# Supplementary material for: LPA receptor activity is basal specific and coincident with early pregnancy and involution during mammary gland postnatal development
Source: Sci Rep. 2016 Nov 3;6:35810. doi: 10.1038/srep35810 (PMC5093903; doi:10.1038/srep35810)
Supplement: Supplementary Table 2 [file srep35810-s2.xls]

## Sheet: LUMINAL_DOWNREGLATED
Time Point	Ensembl ID	Gene Name	Cell Subtype log2(Fold Change)	FDR	Time Point/Stage log2(Fold Change)	FDR
W10	ENSMUSG00000000983	Wfdc18	-2.37163	0.0011878	-2.92329	1.72764e-05
	ENSMUSG00000008540	Mgst1	-1.53565	4.36051e-05	-1.13031	0.000618453
	ENSMUSG00000015568	Lpl	-2.32854	0.000232587	-3.03684	1.71121e-07
	ENSMUSG00000017778	Cox7c	-1.17208	0.00217447	-1.03054	0.00132583
	ENSMUSG00000018796	Acsl1	-1.58965	0.00166086	-2.12476	1.52608e-06
	ENSMUSG00000021795	Sftpd	-4.57193	0.000117649	-4.42542	4.19208e-09
	ENSMUSG00000021957	Tkt	-1.43863	1.67909e-06	-1.40325	4.11641e-08
	ENSMUSG00000023019	Gpd1	-3.10334	1.63694e-07	-1.47455	0.00540525
	ENSMUSG00000024892	Pcx	-2.41145	0.000137905	-1.46517	0.00920693
	ENSMUSG00000025503	Taldo1	-1.1159	0.00254907	-1.6416	4.31958e-08
	ENSMUSG00000026158	Ogfrl1	-1.94731	5.50914e-05	-1.61965	0.000161492
	ENSMUSG00000026818	Cel	-2.72791	0.00172744	-2.9319	0.000313202
	ENSMUSG00000028413	B4galt1	-1.61065	8.95957e-06	-1.06584	0.000899162
	ENSMUSG00000028494	Plin2	-2.07181	1.96957e-06	-1.69524	1.1596e-05
	ENSMUSG00000029188	Slc34a2	-2.89096	0.000697975	-2.44466	0.00177502
	ENSMUSG00000030413	Pglyrp1	-2.32031	0.00753779	-2.08889	0.00580223
	ENSMUSG00000030732	Chrdl2	-3.09662	0.00188865	-3.31072	0.00036882
	ENSMUSG00000032091	Tmprss4	-3.38909	0.000191503	-1.88746	0.00728674
	ENSMUSG00000032540	Abhd5	-1.61664	5.88666e-06	-1.04328	0.000925105
	ENSMUSG00000032554	Trf	-2.90175	1.8955e-06	-1.43668	0.00963023
	ENSMUSG00000035559	Mpv17l2	-1.20391	0.00457892	-1.11049	0.00171945
	ENSMUSG00000035686	Thrsp	-2.98611	0.00160073	-3.91884	1.44377e-05
	ENSMUSG00000037020	Wdr62	-1.9959	0.000382686	-1.34907	0.00445954
	ENSMUSG00000037071	Scd1	-1.86352	0.00214942	-1.7283	0.00148965
	ENSMUSG00000046070	Igfals	-2.18592	0.00337248	-1.94212	0.00324339
	ENSMUSG00000046352	Gjb2	-2.77085	0.000698305	-2.13568	0.00424267
	ENSMUSG00000049422	Chchd10	-2.02851	1.77198e-05	-1.18147	0.00453506
	ENSMUSG00000061937	Csn1s2a	-3.40183	0.00124291	-3.69239	0.000286591
	ENSMUSG00000063157	Csn2	-4.00049	0.000103696	-3.17725	0.00143446
	ENSMUSG00000063856	Gpx1	-1.03745	0.00774616	-1.07757	0.00100941
	ENSMUSG00000070702	Csn1s1	-3.05529	0.000974256	-3.31442	0.000171868
P3	ENSMUSG00000000381	Wap	-4.1953	0.00512741	-6.71673	2.1637e-05
	ENSMUSG00000000706	Btn1a1	-4.2001	5.53305e-06	-3.66317	3.18164e-05
	ENSMUSG00000001622	Csn3	-4.00872	1.34463e-05	-2.40165	0.00496278
	ENSMUSG00000001827	Folr1	-3.9328	1.91252e-05	-2.27341	0.00674206
	ENSMUSG00000005107	Slc2a9	-1.71732	0.00362212	-1.3614	0.00912474
	ENSMUSG00000008540	Mgst1	-2.03232	3.27202e-08	-1.16988	0.000401999
	ENSMUSG00000010601	Apol7a	-3.58309	0.00234209	-3.06575	0.00126645
	ENSMUSG00000015568	Lpl	-3.71248	4.92913e-09	-2.45155	1.90676e-05
	ENSMUSG00000016024	Lbp	-2.44193	2.50117e-05	-1.82711	0.000548289
	ENSMUSG00000016763	Scube1	-2.80238	0.00232193	-2.08551	0.00968209
	ENSMUSG00000018796	Acsl1	-1.61026	0.0014249	-2.07978	3.05174e-06
	ENSMUSG00000019359	Gdpd2	-2.62054	0.00743615	-2.41064	0.00270875
	ENSMUSG00000019872	Smpdl3a	-1.33989	0.00858946	-2.04505	1.81449e-06
	ENSMUSG00000020023	Tmcc3	-2.10405	0.000683143	-1.50773	0.00722226
	ENSMUSG00000020484	Xbp1	-1.37857	2.68083e-05	-1.22383	1.80057e-05
	ENSMUSG00000020593	Lpin1	-2.78627	6.615e-08	-2.14803	4.63301e-06
	ENSMUSG00000021187	Tc2n	-3.15065	0.000221472	-2.01769	0.00912474
	ENSMUSG00000021795	Sftpd	-2.67732	0.00252529	-3.83559	1.38465e-07
	ENSMUSG00000022094	Slc39a14	-1.56241	9.1615e-06	-1.32193	1.96467e-05
	ENSMUSG00000022150	Dab2	-1.74668	0.00138414	-1.2926	0.00809369
	ENSMUSG00000022229	Atp12a	-3.14211	0.000300185	-1.99927	0.00270883
	ENSMUSG00000022991	Lalba	-5.33776	2.87164e-06	-4.13811	5.44045e-05
	ENSMUSG00000023019	Gpd1	-3.43424	6.67327e-09	-1.48717	0.00531838
	ENSMUSG00000024066	Xdh	-2.13832	2.84297e-05	-2.59927	3.10151e-08
	ENSMUSG00000024526	Cidea	-4.35696	2.98438e-05	-3.21845	0.000365461
	ENSMUSG00000024781	Lipa	-2.2818	4.33401e-07	-2.26936	3.56305e-08
	ENSMUSG00000024892	Pcx	-2.77839	9.27553e-06	-1.57994	0.00509551
	ENSMUSG00000024903	Lao1	-5.21934	2.43532e-05	-4.09336	0.000472544
	ENSMUSG00000025202	Scd3	-2.13546	0.00383483	-1.72015	0.00569577
	ENSMUSG00000025875	Tspan17	-1.86501	3.94219e-05	-1.38257	0.000343269
	ENSMUSG00000026065	Slc9a4	-4.67199	0.00608931	-4.47749	0.000196505
	ENSMUSG00000026417	Pigr	-4.81471	1.91582e-06	-3.86026	4.1663e-05
	ENSMUSG00000026473	Glul	-1.92816	4.06738e-05	-1.34346	0.00150697
	ENSMUSG00000026645	Olah	-2.6583	0.00659418	-3.80251	8.54691e-06
	ENSMUSG00000026773	Pfkfb3	-2.49299	1.4648e-05	-1.46088	0.00574504
	ENSMUSG00000026818	Cel	-4.18525	1.93126e-06	-2.43416	0.00252843
	ENSMUSG00000026961	Lrrc26	-4.87217	0.000176215	-2.56776	0.00573514
	ENSMUSG00000027186	Elf5	-3.74636	1.07986e-09	-1.43467	0.00981801
	ENSMUSG00000027230	Creb3l1	-2.88572	1.08119e-09	-1.41995	0.000663478
	ENSMUSG00000028042	Zbtb7b	-2.1161	2.45904e-07	-1.08227	0.00316143
	ENSMUSG00000028413	B4galt1	-1.55182	1.76112e-05	-1.20566	0.000163078
	ENSMUSG00000028494	Plin2	-2.87622	3.4521e-11	-1.41282	0.00029347
	ENSMUSG00000028518	Prkaa2	-1.93168	0.000323001	-1.31479	0.00654928
	ENSMUSG00000028773	Fabp3	-3.45816	0.000997286	-3.69564	0.000132306
	ENSMUSG00000029188	Slc34a2	-3.05204	0.000471179	-4.38712	1.80709e-07
	ENSMUSG00000029304	Spp1	-4.76281	2.49765e-06	-2.40846	0.00907405
	ENSMUSG00000029335	Bmp3	-3.10275	0.00160519	-2.73935	0.00266669
	ENSMUSG00000030494	Rhpn2	-3.96079	9.70715e-15	-1.31136	0.00321009
	ENSMUSG00000030703	Gdpd3	-2.70476	3.15467e-07	-1.33734	0.00382248
	ENSMUSG00000030732	Chrdl2	-5.01831	1.85524e-06	-3.72435	7.9907e-05
	ENSMUSG00000032006	Pdgfd	-1.80952	0.00206265	-1.99374	1.01333e-05
	ENSMUSG00000032238	Rora	-1.96599	1.17735e-05	-1.0707	0.00904566
	ENSMUSG00000032372	Plscr2	-2.93087	9.56655e-10	-1.28429	0.00260901
	ENSMUSG00000032418	Me1	-2.46583	4.51468e-10	-1.2871	0.000239385
	ENSMUSG00000032496	Ltf	-3.47962	7.45161e-05	-3.72017	1.14542e-05
	ENSMUSG00000032532	Cck	-2.92964	0.000995178	-2.50965	0.00207996
	ENSMUSG00000032540	Abhd5	-1.56085	1.11574e-05	-1.16752	0.000194278
	ENSMUSG00000032554	Trf	-3.61029	4.15067e-09	-2.37841	2.03422e-05
	ENSMUSG00000035686	Thrsp	-5.43209	6.1469e-08	-3.55675	6.87264e-05
	ENSMUSG00000036833	Pnpla7	-1.40292	0.00999649	-1.23044	0.00718821
	ENSMUSG00000037071	Scd1	-2.41616	4.9966e-05	-1.67029	0.00216799
	ENSMUSG00000037095	Lrg1	-3.30224	0.00108128	-2.50544	0.00765751
	ENSMUSG00000037145	2210407C18Rik	-3.34298	0.0010575	-2.71611	0.00283642
	ENSMUSG00000037306	Man1c1	-2.39251	1.59191e-05	-1.44991	0.00377131
	ENSMUSG00000037573	Tob1	-1.50196	0.000719113	-1.50591	0.000105502
	ENSMUSG00000038094	Atp13a4	-3.35959	0.00168665	-2.69461	0.00509551
	ENSMUSG00000038178	Slc43a2	-1.36017	0.0018794	-1.78923	1.85046e-06
	ENSMUSG00000040093	Bmf	-1.8202	0.00336476	-1.48004	0.00614251
	ENSMUSG00000042659	Arrdc4	-1.1307	0.00668082	-1.36885	8.48497e-05
	ENSMUSG00000042677	Zc3h12a	-1.97932	1.16171e-05	-1.80695	6.29732e-06
	ENSMUSG00000046070	Igfals	-2.84441	0.000124241	-2.37309	0.000366773
	ENSMUSG00000046410	Kcnk6	-2.70479	0.000332698	-2.37521	0.000248128
	ENSMUSG00000047441	Antxrl	-2.98652	0.00260983	-2.19806	0.00307665
	ENSMUSG00000048218	Amigo2	-1.79847	0.00749995	-2.40247	1.26259e-05
	ENSMUSG00000052974	Cyp2f2	-3.26646	3.30561e-07	-2.14861	0.000110359
	ENSMUSG00000054169	Ceacam10	-4.68382	1.6612e-07	-2.37563	0.00109665
	ENSMUSG00000056366	Fabp3-ps1	-4.67032	0.00264953	-3.32501	0.000514104
	ENSMUSG00000060188	Cxcl17	-4.42843	1.25296e-05	-2.44686	0.00468448
	ENSMUSG00000060477	Irak2	-2.00064	1.76825e-05	-1.13863	0.00651904
	ENSMUSG00000061937	Csn1s2a	-4.73263	1.07102e-05	-3.91721	0.000140629
	ENSMUSG00000063157	Csn2	-4.80915	4.18254e-06	-3.82224	0.000165475
	ENSMUSG00000070702	Csn1s1	-4.64683	9.41763e-07	-3.20856	0.000279635
	ENSMUSG00000070803	Cited4	-3.04066	4.46863e-05	-1.88501	0.00440429
	ENSMUSG00000076434	Wfdc3	-3.65907	1.21956e-07	-2.23576	0.000267226
	ENSMUSG00000078234	Klhdc7a	-3.71253	8.15288e-07	-1.95169	0.00288343
P14	ENSMUSG00000026870	Cutal	-7.54151	9.77e-06	-2.22506	3.77e-05
	ENSMUSG00000045763	Basp1	-2.49866	0.00962572	-1.98909	0.0064179
	ENSMUSG00000047441	Antxrl	-6.09868	0.00774548	-2.3119	0.0033061
L3	ENSMUSG00000022865	Cxadr	-1.36359	0.000365025	-1.28441	8.4502e-05
	ENSMUSG00000024317	Rnf138	-1.41424	0.000817994	-1.68429	1.10869e-06
	ENSMUSG00000024654	Asrgl1	-1.61573	0.000147168	-1.1391	0.00138858
	ENSMUSG00000025981	Coq10b	-1.22683	0.00605365	-1.01439	0.00851787
	ENSMUSG00000028211	Trp53inp1	-1.44395	0.00189868	-1.27791	0.00155361
	ENSMUSG00000028412	Slc44a1	-1.10477	0.00269819	-1.27221	4.18927e-05
	ENSMUSG00000029134	Plb1	-2.28837	0.000618761	-2.18418	0.000208138
	ENSMUSG00000029378	Areg	-2.69936	0.00832173	-2.4684	0.00842779
	ENSMUSG00000031584	Gsr	-1.57583	6.70626e-06	-1.01376	0.000667544
	ENSMUSG00000038679	Trps1	-1.30157	0.00487468	-1.16288	0.00377805
	ENSMUSG00000040412	5330417C22Rik	-3.71058	0.000936916	-3.47599	9.0489e-05
	ENSMUSG00000042225	Ammecr1	-1.29003	0.000693018	-1.09383	0.000659558
	ENSMUSG00000045027	Prss22	-6.35586	1.27115e-06	-2.37933	0.00869685
	ENSMUSG00000046404	Yod1	-2.17184	3.19476e-07	-1.4791	3.78789e-05
	ENSMUSG00000054753	AU018091	-7.4002	1.48615e-08	-2.45831	0.000226179
	ENSMUSG00000063406	Tmed5	-1.30625	0.00333467	-1.03093	0.00781728
L10	ENSMUSG00000023393	Slc17a9	-5.23401	0.00223889	-1.7572	0.00796316
	ENSMUSG00000039197	Adk	-1.3163	0.00442403	-1.15189	0.000455798
	ENSMUSG00000046826	Fam187b	-4.58133	1.62841e-05	-1.28301	0.0086717
	ENSMUSG00000049751	Rpl36al	-1.02488	0.0070857	-1.01369	0.00021189
	ENSMUSG00000053253	Ndfip2	-1.55698	0.000954575	-1.50883	1.59192e-05
	ENSMUSG00000058704	Memo1	-1.18943	0.00576925	-1.11955	0.000354557
	ENSMUSG00000064797	Gm24357	-2.759	0.00259323	-2.22381	0.00125598
	ENSMUSG00000069972	Rps13-ps2	-2.75596	0.000826217	-1.2859	0.00808877
	ENSMUSG00000086583	Gm15500	-1.0122	0.00911325	-1.28371	2.25063e-06
Id2	ENSMUSG00000004885	Crabp2	-2.2486	0.00169191	-2.27747	8.13034e-05
	ENSMUSG00000005672	Kit	-2.10896	0.00135936	-1.58059	0.00545423
	ENSMUSG00000006269	Atp6v1b1	-3.83604	1.69417e-05	-3.6566	8.68021e-08
	ENSMUSG00000006411	Pvrl4	-2.98229	3.08636e-07	-1.83219	6.29295e-05
	ENSMUSG00000018907	Alox12e	-2.26686	0.00470905	-3.94744	3.18797e-09
	ENSMUSG00000020566	Atp6v1c2	-3.11059	0.00101226	-2.25195	0.00390638
	ENSMUSG00000021118	Plek2	-2.67155	0.000866465	-1.42755	0.00792852
	ENSMUSG00000022696	Sidt1	-2.88032	0.0003481	-1.74828	0.00800337
	ENSMUSG00000022780	Mfi2	-3.46749	8.33278e-05	-1.62987	0.00891112
	ENSMUSG00000024331	Dsc2	-2.28035	0.000141988	-1.80974	0.000130267
	ENSMUSG00000025665	Rps6ka6	-1.60261	0.00864105	-2.24064	4.49691e-07
	ENSMUSG00000025927	Tfap2b	-1.85264	1.74834e-05	-1.48395	2.97781e-05
	ENSMUSG00000026380	Tfcp2l1	-2.14452	0.000610861	-2.30918	1.18641e-05
	ENSMUSG00000027376	Prom2	-2.73215	4.17614e-08	-1.09122	0.00884844
	ENSMUSG00000027570	Col9a3	-2.29039	0.000130133	-1.98668	1.01768e-05
	ENSMUSG00000031075	Ano1	-1.10174	0.00571503	-1.17513	0.000320429
	ENSMUSG00000031818	Cox4i1	-1.03267	0.00293652	-1.18298	2.33319e-05
	ENSMUSG00000032232	Cgnl1	-1.51241	1.98092e-05	-1.28878	1.01688e-05
	ENSMUSG00000032358	Fam83b	-2.74063	2.45175e-09	-1.10539	0.0023125
	ENSMUSG00000039457	Ppl	-2.16838	1.33246e-07	-1.33271	9.1114e-05
	ENSMUSG00000040564	Apoc1	-2.45775	6.47864e-07	-1.51429	0.000178614
	ENSMUSG00000044986	Tst	-2.00136	3.44878e-06	-1.32033	0.000172575
	ENSMUSG00000047730	Fcgbp	-3.37303	9.93128e-06	-1.92314	0.0035667
	ENSMUSG00000050071	Bex1	-4.83263	0.00046164	-2.52861	0.00395148
	ENSMUSG00000051397	Tacstd2	-2.30033	0.0010437	-2.18873	0.000320576
	ENSMUSG00000054753	AU018091	-5.07218	7.96531e-07	-1.8359	0.00416485
	ENSMUSG00000071632	2510002D24Rik	-1.34062	0.0080444	-1.11561	0.00358026
	ENSMUSG00000074578	1500012F01Rik	-1.32688	0.00338918	-1.30068	0.000256947
	ENSMUSG00000074923	Pak6	-2.29369	6.15272e-05	-1.26713	0.00595561
Iw4	ENSMUSG00000021062	Rab15	-1.33276	0.00123882	-1.01428	0.00924445
	ENSMUSG00000021795	Sftpd	-2.62639	0.00409891	-2.40755	0.00128475
	ENSMUSG00000028413	B4galt1	-1.70232	3.4e-06	-1.04668	0.00271419
M4	ENSMUSG00000018796	Acsl1	-2.35534	1.95e-06	-1.4127	0.00227334
	ENSMUSG00000021062	Rab15	-1.40648	0.000494932	-1.12132	0.00201512
	ENSMUSG00000024066	Xdh	-2.23787	1.35e-05	-1.4247	0.00307789
	ENSMUSG00000025190	Got1	-1.99524	0.000324872	-1.58222	0.00202994
	ENSMUSG00000028413	B4galt1	-1.74971	1.42e-06	-1.1363	0.000592428
	ENSMUSG00000030659	Nucb2	-1.58842	0.000323457	-1.08608	0.00779139
	ENSMUSG00000062609	Kcnj15	-2.87302	0.000147197	-2.17165	0.00198113
Non-Pregnant	ENSMUSG00000000381	Wap	-3.11206	2.05372e-05	-5.60473	2.53152e-12
	ENSMUSG00000000983	Wfdc18	-2.55582	1.59038e-11	-2.47385	2.70387e-11
	ENSMUSG00000001622	Csn3	-2.88278	9.7296e-10	-1.79789	8.34306e-05
	ENSMUSG00000001827	Folr1	-3.15326	2.54926e-11	-1.3784	0.00239843
	ENSMUSG00000002308	Cd320	-1.43768	8.44848e-08	-1.03201	6.66599e-05
	ENSMUSG00000003134	Tbc1d8	-1.72213	1.11789e-06	-1.04928	0.00253132
	ENSMUSG00000005125	Ndrg1	-1.18085	5.95051e-05	-1.41545	5.06058e-07
	ENSMUSG00000009378	Slc16a12	-2.93134	4.7093e-07	-1.68626	0.0022984
	ENSMUSG00000015568	Lpl	-2.51157	2.89596e-14	-2.73501	2.66838e-17
	ENSMUSG00000016024	Lbp	-1.46434	1.58304e-06	-1.08956	0.000251844
	ENSMUSG00000016763	Scube1	-1.72855	0.000180547	-1.42537	0.00116467
	ENSMUSG00000018796	Acsl1	-2.08232	1.57008e-15	-2.16802	1.03537e-17
	ENSMUSG00000019122	Ccl9	-3.23283	9.4367e-10	-2.17082	6.41742e-06
	ENSMUSG00000020023	Tmcc3	-1.1995	0.000223843	-1.61721	2.02977e-07
	ENSMUSG00000020617	1700012B07Rik	-2.46371	1.12454e-05	-2.2671	1.01833e-05
	ENSMUSG00000020917	Acly	-1.20235	7.13265e-07	-1.46371	2.68386e-10
	ENSMUSG00000021384	Susd3	-1.93361	0.0085568	-2.10754	0.00022813
	ENSMUSG00000021509	Slc25a48	-2.15205	2.10396e-05	-1.30537	0.00830804
	ENSMUSG00000021591	Glrx	-1.44971	1.00662e-05	-1.29889	4.22735e-05
	ENSMUSG00000021792	Fam213a	-1.84198	1.62796e-10	-1.23471	8.10955e-06
	ENSMUSG00000021795	Sftpd	-3.41272	1.39945e-11	-3.77683	7.35369e-21
	ENSMUSG00000021957	Tkt	-1.48194	1.53965e-20	-1.00438	3.40327e-11
	ENSMUSG00000022037	Clu	-2.56418	1.59102e-15	-1.4138	5.01549e-06
	ENSMUSG00000022218	Tgm1	-1.45737	1.42939e-08	-1.07204	1.58905e-05
	ENSMUSG00000022540	Rogdi	-1.41739	4.16527e-07	-1.20164	8.06398e-06
	ENSMUSG00000022797	Tfrc	-1.40515	3.56833e-08	-1.15392	2.52371e-06
	ENSMUSG00000023019	Gpd1	-2.94294	1.4072e-20	-1.69694	1.00492e-08
	ENSMUSG00000024066	Xdh	-2.13092	2.97916e-15	-1.48128	1.13285e-08
	ENSMUSG00000024516	Sec11c	-1.03426	0.000111348	-1.04612	2.89371e-05
	ENSMUSG00000024526	Cidea	-2.64509	1.10522e-07	-2.17147	4.74442e-06
	ENSMUSG00000024558	Mapk4	-2.60289	2.57322e-11	-1.64677	4.13953e-06
	ENSMUSG00000024774	Ankrd22	-1.66683	0.000317243	-2.21496	1.34265e-08
	ENSMUSG00000024827	Gldc	-2.17278	1.7655e-06	-2.9341	2.5484e-14
	ENSMUSG00000024892	Pcx	-2.0519	4.14961e-10	-1.41863	5.98899e-06
	ENSMUSG00000024903	Lao1	-3.45874	1.35639e-08	-2.10381	0.000334538
	ENSMUSG00000024972	Lgals12	-1.14771	0.00231813	-1.14564	0.00126773
	ENSMUSG00000025153	Fasn	-1.42314	3.74961e-06	-1.86759	3.61167e-10
	ENSMUSG00000025165	Sectm1a	-2.34847	2.22644e-07	-1.3291	0.00266168
	ENSMUSG00000025175	Fn3k	-1.63683	0.000485665	-1.27858	0.00167747
	ENSMUSG00000025176	Hoga1	-1.92059	0.000115396	-1.59394	0.00058237
	ENSMUSG00000025190	Got1	-2.29848	1.4781e-15	-1.61187	5.12509e-09
	ENSMUSG00000025202	Scd3	-2.42984	1.115e-09	-1.93237	2.27075e-08
	ENSMUSG00000025473	Adam8	-1.65953	0.000680813	-1.46591	0.00151933
	ENSMUSG00000025854	Fam20c	-1.07262	0.000346633	-2.38376	4.60571e-17
	ENSMUSG00000026065	Slc9a4	-3.09175	1.22198e-05	-2.22699	0.000192369
	ENSMUSG00000026417	Pigr	-3.23446	1.37122e-10	-2.62134	8.52194e-08
	ENSMUSG00000026589	Sec16b	-1.71749	0.000200733	-1.60315	0.000218453
	ENSMUSG00000026645	Olah	-2.53638	1.14083e-07	-3.01924	2.38118e-11
	ENSMUSG00000026818	Cel	-2.56274	8.96259e-09	-2.0425	2.54127e-06
	ENSMUSG00000026832	Cytip	-2.34221	3.04252e-11	-1.08846	0.00151831
	ENSMUSG00000026950	Neb	-2.1534	4.95964e-06	-1.16567	0.00778349
	ENSMUSG00000027224	Duoxa1	-2.30071	8.40789e-11	-1.05648	0.00182504
	ENSMUSG00000027230	Creb3l1	-2.01825	8.50888e-16	-1.1731	7.66854e-07
	ENSMUSG00000027397	Slc20a1	-1.10132	7.19088e-07	-1.52144	5.25224e-13
	ENSMUSG00000027452	Acss1	-2.72617	2.76354e-13	-1.18222	0.000989559
	ENSMUSG00000027456	Sdcbp2	-1.46464	0.00424177	-1.48992	0.00168267
	ENSMUSG00000027956	Tmem144	-1.67738	5.94419e-08	-1.39592	4.30185e-07
	ENSMUSG00000028364	Tnc	-1.05393	1.98606e-26	-1.12838	1.28129e-26
	ENSMUSG00000028392	Bspry	-2.7558	8.25163e-16	-1.14457	0.000428795
	ENSMUSG00000028413	B4galt1	-1.68756	1.79753e-18	-1.51612	1.52567e-16
	ENSMUSG00000028435	Aqp3	-1.45744	0.00049718	-1.32752	0.000895517
	ENSMUSG00000028494	Plin2	-2.4056	6.36993e-25	-1.40928	2.07008e-10
	ENSMUSG00000028773	Fabp3	-3.10892	4.74388e-09	-3.1913	4.72908e-10
	ENSMUSG00000028836	Slc30a2	-2.305	1.93448e-05	-1.71714	0.000411098
	ENSMUSG00000029188	Slc34a2	-3.09761	3.14109e-12	-2.19379	2.45184e-07
	ENSMUSG00000029560	Snx8	-1.85996	2.49351e-10	-1.12814	3.70619e-05
	ENSMUSG00000030353	Tead4	-2.32165	1.25009e-06	-1.30653	0.00505023
	ENSMUSG00000030413	Pglyrp1	-2.23956	3.04813e-07	-1.96749	1.94641e-06
	ENSMUSG00000030605	Mfge8	-1.90551	2.63497e-11	-1.0485	0.000178736
	ENSMUSG00000030643	Rab30	-1.33631	7.88599e-07	-1.00341	0.000115899
	ENSMUSG00000030659	Nucb2	-1.46409	1.5857e-10	-1.76068	8.85525e-16
	ENSMUSG00000030732	Chrdl2	-3.03384	2.2818e-09	-2.45574	5.33349e-07
	ENSMUSG00000031385	Plxnb3	-2.00219	0.0054155	-1.63547	0.00884933
	ENSMUSG00000031394	Opn1mw	-3.14801	0.000699069	-1.76331	0.00904261
	ENSMUSG00000031936	Hephl1	-2.77299	3.13247e-05	-3.41706	3.26406e-08
	ENSMUSG00000032091	Tmprss4	-3.13901	2.20108e-11	-2.05421	1.14745e-07
	ENSMUSG00000032496	Ltf	-2.33841	1.86319e-07	-1.3523	0.00219583
	ENSMUSG00000032540	Abhd5	-1.90524	1.49268e-23	-1.22745	1.00037e-11
	ENSMUSG00000032554	Trf	-2.62238	3.5034e-16	-1.12101	0.000311868
	ENSMUSG00000032788	Pdxk	-1.46401	9.6361e-19	-1.01926	8.11498e-11
	ENSMUSG00000032942	Ucp3	-1.94879	0.000316917	-1.94622	0.000147654
	ENSMUSG00000033590	Myo5c	-2.96796	2.20715e-13	-1.19141	0.00218926
	ENSMUSG00000033684	Qsox1	-1.11881	1.92392e-06	-1.59736	7.97348e-13
	ENSMUSG00000033774	Npbwr1	-3.22852	0.00127249	-2.29394	9.90265e-05
	ENSMUSG00000034112	Atp2c2	-1.79565	7.37975e-06	-1.50463	0.000102032
	ENSMUSG00000034926	Dhcr24	-1.07997	0.00145903	-1.32342	3.96467e-05
	ENSMUSG00000035504	Reep6	-1.94498	6.94851e-14	-1.23797	5.0411e-07
	ENSMUSG00000035686	Thrsp	-3.23384	3.20875e-11	-2.85713	1.63973e-09
	ENSMUSG00000036098	Myrf	-2.27164	9.21157e-06	-2.113	7.32081e-06
	ENSMUSG00000037020	Wdr62	-1.41746	8.95983e-07	-1.06079	8.2106e-05
	ENSMUSG00000037031	Tspan15	-1.81119	2.50422e-09	-1.00335	0.000621677
	ENSMUSG00000037071	Scd1	-2.19806	2.26326e-12	-1.67092	3.55369e-08
	ENSMUSG00000037681	Esyt3	-2.03758	1.25922e-08	-1.16138	0.000871567
	ENSMUSG00000037936	Scarb1	-1.51592	2.98461e-05	-1.08593	0.00227223
	ENSMUSG00000038094	Atp13a4	-3.65628	5.19902e-11	-2.1037	3.65714e-05
	ENSMUSG00000038567	Cyp24a1	-2.74263	2.35229e-07	-1.52616	0.00310822
	ENSMUSG00000039236	Isg20	-1.10967	0.000128812	-1.84313	7.30978e-12
	ENSMUSG00000039364	Sectm1b	-1.30567	0.000214465	-1.32298	9.3356e-05
	ENSMUSG00000040154	Wfdc5	-2.5823	0.00224861	-2.59239	6.71052e-06
	ENSMUSG00000041293	Gpr110	-2.25815	7.32836e-08	-1.30182	0.000784985
	ENSMUSG00000041362	4930506M07Rik	-1.09268	2.2222e-06	-1.14508	1.50391e-07
	ENSMUSG00000042784	Muc1	-2.51654	1.84294e-12	-1.66098	1.35627e-06
	ENSMUSG00000042845	Wfdc12	-2.14816	0.00490876	-2.40722	0.001091
	ENSMUSG00000043782	Ccdc64b	-1.23481	0.000286109	-1.10285	0.00059486
	ENSMUSG00000045314	Sowahb	-2.41458	5.83923e-12	-1.12231	0.000969928
	ENSMUSG00000046056	Sbsn	-1.74729	6.32225e-06	-1.05867	0.00451372
	ENSMUSG00000046070	Igfals	-2.14499	1.48633e-08	-1.31433	0.000314926
	ENSMUSG00000046352	Gjb2	-2.79006	4.46463e-11	-1.41599	0.000544331
	ENSMUSG00000046410	Kcnk6	-1.44223	0.000256759	-2.87586	3.45268e-15
	ENSMUSG00000047441	Antxrl	-2.85024	1.70302e-08	-1.54191	0.000182015
	ENSMUSG00000047631	Apof	-3.02145	5.08842e-06	-1.61709	0.00849312
	ENSMUSG00000047797	Gjb1	-2.62797	0.0029909	-2.4992	0.00108028
	ENSMUSG00000049686	Orai1	-1.91957	2.80778e-12	-1.23128	2.84356e-06
	ENSMUSG00000051439	Cd14	-2.6299	1.2941e-11	-1.0024	0.00884933
	ENSMUSG00000052271	Bhlha15	-1.61825	0.000144858	-1.62168	3.04568e-05
	ENSMUSG00000052974	Cyp2f2	-1.20877	0.000217579	-1.45973	2.30409e-06
	ENSMUSG00000054169	Ceacam10	-3.03375	1.40298e-12	-1.21432	0.00239402
	ENSMUSG00000054342	Kcnn4	-2.78969	2.5294e-13	-1.17329	0.00143474
	ENSMUSG00000056366	Fabp3-ps1	-2.57886	0.0032998	-3.62227	1.85979e-11
	ENSMUSG00000058427	Cxcl2	-1.6755	0.000336386	-1.60251	0.000439295
	ENSMUSG00000061132	Blnk	-1.12003	0.00779961	-1.2975	0.00074109
	ENSMUSG00000061937	Csn1s2a	-3.20181	3.19642e-09	-2.74061	2.46838e-07
	ENSMUSG00000062609	Kcnj15	-2.28216	3.39418e-09	-2.65164	1.58191e-12
	ENSMUSG00000063157	Csn2	-3.42492	1.50418e-10	-2.72814	1.39975e-07
	ENSMUSG00000069792	Wfdc17	-1.70614	0.00743881	-5.70436	1.13793e-18
	ENSMUSG00000070702	Csn1s1	-3.0154	2.98769e-10	-2.66582	1.36165e-08
	ENSMUSG00000070803	Cited4	-2.33529	1.14418e-09	-1.24471	0.000670611
	ENSMUSG00000073765	Gm12863	-4.13473	5.93245e-05	-1.97245	0.00628158
	ENSMUSG00000076434	Wfdc3	-2.8505	1.41037e-15	-1.05465	0.00207292
	ENSMUSG00000081169	Gm12551	-2.52285	0.00128198	-1.38462	0.00345013
	ENSMUSG00000081933	Gm14767	-1.18705	0.00840917	-1.3001	0.000701375
	ENSMUSG00000087139	Gm11683	-2.86473	1.57853e-06	-1.63165	0.000731444
Pregnancy	ENSMUSG00000000381	Wap	-4.07389	0.000176751	-3.9523	3.53912e-05
	ENSMUSG00000000706	Btn1a1	-3.24074	1.52162e-06	-2.00094	0.000483995
	ENSMUSG00000000792	Slc5a5	-4.57421	1.02199e-07	-2.23253	0.00105439
	ENSMUSG00000003051	Elf3	-1.71032	1.9653e-05	-1.23944	0.000278435
	ENSMUSG00000003134	Tbc1d8	-1.3745	0.00647128	-1.20919	0.00484981
	ENSMUSG00000003617	Cp	-1.16053	0.000981013	-1.68361	1.51111e-08
	ENSMUSG00000010175	Prox1	-2.71342	4.07303e-07	-1.21963	0.00757257
	ENSMUSG00000010601	Apol7a	-3.91133	4.37298e-06	-2.2079	0.000455872
	ENSMUSG00000013653	1810065E05Rik	-2.63146	0.00809811	-2.87839	0.000257704
	ENSMUSG00000016024	Lbp	-1.77272	2.93438e-05	-2.02943	3.13037e-08
	ENSMUSG00000017723	Wfdc2	-1.64232	0.00649949	-1.91986	0.000122868
	ENSMUSG00000018387	Shroom1	-1.64183	0.000322957	-1.175	0.00234247
	ENSMUSG00000019359	Gdpd2	-1.87086	0.00912281	-2.87294	2.27581e-07
	ENSMUSG00000019872	Smpdl3a	-1.32929	0.000175587	-1.2615	2.35275e-05
	ENSMUSG00000019987	Arg1	-2.42312	0.000838628	-1.92703	0.00191141
	ENSMUSG00000020593	Lpin1	-2.42461	1.90792e-10	-1.28595	7.71211e-05
	ENSMUSG00000021187	Tc2n	-2.19288	0.000360935	-1.92321	0.00025269
	ENSMUSG00000021795	Sftpd	-2.98718	5.33937e-07	-2.0854	1.13124e-05
	ENSMUSG00000021803	Cdhr1	-1.45409	0.00286045	-2.2958	1.55509e-08
	ENSMUSG00000022037	Clu	-2.97853	5.51101e-11	-1.02787	0.00852629
	ENSMUSG00000022105	Rb1	-1.30309	0.000280096	-1.22916	5.53537e-05
	ENSMUSG00000022309	Angpt1	-2.60039	1.68588e-05	-1.4011	0.00650721
	ENSMUSG00000022949	Clic6	-2.47916	0.000511067	-2.7971	2.82204e-06
	ENSMUSG00000022991	Lalba	-4.10409	5.23652e-07	-4.43176	5.69723e-10
	ENSMUSG00000024066	Xdh	-1.96047	1.43281e-07	-1.46132	4.87633e-06
	ENSMUSG00000024526	Cidea	-4.35086	2.57988e-08	-2.68663	8.48306e-06
	ENSMUSG00000024597	Slc12a2	-1.49994	0.000516532	-1.00045	0.00806766
	ENSMUSG00000024781	Lipa	-2.21553	3.01307e-11	-1.15445	5.35738e-05
	ENSMUSG00000024903	Lao1	-4.37519	1.47846e-06	-2.6604	0.000407115
	ENSMUSG00000025165	Sectm1a	-2.28005	0.000392817	-1.88656	0.000609314
	ENSMUSG00000025202	Scd3	-2.23984	2.1129e-05	-1.13685	0.00859876
	ENSMUSG00000025875	Tspan17	-1.48985	6.57733e-06	-1.07116	7.99874e-05
	ENSMUSG00000026435	Slc45a3	-2.45344	1.18823e-07	-1.21247	0.00205459
	ENSMUSG00000026473	Glul	-1.22152	0.000438611	-1.34058	5.18506e-06
	ENSMUSG00000026645	Olah	-2.69725	4.84183e-05	-1.78755	0.00123697
	ENSMUSG00000026773	Pfkfb3	-1.84756	1.15121e-05	-1.2795	0.000450465
	ENSMUSG00000026818	Cel	-3.87634	4.10073e-09	-1.89585	0.000483995
	ENSMUSG00000026870	Cutal	-5.20826	3.16117e-11	-1.70032	1.93742e-06
	ENSMUSG00000026961	Lrrc26	-4.25196	1.69675e-06	-1.82672	0.00326865
	ENSMUSG00000027947	Il6ra	-1.07803	0.0066932	-1.04335	0.00172682
	ENSMUSG00000028211	Trp53inp1	-1.41756	4.36182e-05	-1.43628	1.10678e-06
	ENSMUSG00000028555	Ttc39a	-1.31633	1.71556e-05	-1.12055	1.0629e-05
	ENSMUSG00000028699	Tspan1	-2.63384	0.0012989	-2.40766	0.000313539
	ENSMUSG00000029188	Slc34a2	-2.64967	2.03566e-05	-2.47807	3.57973e-06
	ENSMUSG00000029335	Bmp3	-2.33416	0.000986859	-3.1035	6.90222e-07
	ENSMUSG00000029370	Rassf6	-2.69915	2.75997e-09	-1.25445	0.000433664
	ENSMUSG00000030340	Scnn1a	-1.98677	7.85786e-05	-1.17338	0.00724216
	ENSMUSG00000030605	Mfge8	-1.1444	0.0050782	-2.04378	3.6105e-09
	ENSMUSG00000030650	Tmc5	-2.79479	1.45588e-07	-1.66013	0.000103203
	ENSMUSG00000030659	Nucb2	-1.31974	2.9438e-05	-1.02774	0.000146406
	ENSMUSG00000030792	Dkkl1	-2.94977	1.58187e-05	-2.34504	4.18985e-05
	ENSMUSG00000030873	Scnn1b	-2.50026	0.000399983	-2.00098	0.000972355
	ENSMUSG00000032418	Me1	-2.08442	1.19411e-12	-1.19309	1.10678e-06
	ENSMUSG00000032496	Ltf	-2.8413	9.24056e-06	-4.08578	6.72155e-12
	ENSMUSG00000032528	Vipr1	-1.9085	6.86662e-07	-1.13621	0.000433749
	ENSMUSG00000032554	Trf	-3.23498	1.64578e-12	-1.28892	0.00078671
	ENSMUSG00000034112	Atp2c2	-2.31305	4.73165e-05	-1.95082	5.48259e-05
	ENSMUSG00000037145	2210407C18Rik	-3.12369	2.47845e-05	-2.38141	9.8368e-05
	ENSMUSG00000037306	Man1c1	-1.62435	6.49756e-05	-1.385	6.02864e-05
	ENSMUSG00000037681	Esyt3	-2.35662	2.77674e-06	-1.1686	0.00725327
	ENSMUSG00000038567	Cyp24a1	-2.68749	0.000366427	-1.99475	0.00212545
	ENSMUSG00000039364	Sectm1b	-1.72199	0.000513577	-1.85669	9.80353e-06
	ENSMUSG00000040154	Wfdc5	-4.0604	0.00395326	-1.89072	0.00709262
	ENSMUSG00000041293	Gpr110	-1.67382	0.00501916	-1.78852	0.000192392
	ENSMUSG00000042659	Arrdc4	-1.01215	0.000583023	-1.1986	9.48496e-07
	ENSMUSG00000042677	Zc3h12a	-1.3354	6.11908e-05	-1.90815	1.30987e-11
	ENSMUSG00000042759	Apobr	-2.68779	0.000134906	-1.57585	0.00737632
	ENSMUSG00000045763	Basp1	-3.29895	9.86296e-09	-1.36576	0.00419385
	ENSMUSG00000046070	Igfals	-2.61167	1.04988e-06	-1.2659	0.00554894
	ENSMUSG00000047441	Antxrl	-4.5426	2.04333e-05	-2.63081	2.96503e-07
	ENSMUSG00000047861	Foxi1	-2.89591	6.49857e-05	-2.54514	1.48004e-05
	ENSMUSG00000051439	Cd14	-3.07399	2.66636e-08	-1.35469	0.00403998
	ENSMUSG00000054169	Ceacam10	-3.05392	9.32573e-07	-2.4215	1.10678e-06
	ENSMUSG00000056054	S100a8	-4.06611	2.38785e-07	-1.53434	0.00945656
	ENSMUSG00000056529	Ptafr	-2.36243	0.00070354	-2.02084	0.00066702
	ENSMUSG00000057465	Saa2	-4.13401	5.63571e-05	-3.24256	3.03886e-05
	ENSMUSG00000059412	Fxyd2	-3.21382	0.00155411	-3.28468	0.000139847
	ENSMUSG00000060188	Cxcl17	-4.06508	5.26552e-07	-3.47016	1.30772e-08
	ENSMUSG00000060477	Irak2	-1.49497	1.25889e-05	-1.02718	0.000418719
	ENSMUSG00000061388	Csn1s2b	-2.58061	0.0085721	-4.8681	1.10466e-07
	ENSMUSG00000062609	Kcnj15	-2.72214	4.71055e-07	-1.21294	0.00906418
	ENSMUSG00000066687	Zbtb16	-1.70145	0.000279149	-1.58861	7.04297e-05
	ENSMUSG00000068747	Sort1	-2.07409	2.28802e-07	-1.06291	0.00229489
	ENSMUSG00000069792	Wfdc17	-2.95595	0.000956405	-4.24854	3.13037e-08
	ENSMUSG00000074115	Saa1	-2.99189	0.000364829	-3.31242	5.067e-06
	ENSMUSG00000074398	Gm15441	-2.24089	0.000454946	-1.5741	0.000502564
	ENSMUSG00000074489	Bglap3	-1.95473	1.71556e-05	-1.22438	0.000941887
	ENSMUSG00000075025	Gm10804	-2.03609	0.00135603	-1.27339	0.00872184
	ENSMUSG00000076434	Wfdc3	-3.16324	5.80743e-10	-2.05694	9.55106e-07
	ENSMUSG00000078234	Klhdc7a	-3.68051	1.06614e-10	-1.58011	0.000420801
	ENSMUSG00000085873	Gm12750	-2.61962	0.000406918	-1.5564	0.00812431
Lactation	ENSMUSG00000002459	Rgs20	-3.02352	1.17e-07	-1.40283	0.00165836
	ENSMUSG00000006269	Atp6v1b1	-7.26236	1.38e-20	-1.442	0.000926263
	ENSMUSG00000009376	Met	-1.95317	8.53e-08	-1.04198	0.00052928
	ENSMUSG00000013091	Tmem190	-2.68497	0.00906666	-1.66641	0.00806512
	ENSMUSG00000019818	Cd164	-1.06143	0.00176076	-1.16722	2.94e-05
	ENSMUSG00000022026	Olfm4	-4.35547	0.00564557	-3.87496	0.000483571
	ENSMUSG00000022105	Rb1	-1.25196	0.000292218	-1.09552	0.000125386
	ENSMUSG00000022323	Hrsp12	-1.10485	0.00193746	-1.19224	1.42e-05
	ENSMUSG00000022865	Cxadr	-1.78579	1.47e-10	-1.22114	7.22e-08
	ENSMUSG00000024317	Rnf138	-1.2714	2.23e-05	-1.9857	1.27e-16
	ENSMUSG00000027660	Skil	-1.39409	2.95e-07	-1.00756	6.67e-06
	ENSMUSG00000028128	F3	-1.96289	3.34e-05	-1.30857	0.000863932
	ENSMUSG00000028211	Trp53inp1	-1.45151	1.58e-05	-1.27149	4.62e-06
	ENSMUSG00000028327	1300002K09Rik	-3.67564	1.66e-05	-1.87363	0.00133337
	ENSMUSG00000028347	Tmeff1	-1.54197	0.000901508	-1.09384	0.00271587
	ENSMUSG00000028718	Stil	-1.66535	0.0026934	-1.24668	0.00655596
	ENSMUSG00000028832	Stmn1	-1.25431	0.00269392	-1.132	0.000907676
	ENSMUSG00000029086	Prom1	-1.38369	0.00784008	-1.24794	0.00399063
	ENSMUSG00000029134	Plb1	-2.55176	1.85e-07	-1.78498	6.82e-06
	ENSMUSG00000031007	Atp6ap2	-1.41531	6.56e-06	-1.19189	3.58e-06
	ENSMUSG00000031562	Dctd	-2.34811	2.37e-05	-1.21265	0.00463308
	ENSMUSG00000031584	Gsr	-1.36271	8.05e-08	-1.09136	1.05e-07
	ENSMUSG00000033831	Fgb	-7.24694	1.46e-07	-2.55549	0.00369197
	ENSMUSG00000034159	2310007B03Rik	-4.08993	0.00331509	-3.0942	0.000132693
	ENSMUSG00000037474	Dtl	-2.43248	7.02e-06	-1.34744	0.00214628
	ENSMUSG00000038679	Trps1	-1.77747	1.01e-07	-1.07116	0.000101413
	ENSMUSG00000039431	Mtmr7	-1.02738	0.00866403	-1.39212	9.84e-06
	ENSMUSG00000040412	5330417C22Rik	-6.73431	9.19e-12	-2.37293	3.14e-05
	ENSMUSG00000042225	Ammecr1	-1.23094	6.12e-06	-1.08764	8.36e-07
	ENSMUSG00000043484	Gm5867	-2.99172	0.00154565	-1.65538	0.00141144
	ENSMUSG00000044609	Gm9294	-1.46828	0.000226511	-1.66781	2.61e-09
	ENSMUSG00000045027	Prss22	-5.17493	3.9e-09	-1.69187	0.00449849
	ENSMUSG00000045284	Dcaf12l1	-3.31716	0.000966145	-1.56458	0.00539029
	ENSMUSG00000046404	Yod1	-1.78775	5.92e-09	-1.42325	9.07e-09
	ENSMUSG00000046620	Rps11-ps4	-1.27959	0.00260418	-1.02061	0.00162686
	ENSMUSG00000052013	Btla	-3.77726	0.00847255	-2.48452	0.00659891
	ENSMUSG00000052192	Gm5963	-1.03411	0.00342162	-1.70172	1.51e-10
	ENSMUSG00000053253	Ndfip2	-1.84919	3.27e-10	-1.29343	6.37e-08
	ENSMUSG00000054702	Ap1s3	-3.9246	8.7e-11	-1.42675	6.99e-05
	ENSMUSG00000054753	AU018091	-6.1351	2.43e-15	-1.23264	0.00507846
	ENSMUSG00000058704	Memo1	-1.01697	0.000164255	-1.35534	3.72e-10
	ENSMUSG00000058922	Gm10052	-1.62359	0.00662121	-1.33555	0.00129661
	ENSMUSG00000060019	Gm10073	-1.49673	6.25e-05	-1.00328	0.000378298
	ENSMUSG00000060879	Gm6564	-1.12847	0.00470922	-1.17035	0.000120259
	ENSMUSG00000064797	Gm24357	-2.11274	0.000150212	-2.6481	1.44e-08
	ENSMUSG00000067038	Rps12-ps3	-2.08194	0.00627262	-1.62581	0.00084343
	ENSMUSG00000069682	Gm10275	-1.02447	0.000362461	-1.45468	3.02e-11
	ENSMUSG00000069972	Rps13-ps2	-2.08914	3.65e-05	-1.46006	1.89e-05
	ENSMUSG00000070419	Cyp3a57	-4.62507	0.000224901	-2.52645	0.00196311
	ENSMUSG00000074480	Mex3a	-1.54547	0.000585221	-1.00852	0.00699152
	ENSMUSG00000078784	1810022K09Rik	-1.17459	0.0048206	-1.4181	1.31e-05
	ENSMUSG00000079884	Gm10698	-1.97397	0.00169382	-1.49512	0.000437034
	ENSMUSG00000081772	Gm13131	-3.36808	0.00610504	-1.84061	0.00868776
	ENSMUSG00000081929	Rps11-ps2	-1.25754	0.00632767	-1.16443	0.000362231
	ENSMUSG00000082151	Gm11810	-1.8222	0.000674538	-1.57421	1.02e-05
	ENSMUSG00000082361	Btc	-3.07167	0.00016555	-1.47122	0.00900553
	ENSMUSG00000087590	2410004N09Rik	-2.54135	3.53e-07	-1.0047	0.00936532
	ENSMUSG00000090000	Ier3ip1	-1.39197	0.00018277	-1.54123	2.58e-07
	ENSMUSG00000090553	Snrpe	-1.22648	0.00199814	-1.15488	0.000249764
Lactogenesis	ENSMUSG00000002459	Rgs20	-2.56653	1.84317e-08	-1.11111	0.00413657
	ENSMUSG00000005268	Prlr	-3.3216	6.89228e-09	-1.57661	0.00113301
	ENSMUSG00000006269	Atp6v1b1	-5.42088	7.24497e-21	-1.32776	0.000423429
	ENSMUSG00000006930	Hap1	-1.31185	0.00243237	-1.36605	0.000162445
	ENSMUSG00000015702	Anxa9	-2.37758	1.05337e-05	-1.45625	0.000151871
	ENSMUSG00000017723	Wfdc2	-2.71092	1.10887e-08	-1.49955	0.000171947
	ENSMUSG00000019768	Esr1	-1.44013	2.94539e-08	-1.08227	1.31939e-06
	ENSMUSG00000019982	Myb	-2.70943	3.23184e-07	-1.43716	0.000678669
	ENSMUSG00000021469	Msx2	-2.22655	3.3717e-05	-1.62228	0.000335678
	ENSMUSG00000021803	Cdhr1	-2.84572	3.61323e-13	-1.21548	0.000185983
	ENSMUSG00000022105	Rb1	-1.21887	1.77698e-05	-1.47228	2.41981e-09
	ENSMUSG00000022132	Cldn10	-2.89903	1.03048e-08	-1.38529	0.000187996
	ENSMUSG00000022636	Alcam	-1.67362	1.02048e-07	-1.00096	0.000293332
	ENSMUSG00000022865	Cxadr	-1.29351	1.29513e-08	-1.10683	1.96466e-08
	ENSMUSG00000022949	Clic6	-3.44059	2.33054e-09	-2.07962	8.31491e-06
	ENSMUSG00000024215	Spdef	-3.04056	0.000995813	-1.60096	0.0049278
	ENSMUSG00000024317	Rnf138	-1.00029	3.65202e-05	-1.40121	5.59652e-12
	ENSMUSG00000024597	Slc12a2	-1.01849	0.00297385	-1.50706	4.35212e-07
	ENSMUSG00000026322	Htr4	-3.19998	0.000759834	-2.36094	9.0479e-05
	ENSMUSG00000028128	F3	-1.38831	0.000323287	-1.46795	1.38414e-05
	ENSMUSG00000028132	Tmem56	-3.64048	1.62191e-09	-1.95628	9.26971e-05
	ENSMUSG00000028211	Trp53inp1	-1.13571	4.04408e-05	-1.79976	7.83331e-14
	ENSMUSG00000028327	1300002K09Rik	-3.33786	4.46137e-07	-1.33838	0.00744877
	ENSMUSG00000029086	Prom1	-1.37928	0.00143596	-2.24102	2.1239e-09
	ENSMUSG00000029375	Cxcl15	-3.46892	1.53114e-05	-2.46846	0.000162496
	ENSMUSG00000029378	Areg	-2.78053	5.66488e-06	-1.71858	0.00114149
	ENSMUSG00000030137	Tuba8	-1.34136	0.0094751	-1.25945	0.0047579
	ENSMUSG00000030905	Crym	-3.23388	0.000938262	-2.52468	4.28987e-05
	ENSMUSG00000031551	Ido1	-3.89534	0.00718461	-3.96191	0.000220165
	ENSMUSG00000031584	Gsr	-1.34429	1.49402e-10	-1.24808	2.14502e-12
	ENSMUSG00000031722	Hp	-3.69256	4.84407e-09	-1.8973	0.000231459
	ENSMUSG00000033022	Cdo1	-2.84805	7.15829e-10	-1.73682	7.58207e-06
	ENSMUSG00000033831	Fgb	-7.0877	2.92042e-09	-3.89074	4.55558e-07
	ENSMUSG00000034607	Pof1b	-1.76369	6.51627e-07	-1.94757	8.73709e-11
	ENSMUSG00000035451	Foxa1	-3.48519	5.38268e-10	-1.72953	0.000176077
	ENSMUSG00000037386	Rims2	-5.8053	2.73664e-10	-1.49515	0.000343213
	ENSMUSG00000038599	Capn8	-2.37759	0.00265335	-1.76988	0.00575018
	ENSMUSG00000038732	Mboat1	-2.56945	9.20976e-09	-1.22312	0.00143762
	ENSMUSG00000038775	Vill	-2.21662	8.72466e-05	-1.51631	0.00144871
	ENSMUSG00000039676	Capsl	-1.57637	7.5367e-05	-1.41733	3.05339e-05
	ENSMUSG00000040412	5330417C22Rik	-5.31021	5.42744e-13	-2.05918	1.68425e-05
	ENSMUSG00000041523	Upk2	-3.9358	1.27269e-06	-1.68621	0.00272238
	ENSMUSG00000043484	Gm5867	-1.91031	0.00536055	-1.40276	0.00115382
	ENSMUSG00000044609	Gm9294	-1.04678	0.000693458	-1.14467	1.86091e-06
	ENSMUSG00000044645	Gm7334	-2.0127	0.000232885	-1.16762	0.00290852
	ENSMUSG00000045284	Dcaf12l1	-2.2001	0.00315821	-1.33399	0.0052544
	ENSMUSG00000046404	Yod1	-1.38498	2.84524e-08	-1.03759	1.37327e-06
	ENSMUSG00000046782	Ttc6	-3.65413	7.53275e-07	-2.33256	1.88859e-06
	ENSMUSG00000049493	Pls1	-3.80673	2.9729e-09	-1.48458	0.00162119
	ENSMUSG00000052013	Btla	-4.339	0.000536296	-2.08263	0.00582557
	ENSMUSG00000053961	Ang5	-3.30621	0.00806355	-2.98006	0.000880629
	ENSMUSG00000054320	Lrrc36	-2.12661	0.00108244	-1.33446	0.00903474
	ENSMUSG00000054702	Ap1s3	-3.13321	8.09733e-12	-1.11421	0.000311551
	ENSMUSG00000060882	Kcnd2	-3.79508	5.9387e-06	-1.67463	0.00287523
	ENSMUSG00000064797	Gm24357	-1.66769	0.000207807	-1.45092	0.000203119
	ENSMUSG00000065637	Gm26397	-1.10618	0.00776743	-1.48223	2.73049e-05
	ENSMUSG00000070419	Cyp3a57	-4.90049	1.66422e-05	-3.25222	2.80285e-06
	ENSMUSG00000072621	Slfn10-ps	-2.1612	0.00276434	-1.41733	0.0052544
	ENSMUSG00000072663	Spef2	-4.71818	3.24303e-06	-1.54858	0.0054795
	ENSMUSG00000073077	Gm7173	-2.93202	0.000340012	-1.69901	0.000359028
	ENSMUSG00000074300	BC030870	-4.63471	1.91327e-05	-1.98459	0.00166163
	ENSMUSG00000074625	Arhgap40	-3.11605	4.16359e-06	-1.97341	3.54855e-06
	ENSMUSG00000079884	Gm10698	-1.58867	0.00132654	-1.39173	9.75103e-05
	ENSMUSG00000082151	Gm11810	-1.30342	0.00149509	-1.24052	4.72087e-05
	ENSMUSG00000083887	Gm11930	-1.46018	0.0058845	-1.61374	9.9568e-05
Lactation-Involution	ENSMUSG00000005672	Kit	-2.93228	1.62935e-14	-1.11444	0.000675156
	ENSMUSG00000006269	Atp6v1b1	-6.12026	9.71892e-26	-2.86001	2.98998e-14
	ENSMUSG00000006411	Pvrl4	-4.44634	6.28925e-36	-1.08209	4.55216e-05
	ENSMUSG00000006585	Cdt1	-1.55373	0.000116196	-1.11487	0.00116479
	ENSMUSG00000006930	Hap1	-1.67609	5.52401e-05	-1.31542	0.000180804
	ENSMUSG00000019894	Slc6a15	-1.80889	0.00114462	-1.61618	2.4688e-05
	ENSMUSG00000019982	Myb	-2.68274	1.99653e-07	-2.00333	9.76059e-07
	ENSMUSG00000020566	Atp6v1c2	-3.65414	6.79432e-12	-1.21047	0.00540087
	ENSMUSG00000020723	Cacng4	-2.03595	0.00242072	-1.71921	0.00249249
	ENSMUSG00000021136	Smoc1	-2.64514	1.22132e-05	-1.77524	0.000355545
	ENSMUSG00000022026	Olfm4	-4.69197	0.000170016	-4.11156	3.82483e-06
	ENSMUSG00000022696	Sidt1	-3.75552	1.25663e-15	-1.67801	6.87225e-06
	ENSMUSG00000022780	Mfi2	-2.02489	3.28506e-06	-1.77406	4.24443e-07
	ENSMUSG00000022865	Cxadr	-1.88142	9.50842e-18	-1.33587	3.33573e-12
	ENSMUSG00000023169	Slc38a1	-3.66766	7.82607e-20	-1.37871	1.57137e-05
	ENSMUSG00000023387	Kcnk16	-4.21561	0.000164233	-2.10835	0.00109551
	ENSMUSG00000024177	Nme4	-2.14229	0.000195303	-1.36958	0.00145466
	ENSMUSG00000024331	Dsc2	-2.48443	1.55369e-14	-1.04685	0.000127415
	ENSMUSG00000026322	Htr4	-3.18554	0.000621797	-2.90003	7.99622e-07
	ENSMUSG00000026971	Itgb6	-1.58484	8.12994e-07	-1.04106	0.000245614
	ENSMUSG00000028226	Mmp16	-1.45308	0.00609678	-1.79152	0.000107094
	ENSMUSG00000028327	1300002K09Rik	-4.07915	7.76442e-10	-1.62215	0.000633916
	ENSMUSG00000028832	Stmn1	-1.11454	0.000650569	-1.43591	4.07217e-07
	ENSMUSG00000028885	Smpdl3b	-1.17399	0.00166102	-1.64004	1.78376e-07
	ENSMUSG00000028927	Padi2	-1.41116	0.00453181	-1.24556	0.00410346
	ENSMUSG00000029086	Prom1	-1.50335	0.000195563	-1.14989	0.00140642
	ENSMUSG00000029134	Plb1	-2.62837	7.0682e-12	-1.89557	9.79723e-09
	ENSMUSG00000029378	Areg	-2.86476	1.111e-06	-3.0592	5.66072e-09
	ENSMUSG00000030091	Nup210	-3.07383	4.80647e-11	-1.16125	0.00341895
	ENSMUSG00000030669	Calca	-2.99955	0.00813627	-4.53756	1.76251e-05
	ENSMUSG00000030905	Crym	-2.93825	0.000107845	-1.84521	0.00193807
	ENSMUSG00000031007	Atp6ap2	-1.1235	4.55842e-06	-1.04122	1.57806e-06
	ENSMUSG00000031562	Dctd	-1.32734	0.00212437	-1.64787	3.11663e-06
	ENSMUSG00000032119	Hinfp	-1.18211	0.000748	-1.05513	0.000408136
	ENSMUSG00000033022	Cdo1	-2.96005	1.82435e-11	-1.52759	4.58737e-05
	ENSMUSG00000033831	Fgb	-5.75447	9.11343e-09	-2.78848	0.000102652
	ENSMUSG00000033860	Fgg	-1.77734	0.00158881	-2.0647	4.11392e-05
	ENSMUSG00000034159	2310007B03Rik	-3.9684	0.000101325	-2.78726	1.09462e-05
	ENSMUSG00000037386	Rims2	-5.09677	2.78007e-10	-1.49563	0.000257244
	ENSMUSG00000037474	Dtl	-1.6835	5.22372e-05	-1.88542	2.37482e-07
	ENSMUSG00000038732	Mboat1	-2.22884	9.43582e-08	-1.29804	0.000405
	ENSMUSG00000040412	5330417C22Rik	-5.59961	4.45965e-15	-2.45668	1.4595e-07
	ENSMUSG00000041372	B4galnt3	-2.85201	0.000211636	-1.41368	0.00308878
	ENSMUSG00000045027	Prss22	-4.54158	4.99622e-12	-1.6816	0.000574167
	ENSMUSG00000045284	Dcaf12l1	-2.9442	5.92271e-05	-1.61513	0.000413057
	ENSMUSG00000046782	Ttc6	-4.1641	2.5705e-09	-1.56414	0.000902441
	ENSMUSG00000049493	Pls1	-3.56868	6.60107e-09	-1.96551	1.50395e-05
	ENSMUSG00000051225	Fam83a	-1.47142	0.000209475	-1.14696	0.000970944
	ENSMUSG00000051397	Tacstd2	-1.95391	5.10864e-07	-1.28176	0.000209859
	ENSMUSG00000053253	Ndfip2	-1.46683	1.32929e-10	-1.00244	6.92478e-07
	ENSMUSG00000053687	Dpep2	-3.60341	0.000536612	-1.98836	0.00649727
	ENSMUSG00000054662	Ano9	-3.34213	3.88668e-06	-2.02836	0.000180115
	ENSMUSG00000054702	Ap1s3	-3.64607	5.68125e-16	-1.32537	8.2519e-06
	ENSMUSG00000054753	AU018091	-5.7808	8.26035e-22	-1.84286	3.66183e-07
	ENSMUSG00000058869	Gm4832	-1.03324	0.00739072	-1.03806	0.000649734
	ENSMUSG00000060548	Tnfrsf19	-2.13517	9.69129e-05	-1.46605	0.00173766
	ENSMUSG00000060716	Plekhh1	-1.87846	5.0823e-07	-1.07683	0.00112164
	ENSMUSG00000060882	Kcnd2	-3.06912	0.000415521	-2.7131	2.50821e-07
	ENSMUSG00000061576	Dpp6	-3.01095	1.03824e-05	-1.36316	0.00526756
	ENSMUSG00000063975	Slco1a5	-3.39293	5.49046e-08	-2.21973	5.15552e-06
	ENSMUSG00000064796	Terc	-3.4043	2.01468e-09	-1.64658	4.20017e-05
	ENSMUSG00000064797	Gm24357	-1.41585	0.00099278	-3.03801	1.01625e-14
	ENSMUSG00000066407	Gm10263	-1.12998	0.000262215	-1.61057	4.72838e-10
	ENSMUSG00000069972	Rps13-ps2	-1.3208	0.000733077	-1.70769	1.47712e-09
	ENSMUSG00000070419	Cyp3a57	-4.41645	4.76343e-06	-2.87403	1.70007e-05
	ENSMUSG00000074480	Mex3a	-1.53959	1.08193e-05	-1.11648	0.000300027
	ENSMUSG00000074578	1500012F01Rik	-1.17697	9.9602e-07	-1.05845	3.71403e-07
	ENSMUSG00000074923	Pak6	-1.0307	0.000801328	-1.03208	0.000102871
	ENSMUSG00000079429	Mroh2a	-1.39949	0.00452849	-1.0673	0.000816905
	ENSMUSG00000082064	Gm14217	-1.02535	0.00141599	-1.02934	3.45217e-05
	ENSMUSG00000082361	Btc	-2.78776	8.02545e-06	-2.05756	9.72481e-06
	ENSMUSG00000085385	9430008C03Rik	-1.04182	0.00981337	-1.02402	0.0026759
	ENSMUSG00000085595	Gm16090	-3.26376	0.0015147	-1.73075	0.00326954
	ENSMUSG00000087590	2410004N09Rik	-2.2943	7.21966e-09	-1.59084	6.38071e-07
Lactogenesis-Involution	ENSMUSG00000005268	Prlr	-3.11579	5.13354e-11	-1.28238	0.00323307
	ENSMUSG00000006269	Atp6v1b1	-5.02467	6.50514e-26	-2.84454	7.09559e-17
	ENSMUSG00000006930	Hap1	-1.30111	0.000334214	-1.73998	7.10135e-08
	ENSMUSG00000007034	Slc44a4	-2.46147	3.06613e-07	-1.15844	0.0069703
	ENSMUSG00000013338	Fer1l4	-3.30634	0.000230322	-2.07296	0.00174464
	ENSMUSG00000015702	Anxa9	-2.1668	6.66047e-07	-1.3227	0.000132061
	ENSMUSG00000016758	Bik	-2.21852	1.88175e-05	-1.22334	0.00928876
	ENSMUSG00000017723	Wfdc2	-2.90999	2.79487e-13	-1.34484	0.000183285
	ENSMUSG00000019368	Sec14l4	-1.49402	3.38378e-05	-1.65985	7.16289e-08
	ENSMUSG00000019982	Myb	-2.33122	1.22763e-07	-2.26643	1.19015e-09
	ENSMUSG00000020723	Cacng4	-1.54354	0.00777833	-2.08433	6.2989e-05
	ENSMUSG00000021136	Smoc1	-2.49001	1.51585e-06	-1.31291	0.00458246
	ENSMUSG00000021469	Msx2	-2.06783	3.23323e-06	-2.09716	1.88904e-07
	ENSMUSG00000022015	Tnfsf11	-2.76571	0.00494089	-3.70018	1.68106e-08
	ENSMUSG00000022026	Olfm4	-3.49693	0.000586789	-5.57826	8.04239e-12
	ENSMUSG00000022132	Cldn10	-2.54209	6.54332e-10	-1.5201	4.72675e-06
	ENSMUSG00000022382	Wnt7b	-1.44275	0.000133501	-1.65706	1.92757e-06
	ENSMUSG00000022636	Alcam	-1.74946	3.06215e-11	-1.44309	5.13929e-09
	ENSMUSG00000022696	Sidt1	-3.4606	1.02267e-17	-1.14883	0.00107299
	ENSMUSG00000022780	Mfi2	-1.95813	1.37858e-07	-1.43087	1.05339e-05
	ENSMUSG00000022865	Cxadr	-1.4883	6.48916e-15	-1.37418	1.83705e-14
	ENSMUSG00000022949	Clic6	-3.4938	4.25641e-13	-2.61816	3.74971e-10
	ENSMUSG00000023169	Slc38a1	-3.09109	1.77365e-19	-1.39731	2.82181e-06
	ENSMUSG00000023387	Kcnk16	-3.13063	0.000394547	-2.41839	2.0618e-05
	ENSMUSG00000023906	Cldn6	-2.65145	3.14294e-06	-1.58348	0.0018196
	ENSMUSG00000024030	Abcg1	-1.07848	0.00566003	-1.01763	0.00608128
	ENSMUSG00000024268	Celf4	-1.12104	3.04629e-06	-1.26179	6.46088e-09
	ENSMUSG00000024331	Dsc2	-1.86643	1.70568e-11	-1.08994	2.07923e-05
	ENSMUSG00000024727	Trpm6	-1.80438	6.07919e-07	-1.08325	0.000783054
	ENSMUSG00000026322	Htr4	-3.22642	4.07444e-05	-2.88258	3.2294e-08
	ENSMUSG00000028132	Tmem56	-3.35626	1.55073e-11	-1.85723	3.03843e-05
	ENSMUSG00000028211	Trp53inp1	-1.49878	8.05153e-11	-1.1403	2.12128e-07
	ENSMUSG00000028226	Mmp16	-1.1865	0.0099449	-1.54888	0.000299747
	ENSMUSG00000028255	Clca3	-4.76408	7.08508e-11	-1.61618	0.00239856
	ENSMUSG00000028327	1300002K09Rik	-3.72494	2.61735e-11	-1.37027	0.00186929
	ENSMUSG00000028699	Tspan1	-3.38417	5.31262e-10	-1.25999	0.007725
	ENSMUSG00000028871	Rspo1	-1.51724	0.00491004	-1.80717	0.000375595
	ENSMUSG00000029086	Prom1	-1.47012	4.09705e-05	-2.24303	1.82063e-11
	ENSMUSG00000029134	Plb1	-2.46114	1.71292e-13	-1.17641	0.000142006
	ENSMUSG00000029189	Sel1l3	-1.95059	1.42929e-06	-1.58747	7.19881e-06
	ENSMUSG00000029375	Cxcl15	-3.35923	3.51193e-07	-2.32378	5.36638e-05
	ENSMUSG00000029378	Areg	-2.50079	8.91481e-07	-3.43849	8.39213e-13
	ENSMUSG00000030031	Kbtbd8	-2.46735	9.7775e-05	-1.49044	0.0013989
	ENSMUSG00000030091	Nup210	-2.54998	2.10532e-10	-1.21	0.00113457
	ENSMUSG00000030669	Calca	-2.741	0.00484094	-3.39271	0.000192061
	ENSMUSG00000030905	Crym	-3.36883	2.63195e-05	-3.43386	4.32424e-10
	ENSMUSG00000031562	Dctd	-1.07956	0.0033451	-1.04821	0.00164889
	ENSMUSG00000031722	Hp	-3.54045	1.19585e-11	-1.33045	0.00407922
	ENSMUSG00000032281	Acsbg1	-3.24628	1.33171e-08	-1.3884	0.00109102
	ENSMUSG00000033022	Cdo1	-2.60344	9.77535e-12	-2.35222	1.64402e-11
	ENSMUSG00000033831	Fgb	-6.00816	1.86841e-10	-4.34515	1.73722e-10
	ENSMUSG00000034127	Tspan8	-1.50427	0.000268475	-1.49261	0.000117922
	ENSMUSG00000034607	Pof1b	-2.01456	1.11161e-11	-1.85696	5.71244e-12
	ENSMUSG00000035451	Foxa1	-3.49117	1.03136e-13	-1.82604	9.17005e-06
	ENSMUSG00000036764	Dnajc12	-1.80735	0.00032445	-1.53372	0.000913145
	ENSMUSG00000036856	Wnt4	-1.17959	0.00231452	-1.04402	0.00501355
	ENSMUSG00000037386	Rims2	-5.11345	1.91746e-11	-2.19029	9.92824e-10
	ENSMUSG00000037474	Dtl	-1.43459	7.34965e-05	-1.50998	8.05584e-06
	ENSMUSG00000038599	Capn8	-2.54461	0.000114764	-2.27366	5.09772e-05
	ENSMUSG00000038732	Mboat1	-2.28616	6.23909e-10	-1.72341	4.15709e-07
	ENSMUSG00000038775	Vill	-2.39252	4.38395e-07	-1.85189	1.14991e-05
	ENSMUSG00000039131	Gipc2	-1.30763	0.00660413	-3.63702	1.52095e-17
	ENSMUSG00000039438	Ttc36	-2.73818	0.00623766	-1.74928	0.00771925
	ENSMUSG00000039676	Capsl	-1.59439	1.56578e-06	-1.73094	1.31217e-08
	ENSMUSG00000040412	5330417C22Rik	-4.81521	3.27146e-16	-2.45393	7.99563e-09
	ENSMUSG00000041372	B4galnt3	-2.47433	9.56257e-05	-1.73651	4.40672e-05
	ENSMUSG00000041523	Upk2	-4.14022	3.01971e-10	-1.31089	0.00920374
	ENSMUSG00000043639	Rbm20	-1.38807	0.00052593	-1.44704	5.90174e-05
	ENSMUSG00000043681	Fam25c	-3.86808	8.01874e-06	-2.65423	7.2477e-05
	ENSMUSG00000044217	Aqp5	-3.61091	8.14822e-14	-1.99857	3.24821e-07
	ENSMUSG00000045284	Dcaf12l1	-2.19964	0.000247007	-1.59137	0.000134065
	ENSMUSG00000046782	Ttc6	-3.30555	2.45855e-08	-2.79465	1.53418e-10
	ENSMUSG00000047230	Cldn2	-1.9387	0.00909308	-2.4096	2.09231e-05
	ENSMUSG00000047641	Krt83	-3.58327	3.73783e-09	-1.25319	0.00346583
	ENSMUSG00000047730	Fcgbp	-3.38937	5.83124e-18	-1.60924	4.05865e-06
	ENSMUSG00000048329	Mfsd6l	-4.099	2.91815e-08	-1.42197	0.00468413
	ENSMUSG00000049493	Pls1	-3.2102	1.05944e-09	-2.36506	1.34183e-08
	ENSMUSG00000050335	Lgals3	-1.1015	0.00674403	-1.0745	0.00594723
	ENSMUSG00000050931	Sgms2	-1.59971	0.000152976	-1.08913	0.00783457
	ENSMUSG00000051159	Cited1	-2.8731	1.2236e-06	-2.07938	0.000131433
	ENSMUSG00000051397	Tacstd2	-1.67894	7.87776e-07	-1.15763	0.000376148
	ENSMUSG00000053687	Dpep2	-3.04249	0.000499808	-2.30838	0.000482074
	ENSMUSG00000053801	Grwd1	-1.09592	0.00790022	-1.12312	0.00131032
	ENSMUSG00000054320	Lrrc36	-2.04688	0.000114591	-1.36832	0.00248354
	ENSMUSG00000054662	Ano9	-2.61033	1.29372e-05	-1.56314	0.00161307
	ENSMUSG00000054702	Ap1s3	-3.12215	8.44228e-17	-1.21704	1.07388e-05
	ENSMUSG00000054753	AU018091	-4.96481	7.73418e-24	-1.44745	1.56736e-05
	ENSMUSG00000055471	Alk	-2.62801	0.000965495	-1.52638	0.00831538
	ENSMUSG00000055679	Ctsr	-3.82713	0.00023958	-2.80069	0.000489916
	ENSMUSG00000060716	Plekhh1	-1.61469	7.85166e-07	-1.26431	4.10613e-05
	ENSMUSG00000060882	Kcnd2	-2.81907	8.48462e-05	-3.00374	5.46554e-11
	ENSMUSG00000060985	Tdrd5	-2.94764	0.00595686	-2.24892	0.000642019
	ENSMUSG00000063305	Psg20	-3.17906	0.00211491	-2.21288	0.00533619
	ENSMUSG00000063975	Slco1a5	-3.22741	1.97841e-09	-2.37333	9.30356e-08
	ENSMUSG00000064796	Terc	-2.69804	9.91763e-09	-1.44564	9.36875e-05
	ENSMUSG00000064797	Gm24357	-1.25628	0.000774405	-2.2223	1.86603e-10
	ENSMUSG00000066407	Gm10263	-1.04784	7.94424e-05	-1.27867	9.56307e-08
	ENSMUSG00000069972	Rps13-ps2	-1.08	0.000866169	-1.4399	2.2271e-08
	ENSMUSG00000070419	Cyp3a57	-4.67517	3.7671e-07	-3.84852	3.62604e-10
	ENSMUSG00000072663	Spef2	-3.91786	8.84759e-07	-1.69094	0.000510747
	ENSMUSG00000073077	Gm7173	-3.19546	9.58773e-07	-1.20988	0.00459784
	ENSMUSG00000074300	BC030870	-4.16821	1.2525e-06	-2.236	5.21483e-05
	ENSMUSG00000074625	Arhgap40	-2.98098	2.51146e-08	-2.01747	1.03541e-07
	ENSMUSG00000082361	Btc	-2.45128	3.00405e-06	-1.9011	8.16987e-06
	ENSMUSG00000083887	Gm11930	-1.13122	0.00919837	-1.5438	2.72171e-05
	ENSMUSG00000084793	Gm2568	-4.32168	4.66676e-06	-1.77006	0.00326132
	ENSMUSG00000085377	4930551L18Rik	-1.51215	0.00159702	-1.27285	0.000735058
	ENSMUSG00000085595	Gm16090	-2.72822	0.00103836	-1.87573	0.000294718
	ENSMUSG00000087590	2410004N09Rik	-1.97672	5.00354e-09	-1.27103	1.95849e-05

## Sheet: LUMINAL_UPREGULATED
Time Point	Ensembl ID	Gene Name	Cell Subtype log2(Fold Change)	FDR	Time Point/Stage log2(Fold Change)	FDR
W10	ENSMUSG00000000385	Tmprss2	-3.41644	8.84931e-05	1.65577	0.00402147
	ENSMUSG00000005968	Tuft1	-2.73223	6.01719e-06	1.42388	0.000604393
	ENSMUSG00000006154	Eps8l1	-1.719	0.00257042	1.8732	1.14932e-07
	ENSMUSG00000006269	Atp6v1b1	-2.81255	0.000136885	2.23037	4.83295e-07
	ENSMUSG00000006930	Hap1	-2.68534	0.000136885	1.36729	0.00537036
	ENSMUSG00000007440	Pcdha2	-3.14726	0.00262843	2.99414	1.66381e-07
	ENSMUSG00000010529	Gm266	-2.11987	0.0091643	1.84427	0.00480069
	ENSMUSG00000015702	Anxa9	-2.61827	0.00030847	2.20028	6.64459e-07
	ENSMUSG00000018239	Zcchc10	-1.90037	0.0030126	1.67294	5.71996e-05
	ENSMUSG00000018470	Kcnab3	-2.77597	0.00974015	1.85472	0.00754813
	ENSMUSG00000019768	Esr1	-2.13694	8.62414e-07	1.27197	2.71629e-05
	ENSMUSG00000019818	Cd164	-2.20989	3.06701e-06	1.42022	9.75452e-06
	ENSMUSG00000020227	Irak3	-1.37804	0.00786474	1.71674	9.86148e-08
	ENSMUSG00000020303	Stc2	-3.56922	0.0002348	3.16811	1.24658e-09
	ENSMUSG00000020573	Pik3cg	-3.14621	0.00262843	1.93354	0.00353444
	ENSMUSG00000020599	Rgs9	-2.83811	0.000592392	1.48997	0.00835873
	ENSMUSG00000020773	Trim47	-1.79505	6.22059e-07	1.02003	0.000111636
	ENSMUSG00000021469	Msx2	-2.98496	0.000861235	1.89612	0.000901666
	ENSMUSG00000022026	Olfm4	-5.47453	0.00172744	4.09805	1.45488e-06
	ENSMUSG00000022032	Scara5	-2.70003	0.00505571	2.33964	4.15943e-05
	ENSMUSG00000022090	Pdlim2	-2.28416	0.00155327	1.45199	0.00327911
	ENSMUSG00000022382	Wnt7b	-2.7616	0.000302288	1.65963	0.00104289
	ENSMUSG00000022636	Alcam	-2.56954	1.57508e-06	1.31856	0.00043752
	ENSMUSG00000022949	Clic6	-3.08177	0.000925949	2.34808	2.13125e-05
	ENSMUSG00000023039	Krt7	-3.36253	7.24626e-09	1.16615	0.00542892
	ENSMUSG00000023169	Slc38a1	-2.21599	0.000690582	1.57309	0.000304273
	ENSMUSG00000024039	Cbs	-2.22287	0.00141596	1.42991	0.00303925
	ENSMUSG00000024215	Spdef	-3.2471	0.00088447	2.14732	0.000448147
	ENSMUSG00000024597	Slc12a2	-2.74145	3.10942e-06	1.63081	2.59029e-05
	ENSMUSG00000024697	Gna14	-2.03263	0.000461684	1.22448	0.00306253
	ENSMUSG00000025608	Podxl	-3.11174	8.90633e-06	1.70786	0.000189097
	ENSMUSG00000025780	Itih5	-1.63516	0.00184657	1.39641	7.32828e-05
	ENSMUSG00000026203	Dnajb2	-2.41717	9.44502e-06	1.76212	5.59935e-07
	ENSMUSG00000026303	Mlph	-3.26009	1.18046e-06	1.3707	0.00330028
	ENSMUSG00000026322	Htr4	-3.52575	0.00104446	3.22523	5.46142e-08
	ENSMUSG00000026393	Nek7	-1.74262	1.26619e-06	1.11445	1.29918e-05
	ENSMUSG00000026664	Phyh	-2.41252	6.48615e-06	1.36453	0.000234692
	ENSMUSG00000026866	Kynu	-3.98388	0.000354314	4.43479	6.97887e-12
	ENSMUSG00000026971	Itgb6	-2.13511	0.000198472	1.41586	0.000313635
	ENSMUSG00000026981	Il1rn	-3.26631	0.00222974	1.80795	0.00896413
	ENSMUSG00000028211	Trp53inp1	-2.14869	5.06985e-06	1.44464	5.3232e-06
	ENSMUSG00000028841	Cnksr1	-1.7545	0.000513505	1.04896	0.00446854
	ENSMUSG00000028927	Padi2	-2.62663	0.00335692	1.97077	0.000455057
	ENSMUSG00000029086	Prom1	-3.10445	2.52524e-05	1.75944	0.000231164
	ENSMUSG00000029378	Areg	-3.27231	0.00199893	2.49659	4.88328e-05
	ENSMUSG00000029811	Aoc1	-4.65323	0.00214047	3.54475	3.65734e-05
	ENSMUSG00000030137	Tuba8	-3.06272	0.000464938	1.72835	0.0025286
	ENSMUSG00000030739	Myh14	-2.23651	8.86941e-06	1.51314	6.7181e-06
	ENSMUSG00000030854	Ptpn5	-4.9125	0.00407154	4.78576	8.8964e-09
	ENSMUSG00000031150	Ccdc120	-2.21112	5.01766e-07	1.18942	0.00014792
	ENSMUSG00000031775	Pllp	-3.0712	0.00145604	1.7665	0.00451486
	ENSMUSG00000031997	Trpc6	-3.62953	0.00081715	3.71901	1.1612e-10
	ENSMUSG00000032192	Gnb5	-1.49557	0.00370312	1.1913	0.00101287
	ENSMUSG00000032281	Acsbg1	-3.09808	0.000850388	2.28416	4.13071e-05
	ENSMUSG00000032289	Thsd4	-2.53372	2.85933e-05	1.37141	0.00114375
	ENSMUSG00000032307	Ube2q2	-1.24139	0.00148852	1.5294	9.73749e-10
	ENSMUSG00000032356	Rasgrf1	-3.51854	0.00449624	3.86733	1.15509e-08
	ENSMUSG00000033022	Cdo1	-3.16023	4.43428e-05	1.47336	0.00540525
	ENSMUSG00000033768	Nrxn2	-3.47157	0.00223842	2.38727	0.000506109
	ENSMUSG00000033831	Fgb	-3.9066	0.00978544	4.54247	3.78742e-10
	ENSMUSG00000034607	Pof1b	-1.7075	0.00433061	1.56626	6.03433e-05
	ENSMUSG00000035671	Zswim4	-2.19163	1.36572e-05	1.08839	0.00328719
	ENSMUSG00000036155	Mgat5	-1.52986	0.000498465	1.42482	1.01803e-06
	ENSMUSG00000036390	Gadd45a	-2.05794	0.00233826	1.99717	1.45488e-06
	ENSMUSG00000037239	Spred3	-1.70655	0.00500074	1.73913	7.99657e-06
	ENSMUSG00000037887	Dusp8	-1.72695	0.00276066	1.574	2.84278e-05
	ENSMUSG00000037979	Ccdc92	-1.9276	0.00652882	1.52695	0.00122549
	ENSMUSG00000038481	Cdk19	-1.50562	0.000222262	1.53451	6.35953e-09
	ENSMUSG00000038599	Capn8	-3.60045	0.00490522	2.19564	0.00463631
	ENSMUSG00000038775	Vill	-3.34914	0.000406297	1.99544	0.000750538
	ENSMUSG00000039131	Gipc2	-3.13579	0.000542394	2.60135	6.30184e-07
	ENSMUSG00000039202	Abhd2	-1.80634	0.000304845	1.06971	0.00333787
	ENSMUSG00000039419	Cntnap2	-3.32911	0.0016192	3.01884	4.0429e-07
	ENSMUSG00000039431	Mtmr7	-2.26212	1.34369e-05	2.03045	2.86999e-10
	ENSMUSG00000039676	Capsl	-1.75904	0.00973189	1.73487	5.66883e-05
	ENSMUSG00000040136	Abcc8	-4.33252	0.000717479	4.45846	3.09064e-12
	ENSMUSG00000040412	5330417C22Rik	-3.13246	0.000885097	2.35877	2.52399e-05
	ENSMUSG00000040420	Cdh18	-4.34404	0.00779025	3.77734	2.40905e-05
	ENSMUSG00000041189	Chrnb1	-2.10931	8.25549e-05	1.06397	0.00709763
	ENSMUSG00000041482	Piezo2	-3.65253	3.79701e-06	4.15548	2.52943e-25
	ENSMUSG00000042216	Sgsm1	-4.04859	2.66079e-05	1.76382	0.00374805
	ENSMUSG00000042961	Egflam	-2.22154	0.00298648	2.3633	8.37346e-08
	ENSMUSG00000043639	Rbm20	-2.11385	0.00763669	1.42471	0.00869738
	ENSMUSG00000043673	Kcns3	-2.81133	0.000522525	2.37199	1.13586e-06
	ENSMUSG00000044813	Shb	-1.82	0.00286216	1.72283	9.25138e-06
	ENSMUSG00000045799	Gm9800	-2.59653	0.000403636	2.69674	1.21948e-10
	ENSMUSG00000046318	Ccbe1	-3.34427	0.00457583	3.52446	1.14641e-08
	ENSMUSG00000046782	Ttc6	-3.74951	0.00011712	2.38271	2.90774e-05
	ENSMUSG00000047641	Krt83	-2.81736	0.00177389	1.99649	0.00044243
	ENSMUSG00000049521	Cdc42ep1	-2.04054	6.39605e-06	1.0008	0.00302493
	ENSMUSG00000051166	Eml5	-1.77106	0.000820523	1.18717	0.00160747
	ENSMUSG00000054320	Lrrc36	-2.81115	0.0045706	2.1668	0.00035328
	ENSMUSG00000055471	Alk	-3.12258	0.00780688	2.67845	8.67504e-05
	ENSMUSG00000055866	Per2	-1.29694	0.00435144	1.03688	0.00134721
	ENSMUSG00000058126	Tpm3-rs7	-1.86973	0.000321719	1.5274	9.00404e-06
	ENSMUSG00000060487	Samd5	-2.28865	0.00407827	1.75135	0.000679113
	ENSMUSG00000066000	2610305D13Rik	-3.38052	0.0001949	3.29811	5.88006e-11
	ENSMUSG00000066392	Nrxn3	-3.94921	0.00423406	5.06028	7.16067e-14
	ENSMUSG00000066877	Nck2	-1.23873	0.000623573	1.3964	3.63114e-09
	ENSMUSG00000066894	Vsig10	-1.28326	0.00616647	1.07211	0.00117913
	ENSMUSG00000068196	Col8a1	-3.43842	0.000452493	2.16117	0.000298589
	ENSMUSG00000070419	Cyp3a57	-3.94733	0.00335692	3.70353	7.25823e-08
	ENSMUSG00000071076	Jund	-1.85483	2.11089e-05	1.50773	1.62619e-07
	ENSMUSG00000073975	Olfr550	-4.49406	0.00295741	2.94923	0.00149549
	ENSMUSG00000074607	Tox2	-2.89972	0.000177681	3.41514	2.02159e-16
	ENSMUSG00000074923	Pak6	-1.89686	0.000403925	1.13233	0.00343325
	ENSMUSG00000075010	AW112010	-3.44129	0.000741117	2.65563	4.73217e-06
	ENSMUSG00000077506	Scarna9	-1.98444	0.00947911	1.89389	8.28477e-05
	ENSMUSG00000078117	Gm16485	-2.19544	0.00498239	2.36958	2.28499e-07
	ENSMUSG00000079065	BC005561	-1.26488	0.00196719	1.15761	3.86224e-05
	ENSMUSG00000080775	Gm6368	-1.43217	0.00695417	1.04753	0.00591787
	ENSMUSG00000081302	Gm12020	-1.44672	0.00721875	1.3387	0.000246115
	ENSMUSG00000081731	Gm14078	-2.90308	0.00122488	2.22656	4.41186e-05
	ENSMUSG00000082100	Glns-ps1	-2.50452	0.000523682	1.34897	0.0074491
	ENSMUSG00000088025	Rprl3	-2.6037	0.00126373	2.13946	1.4763e-05
	ENSMUSG00000088185	Scarna2	-1.8393	0.00267435	1.42072	0.000619136
	ENSMUSG00000089822	Gm15759	-5.28528	0.000450108	2.1648	0.00850676
	ENSMUSG00000092837	Rpph1	-2.52248	0.000560313	2.39361	2.17981e-08
P3	ENSMUSG00000010529	Gm266	-3.66465	2.5103e-06	3.31213	6.87011e-10
	ENSMUSG00000017446	C1qtnf1	-3.23889	1.48125e-05	1.96076	3.37762e-05
	ENSMUSG00000019982	Myb	-2.61581	0.0010575	2.21609	6.05169e-06
	ENSMUSG00000022015	Tnfsf11	-4.01759	0.00234424	2.51191	0.00185759
	ENSMUSG00000022025	Lect1	-2.34251	0.00692283	2.97542	1.85716e-08
	ENSMUSG00000023387	Kcnk16	-3.66923	0.00152104	2.44899	0.000465082
	ENSMUSG00000025780	Itih5	-1.9189	0.000205868	1.00554	0.00973133
	ENSMUSG00000027875	Hmgcs2	-3.45549	0.00175081	1.84856	0.00955248
	ENSMUSG00000028871	Rspo1	-3.83085	0.000829818	1.97686	0.00641589
	ENSMUSG00000029005	Draxin	-4.15208	0.00476909	2.78634	0.00171471
	ENSMUSG00000029378	Areg	-3.07127	0.0038734	2.87146	1.18993e-06
	ENSMUSG00000032854	Ugt8a	-4.04228	0.00170546	3.0285	2.34843e-05
	ENSMUSG00000033022	Cdo1	-3.47231	6.89932e-06	1.47531	0.00570103
	ENSMUSG00000037653	Kctd8	-6.03672	0.00519826	3.07408	0.0073766
	ENSMUSG00000038463	Olfml2b	-2.31789	0.00232179	1.65407	0.00106691
	ENSMUSG00000039470	Zdhhc2	-1.9398	0.0096636	1.88351	6.52844e-05
	ENSMUSG00000041482	Piezo2	-3.47911	9.9886e-06	1.88785	0.000192485
	ENSMUSG00000043635	Adamts3	-2.24799	7.95748e-08	1.24027	3.18164e-05
	ENSMUSG00000046318	Ccbe1	-3.18309	0.00762004	2.23243	0.00200411
	ENSMUSG00000048022	Tmem229a	-2.93904	0.000373343	1.81836	0.00149218
	ENSMUSG00000053747	Sox14	-3.87423	0.00448399	3.52253	4.06958e-05
	ENSMUSG00000056486	Chn1	-2.74199	7.11112e-06	1.36669	0.00152915
P14	ENSMUSG00000006784	Ttc25	-2.77867	0.00250182	1.75962	0.000337262
	ENSMUSG00000010663	Fads1	-1.67283	0.000513065	1.06734	0.000413757
	ENSMUSG00000011257	Pabpc4	-1.23044	0.00186469	1.10746	2.21885e-06
	ENSMUSG00000017697	Ada	-2.09313	0.000945501	1.60342	4.98261e-06
	ENSMUSG00000018796	Acsl1	-2.44344	3.34473e-05	1.71991	1.1344e-07
	ENSMUSG00000020614	Fam20a	-2.10748	0.00147935	1.10586	0.00923838
	ENSMUSG00000020617	1700012B07Rik	-3.48534	0.00554421	2.48538	4.30164e-05
	ENSMUSG00000021226	Acot2	-1.19627	0.00586663	1.3649	1.6045e-08
	ENSMUSG00000022014	Epsti1	-2.34758	0.00592428	1.31744	0.00609194
	ENSMUSG00000022229	Atp12a	-2.70167	0.00217366	2.17967	7.21914e-07
	ENSMUSG00000022797	Tfrc	-1.91288	0.000927611	1.37709	4.78387e-05
	ENSMUSG00000024827	Gldc	-2.97795	0.000988978	1.72059	0.000471168
	ENSMUSG00000024843	Chka	-1.67777	0.00309111	1.04569	0.00369964
	ENSMUSG00000025967	Eef1b2	-1.04294	0.00637517	1.04932	3.60901e-06
	ENSMUSG00000028478	Clta	-1.68514	8.47889e-06	1.02507	1.49802e-05
	ENSMUSG00000028494	Plin2	-2.53785	9.00051e-07	1.66014	8.88425e-09
	ENSMUSG00000028869	Gnl2	-1.25353	0.000800633	1.02472	6.52033e-06
	ENSMUSG00000029672	Fam3c	-1.76145	0.000140755	1.67232	4.78327e-11
	ENSMUSG00000035936	Aldh5a1	-1.61452	0.00553089	1.61494	3.44234e-07
	ENSMUSG00000039457	Ppl	-1.43335	0.00390889	1.42595	3.34901e-07
	ENSMUSG00000040413	Timd2	-2.49838	0.0037729	1.57878	0.00133885
	ENSMUSG00000041674	BC006965	-1.68763	0.00661381	1.23907	0.000847869
	ENSMUSG00000044641	Pard6b	-2.17881	0.000392195	1.26185	0.000739506
	ENSMUSG00000047604	Frat2	-2.05693	0.000258523	1.72758	2.03273e-08
	ENSMUSG00000056366	Fabp3-ps1	-3.25602	0.00759661	1.84831	0.00424646
	ENSMUSG00000064120	Mocs1	-1.88127	4.53005e-05	1.07681	0.000191305
	ENSMUSG00000070319	Eif3g	-1.08971	0.0051737	1.38702	1.24814e-10
	ENSMUSG00000071644	Eef1g	-1.14539	0.00142818	1.20477	8.38718e-09
	ENSMUSG00000072949	Acot1	-1.82979	0.00376074	1.93209	6.92274e-09
L3	ENSMUSG00000000168	Dlat	-1.70265	4.91382e-07	1.14979	1.05982e-06
	ENSMUSG00000000216	Scnn1g	-2.68666	0.000276484	1.41691	0.00535706
	ENSMUSG00000000381	Wap	-5.40206	0.000183888	7.55351	1.79706e-29
	ENSMUSG00000000594	Gm2a	-3.35991	7.39503e-15	2.33581	2.97658e-21
	ENSMUSG00000000628	Hk2	-2.68792	1.0657e-05	1.68378	2.02007e-05
	ENSMUSG00000000706	Btn1a1	-5.18464	2.56674e-08	2.1942	3.10712e-05
	ENSMUSG00000000876	Pxmp4	-2.55266	1.11951e-06	2.02637	2.77586e-10
	ENSMUSG00000000884	Gnb1l	-4.24065	1.57318e-09	3.27344	9.06157e-19
	ENSMUSG00000000948	Snrpn	-1.25808	0.00513539	1.27427	3.26171e-05
	ENSMUSG00000000983	Wfdc18	-4.80312	1.08704e-10	2.4149	3.66167e-09
	ENSMUSG00000001622	Csn3	-5.15803	3.15382e-08	3.07248	1.20888e-10
	ENSMUSG00000001700	Gramd3	-2.28777	1.66943e-08	1.55507	6.33873e-09
	ENSMUSG00000001827	Folr1	-4.73072	1.70014e-07	2.91915	1.02092e-09
	ENSMUSG00000002014	Ssr4	-2.27179	4.46621e-07	1.31922	1.87581e-05
	ENSMUSG00000002308	Cd320	-3.72557	2.1373e-13	1.22018	0.000350416
	ENSMUSG00000002580	Mien1	-2.27757	0.000123897	1.28968	0.00191999
	ENSMUSG00000003134	Tbc1d8	-3.26532	7.11893e-07	1.85517	6.29858e-06
	ENSMUSG00000003355	Fkbp11	-4.97353	8.44689e-15	3.0057	4.19163e-20
	ENSMUSG00000003500	Impdh1	-2.11482	1.11095e-08	1.37486	3.3184e-08
	ENSMUSG00000003528	Slc25a1	-2.48146	7.31775e-14	2.87686	4.14281e-53
	ENSMUSG00000003617	Cp	-3.38944	6.04878e-13	1.24512	8.63453e-05
	ENSMUSG00000003809	Gcdh	-2.41629	2.84835e-05	1.18424	0.00448814
	ENSMUSG00000003949	Hlf	-1.39225	0.0010026	1.53924	1.77369e-08
	ENSMUSG00000004748	Mtfp1	-4.96745	4.55565e-05	2.42896	0.000419324
	ENSMUSG00000005107	Slc2a9	-4.6891	3.55062e-15	1.11809	0.00498047
	ENSMUSG00000005683	Cs	-1.33055	3.57546e-06	1.15134	4.52687e-09
	ENSMUSG00000005907	Pex1	-1.48486	3.58884e-05	1.06959	3.23306e-05
	ENSMUSG00000005949	Ctns	-1.56227	7.6918e-06	1.28406	9.54636e-08
	ENSMUSG00000005951	Shpk	-2.53254	0.00218875	1.90066	0.000476162
	ENSMUSG00000006050	Sra1	-1.39401	0.000151963	1.07726	3.88983e-05
	ENSMUSG00000006057	Atp5g1	-1.78265	5.11981e-08	1.03935	1.02204e-05
	ENSMUSG00000006127	Inpp5k	-1.53299	1.95301e-05	1.07075	2.60639e-05
	ENSMUSG00000006390	Elovl1	-1.23343	4.16446e-05	1.17985	8.92031e-09
	ENSMUSG00000006442	Srm	-2.35166	6.24165e-09	1.63335	4.00142e-10
	ENSMUSG00000006526	Tmem110	-1.57173	4.47157e-06	1.4922	5.68792e-11
	ENSMUSG00000006784	Ttc25	-4.03181	4.233e-08	2.15396	9.25001e-07
	ENSMUSG00000007038	Neu1	-1.08157	0.00259557	1.52551	5.05764e-11
	ENSMUSG00000009092	Derl3	-3.95821	3.90831e-09	1.88738	4.55837e-06
	ENSMUSG00000009108	Gnat2	-2.9538	0.00545116	1.9018	0.00572065
	ENSMUSG00000009356	Lpo	-4.67566	8.22686e-08	4.52022	9.07471e-27
	ENSMUSG00000009621	Vav2	-1.72883	8.76807e-05	1.16014	0.000206077
	ENSMUSG00000010064	Slc38a3	-3.07479	2.28695e-05	2.07491	3.46801e-06
	ENSMUSG00000010651	Acaa1b	-5.2304	7.57134e-07	1.76783	0.00351741
	ENSMUSG00000010663	Fads1	-2.40387	7.62578e-10	2.12759	8.87108e-20
	ENSMUSG00000011118	Panx3	-8.05737	4.79624e-05	3.23598	0.000159322
	ENSMUSG00000011179	Odc1	-2.37775	1.38954e-06	1.30313	0.000119406
	ENSMUSG00000013275	Slc41a1	-1.35572	9.23064e-05	1.07112	1.01583e-05
	ENSMUSG00000013653	1810065E05Rik	-3.92633	0.000792099	3.74293	4.94247e-10
	ENSMUSG00000014104	Sval2	-6.9183	0.00600151	5.19075	8.17862e-06
	ENSMUSG00000015357	Clpx	-1.99267	8.09879e-07	1.27911	4.38156e-06
	ENSMUSG00000015363	Trabd	-2.85734	7.73348e-11	1.15902	0.000151856
	ENSMUSG00000015478	Rnf5	-2.36224	1.91009e-06	1.607	7.38038e-07
	ENSMUSG00000015488	Cacfd1	-1.49945	7.47959e-05	1.17145	1.00355e-05
	ENSMUSG00000015568	Lpl	-4.18419	2.63028e-11	3.50197	8.98113e-28
	ENSMUSG00000016024	Lbp	-4.00344	7.35679e-12	2.1865	7.8048e-11
	ENSMUSG00000016427	Ndufa1	-1.28246	0.00898623	1.43272	1.07282e-05
	ENSMUSG00000017390	Aldoc	-4.15337	5.2542e-15	1.30426	0.000166693
	ENSMUSG00000017664	Slc35c2	-2.1528	7.5292e-08	1.57007	2.5612e-09
	ENSMUSG00000017715	Pgs1	-1.8888	7.56573e-05	1.08938	0.00174997
	ENSMUSG00000018387	Shroom1	-3.18699	9.94811e-08	1.18222	0.00520564
	ENSMUSG00000018654	Ikzf1	-5.06716	5.33868e-13	1.42226	0.00117294
	ENSMUSG00000018796	Acsl1	-4.05856	5.85988e-16	2.50298	9.15617e-20
	ENSMUSG00000018846	Pank3	-2.14512	1.16193e-09	1.19387	8.70965e-07
	ENSMUSG00000019122	Ccl9	-4.1799	9.25667e-06	1.7347	0.00367747
	ENSMUSG00000019761	Krt10	-4.55724	2.51881e-07	3.5651	1.4757e-15
	ENSMUSG00000020023	Tmcc3	-2.15333	0.000265318	2.27404	8.84613e-11
	ENSMUSG00000020432	Tcn2	-2.10287	8.30721e-08	1.06682	0.000138328
	ENSMUSG00000020532	Acaca	-3.6789	4.273e-16	2.28605	5.33732e-19
	ENSMUSG00000020538	Srebf1	-2.23535	1.95289e-07	1.60958	6.71108e-09
	ENSMUSG00000020572	Nampt	-1.98493	5.42595e-07	1.51651	5.6324e-09
	ENSMUSG00000020593	Lpin1	-4.21324	1.64284e-15	1.43094	1.95101e-05
	ENSMUSG00000020614	Fam20a	-3.5588	6.09926e-11	1.32477	0.000269158
	ENSMUSG00000020617	1700012B07Rik	-3.19335	0.000945878	1.86333	0.00261439
	ENSMUSG00000020638	Cmpk2	-3.77191	9.25667e-06	1.81716	0.00066908
	ENSMUSG00000020818	Mfsd11	-2.25459	6.42189e-07	1.28618	4.81424e-05
	ENSMUSG00000020823	Sec14l1	-1.95275	4.5423e-11	1.53676	1.02961e-15
	ENSMUSG00000020848	Doc2b	-4.2278	1.23088e-06	1.96852	0.000190199
	ENSMUSG00000020917	Acly	-2.93299	4.8558e-11	2.17482	1.46092e-16
	ENSMUSG00000021054	Sgpp1	-1.54495	0.000743339	1.60368	5.26832e-08
	ENSMUSG00000021061	Sptb	-2.52314	1.52366e-10	1.087	9.66502e-05
	ENSMUSG00000021069	Pygl	-1.84513	0.0051189	2.86891	2.12424e-14
	ENSMUSG00000021187	Tc2n	-4.38797	1.43456e-07	1.86293	0.000249396
	ENSMUSG00000021214	Akr1c18	-4.40559	0.00216051	5.49266	2.06517e-15
	ENSMUSG00000021238	Aldh6a1	-1.24957	0.00220601	1.18481	2.74088e-05
	ENSMUSG00000021242	Npc2	-1.78102	4.90474e-07	1.04343	3.59867e-05
	ENSMUSG00000021384	Susd3	-4.91512	6.18325e-06	3.34139	4.29885e-09
	ENSMUSG00000021477	Ctsl	-1.25195	0.00127463	1.2705	1.07248e-06
	ENSMUSG00000021553	Slc28a3	-5.24601	6.99535e-11	1.54225	0.00195533
	ENSMUSG00000021670	Hmgcr	-1.59984	0.000319144	1.12704	0.000332749
	ENSMUSG00000021792	Fam213a	-4.29498	1.29965e-14	1.26772	0.000481872
	ENSMUSG00000021795	Sftpd	-3.95678	4.3492e-08	4.86916	1.13002e-42
	ENSMUSG00000021950	Anxa8	-2.99848	0.00166671	1.78221	0.00391748
	ENSMUSG00000021957	Tkt	-2.54845	2.73201e-18	1.23806	1.92922e-10
	ENSMUSG00000022040	Ephx2	-3.92625	1.15549e-07	2.72004	3.55157e-11
	ENSMUSG00000022061	Nkx3-1	-4.18258	0.00576887	5.21418	1.16916e-08
	ENSMUSG00000022094	Slc39a14	-2.90841	7.73344e-17	1.0918	5.02753e-06
	ENSMUSG00000022150	Dab2	-2.27574	1.0155e-05	1.6925	3.18314e-07
	ENSMUSG00000022479	Vdr	-2.44584	1.42606e-11	1.34584	2.25098e-08
	ENSMUSG00000022491	Glycam1	-5.17941	0.00239628	7.25484	1.36478e-21
	ENSMUSG00000022540	Rogdi	-3.81528	5.19956e-13	2.08257	1.47966e-11
	ENSMUSG00000022548	Apod	-4.25409	0.000220339	4.68127	2.71819e-17
	ENSMUSG00000022555	Dgat1	-1.84006	4.46621e-07	1.09587	2.76926e-05
	ENSMUSG00000022558	Mroh1	-1.62724	3.75409e-06	1.10224	9.78538e-06
	ENSMUSG00000022560	Slc52a2	-1.84302	0.000144113	1.9634	9.4631e-11
	ENSMUSG00000022562	Oplah	-1.66438	1.74576e-05	1.24954	3.02813e-06
	ENSMUSG00000022570	Tsta3	-2.28507	1.25596e-05	1.01342	0.00939443
	ENSMUSG00000022756	Slc7a4	-2.94165	2.40953e-06	1.65925	4.58401e-05
	ENSMUSG00000022765	Snap29	-1.24656	2.72477e-05	1.12109	5.88785e-08
	ENSMUSG00000022797	Tfrc	-4.44706	4.13076e-19	1.4696	1.83319e-06
	ENSMUSG00000022853	Ehhadh	-2.45242	2.12046e-06	1.86924	1.01857e-08
	ENSMUSG00000022885	St6gal1	-3.07312	8.39945e-09	2.6696	5.78585e-19
	ENSMUSG00000022991	Lalba	-4.58446	8.42474e-06	1.93656	0.0019165
	ENSMUSG00000023019	Gpd1	-4.93025	7.77664e-16	1.77351	7.34561e-07
	ENSMUSG00000023206	Il15ra	-1.33471	0.00567622	1.16243	0.000575917
	ENSMUSG00000023832	Acat2	-2.60334	9.36935e-09	2.05864	2.28441e-13
	ENSMUSG00000023861	Mpc1	-1.91589	0.00162776	1.97236	1.77488e-06
	ENSMUSG00000023902	Zscan10	-6.1856	0.00630569	2.99497	0.00912707
	ENSMUSG00000023903	Mmp25	-6.68677	0.000959724	3.8048	5.54702e-05
	ENSMUSG00000023918	Gpr115	-4.08735	0.000736002	2.26153	0.00160124
	ENSMUSG00000023942	Slc29a1	-1.21775	0.000347415	1.62759	6.17801e-14
	ENSMUSG00000024036	Slc37a1	-4.49417	1.62532e-09	1.46161	0.00231917
	ENSMUSG00000024066	Xdh	-3.7889	1.50662e-13	2.31269	1.82766e-15
	ENSMUSG00000024150	Mcfd2	-2.20176	1.29988e-09	1.26288	3.31348e-07
	ENSMUSG00000024357	Sil1	-1.84723	6.33177e-07	1.13693	1.55717e-05
	ENSMUSG00000024512	Dynap	-8.81233	0.00016664	3.78576	0.000105866
	ENSMUSG00000024516	Sec11c	-2.35301	5.40974e-07	1.4906	2.12532e-06
	ENSMUSG00000024526	Cidea	-5.3109	3.49614e-08	4.35569	7.63776e-22
	ENSMUSG00000024661	Fth1	-2.8363	5.799e-11	1.09832	0.000314813
	ENSMUSG00000024665	Fads2	-2.69956	2.71625e-10	1.07577	0.000383537
	ENSMUSG00000024774	Ankrd22	-4.54036	1.14524e-08	1.58636	0.00138858
	ENSMUSG00000024799	Tm7sf2	-2.76038	4.97502e-05	1.59781	0.000519513
	ENSMUSG00000024827	Gldc	-4.6595	1.51629e-10	4.29163	2.20767e-33
	ENSMUSG00000024892	Pcx	-4.64225	2.42862e-13	2.5463	1.02357e-13
	ENSMUSG00000024903	Lao1	-5.25471	1.00797e-05	4.86425	9.69069e-19
	ENSMUSG00000024955	Esrra	-1.64169	0.00324231	1.25104	0.00170807
	ENSMUSG00000024972	Lgals12	-4.8125	2.0709e-11	2.01769	1.12795e-06
	ENSMUSG00000024975	Pdcd4	-2.1438	4.67662e-11	1.07156	2.84025e-06
	ENSMUSG00000024978	Gpam	-2.08798	2.91841e-07	1.20604	2.19136e-05
	ENSMUSG00000025130	P4hb	-1.79654	1.05032e-08	1.06751	1.28608e-06
	ENSMUSG00000025153	Fasn	-4.45934	1.07066e-13	3.20138	2.3981e-25
	ENSMUSG00000025165	Sectm1a	-4.76304	6.65329e-08	2.85326	1.09543e-09
	ENSMUSG00000025171	Ubtd1	-2.06289	3.58506e-05	1.10172	0.00241169
	ENSMUSG00000025175	Fn3k	-6.11197	3.2773e-11	1.85579	0.000182818
	ENSMUSG00000025176	Hoga1	-4.56966	6.2618e-07	2.7943	1.8277e-08
	ENSMUSG00000025190	Got1	-4.07918	1.23904e-13	1.99383	6.05429e-10
	ENSMUSG00000025202	Scd3	-5.31973	7.03614e-14	3.29176	9.66949e-21
	ENSMUSG00000025203	Scd2	-1.61972	4.84013e-06	2.11595	4.74983e-23
	ENSMUSG00000025289	Prdx4	-2.61483	2.53579e-09	1.64536	5.3757e-09
	ENSMUSG00000025496	Drd4	-4.39795	0.000248649	5.66079	7.63776e-22
	ENSMUSG00000025509	Pnpla2	-2.08049	3.60999e-05	1.1436	0.00145047
	ENSMUSG00000025854	Fam20c	-3.62575	3.43845e-11	2.16629	1.22896e-11
	ENSMUSG00000025911	Adhfe1	-2.52482	0.00181254	2.03234	7.51648e-05
	ENSMUSG00000025934	Gsta3	-4.39281	1.53913e-05	3.00915	4.74028e-08
	ENSMUSG00000026065	Slc9a4	-5.79956	1.36051e-06	4.79505	2.28157e-18
	ENSMUSG00000026147	Col9a1	-4.46788	1.0684e-11	1.71866	1.70881e-05
	ENSMUSG00000026189	Pecr	-3.18978	0.000123425	1.55885	0.00481988
	ENSMUSG00000026415	Fcamr	-7.41488	0.000342582	3.43966	0.000366425
	ENSMUSG00000026417	Pigr	-5.12446	1.74704e-07	2.41109	8.90588e-06
	ENSMUSG00000026520	Pycr2	-1.74369	0.0033085	1.86272	1.27954e-06
	ENSMUSG00000026560	Fmo9	-8.07219	0.000208218	4.72712	1.2347e-07
	ENSMUSG00000026568	Mpc2	-2.28291	2.23201e-14	1.52331	2.99977e-15
	ENSMUSG00000026589	Sec16b	-4.52321	1.44664e-07	2.71495	6.53731e-09
	ENSMUSG00000026644	Acbd7	-7.00705	1.37995e-06	3.07149	5.83443e-06
	ENSMUSG00000026645	Olah	-4.99986	1.5886e-08	4.52449	5.66603e-27
	ENSMUSG00000026648	Dclre1c	-1.74555	8.23299e-05	1.05401	0.00110785
	ENSMUSG00000026784	Pdss1	-2.85243	2.12998e-07	1.22311	0.00149736
	ENSMUSG00000026818	Cel	-5.58141	5.71359e-10	3.37191	2.10843e-14
	ENSMUSG00000026822	Lcn2	-3.62068	4.15607e-10	1.14807	0.00450047
	ENSMUSG00000026832	Cytip	-4.3208	1.73191e-10	1.66067	7.51648e-05
	ENSMUSG00000026938	Fcna	-4.12212	0.00934286	5.50814	9.15027e-11
	ENSMUSG00000026956	Uap1l1	-2.19341	7.32375e-06	1.3207	9.37122e-05
	ENSMUSG00000027186	Elf5	-4.58788	1.85191e-13	1.10729	0.00907112
	ENSMUSG00000027224	Duoxa1	-3.66919	1.54156e-08	2.24183	3.27064e-09
	ENSMUSG00000027347	Rasgrp1	-3.85855	0.000115524	2.76402	1.07672e-06
	ENSMUSG00000027380	Acoxl	-4.22861	0.000102908	3.69269	2.82773e-09
	ENSMUSG00000027397	Slc20a1	-3.17383	1.18451e-14	1.01128	0.000476241
	ENSMUSG00000027452	Acss1	-3.75362	6.57815e-08	1.6133	0.000301043
	ENSMUSG00000027605	Acss2	-2.43766	3.00111e-06	2.3769	2.04955e-14
	ENSMUSG00000027808	Serp1	-2.87676	1.8296e-16	1.57704	8.84662e-13
	ENSMUSG00000027950	Chrnb2	-6.75793	9.55523e-08	2.09428	0.000946037
	ENSMUSG00000027952	Pmvk	-2.41497	2.92907e-06	1.5381	7.22018e-06
	ENSMUSG00000027953	Slc50a1	-1.99358	7.96724e-06	1.93759	3.6784e-12
	ENSMUSG00000027956	Tmem144	-4.15504	2.51217e-13	1.06032	0.00595752
	ENSMUSG00000027996	Sfrp2	-4.58108	4.46648e-07	2.38118	3.35141e-06
	ENSMUSG00000028017	Egf	-5.05711	0.000773011	5.70719	7.41463e-16
	ENSMUSG00000028042	Zbtb7b	-2.1363	5.81862e-08	1.36732	2.56082e-07
	ENSMUSG00000028062	Lamtor2	-1.45963	9.61382e-06	1.04162	1.06397e-05
	ENSMUSG00000028194	Ddah1	-3.39851	0.000177996	3.93609	3.61087e-17
	ENSMUSG00000028334	Nans	-2.93172	8.58239e-10	1.12937	0.00076985
	ENSMUSG00000028359	Orm3	-5.23724	0.00187417	3.38709	0.000174897
	ENSMUSG00000028413	B4galt1	-3.59449	7.8106e-23	2.05376	2.98116e-22
	ENSMUSG00000028435	Aqp3	-4.11593	1.45015e-07	1.96121	3.16791e-05
	ENSMUSG00000028494	Plin2	-3.66501	8.12253e-17	1.06558	0.000413831
	ENSMUSG00000028518	Prkaa2	-2.62515	3.27037e-07	1.4449	2.60639e-05
	ENSMUSG00000028555	Ttc39a	-2.784	3.6957e-12	1.24975	4.26919e-06
	ENSMUSG00000028637	Ccdc30	-4.15523	0.00102711	2.50806	0.00126337
	ENSMUSG00000028655	Mfsd2a	-1.69866	0.000248319	1.87889	7.26955e-11
	ENSMUSG00000028708	Mknk1	-1.45765	0.000806306	1.17539	0.000167451
	ENSMUSG00000028773	Fabp3	-4.70748	1.95414e-06	4.9004	1.17471e-25
	ENSMUSG00000028836	Slc30a2	-7.2287	5.61697e-11	2.90735	1.76795e-08
	ENSMUSG00000029188	Slc34a2	-5.42129	5.11588e-10	4.30858	4.9967e-26
	ENSMUSG00000029192	Tbc1d14	-3.01165	6.4087e-16	1.76631	1.50846e-14
	ENSMUSG00000029233	Srd5a3	-1.41968	0.000250215	1.17214	1.66922e-05
	ENSMUSG00000029234	Tmem165	-1.77139	4.83628e-06	1.47476	9.74967e-09
	ENSMUSG00000029304	Spp1	-4.83634	9.99737e-07	2.48665	5.53975e-06
	ENSMUSG00000029363	Rfc5	-2.44201	3.27125e-09	1.00803	0.000737882
	ENSMUSG00000029379	Cxcl3	-3.64038	0.00216543	3.00432	8.10062e-06
	ENSMUSG00000029380	Cxcl1	-1.83098	0.00664864	2.74494	4.48913e-13
	ENSMUSG00000029446	Psph	-2.19882	0.000397883	2.64352	1.90078e-13
	ENSMUSG00000029499	Pxmp2	-3.05238	0.00395178	2.20612	0.00155361
	ENSMUSG00000029503	P2rx2	-6.17593	0.000193336	2.43796	0.0049022
	ENSMUSG00000029560	Snx8	-2.76682	8.40609e-08	1.73536	1.42713e-07
	ENSMUSG00000029695	Aass	-1.99001	0.000467906	1.67975	6.38397e-06
	ENSMUSG00000029752	Asns	-1.74318	0.000218698	1.01215	0.00341368
	ENSMUSG00000029772	Ahcyl2	-2.63971	6.75335e-13	1.48358	4.97436e-10
	ENSMUSG00000029802	Abcg2	-3.01048	1.67375e-08	3.02189	5.70333e-25
	ENSMUSG00000029919	Hpgds	-7.95142	1.16634e-05	2.47837	0.00232344
	ENSMUSG00000030111	A2m	-7.56896	2.1905e-05	5.31281	2.31693e-12
	ENSMUSG00000030302	Atp2b2	-4.7874	3.75472e-08	6.48555	4.18508e-56
	ENSMUSG00000030428	Ttyh1	-4.26529	4.30697e-06	3.65168	6.62259e-14
	ENSMUSG00000030494	Rhpn2	-3.5111	7.98098e-13	1.1081	0.00109792
	ENSMUSG00000030545	Pex11a	-2.56341	2.54393e-06	1.50999	3.47417e-05
	ENSMUSG00000030560	Ctsc	-2.22218	6.33202e-07	1.07617	0.000788305
	ENSMUSG00000030605	Mfge8	-3.51316	7.86368e-11	2.227	1.27868e-12
	ENSMUSG00000030638	Sh3gl3	-6.85396	0.00217261	5.66394	2.0209e-08
	ENSMUSG00000030643	Rab30	-4.04484	3.08793e-15	1.99034	2.93003e-11
	ENSMUSG00000030650	Tmc5	-3.05974	3.85109e-06	1.25717	0.00691149
	ENSMUSG00000030659	Nucb2	-4.12795	7.66872e-21	2.28	1.75198e-20
	ENSMUSG00000030732	Chrdl2	-5.3545	7.1169e-08	3.72783	9.9139e-15
	ENSMUSG00000030748	Il4ra	-2.1615	2.14942e-06	1.27945	4.65431e-05
	ENSMUSG00000030871	Ears2	-1.68684	0.000474832	1.24807	0.000307819
	ENSMUSG00000030897	Cnga4	-4.36236	0.000407661	2.39013	0.000689919
	ENSMUSG00000030946	Lhpp	-2.89483	4.87837e-06	2.30149	1.20471e-09
	ENSMUSG00000031220	Awat2	-5.4796	7.24567e-06	2.89004	4.13271e-06
	ENSMUSG00000031303	Map3k15	-2.45757	0.00164566	1.9854	0.000121973
	ENSMUSG00000031373	Car5b	-2.43603	6.0089e-06	1.62034	4.13763e-06
	ENSMUSG00000031400	G6pdx	-2.73464	1.44014e-15	1.00198	3.28082e-05
	ENSMUSG00000031458	Coprs	-2.21174	0.00346033	1.72532	0.000762945
	ENSMUSG00000031545	Agpat6	-2.99593	1.55499e-13	1.75342	3.25865e-12
	ENSMUSG00000031548	Sfrp1	-1.6427	0.00379018	3.05624	9.10076e-23
	ENSMUSG00000031712	Il15	-2.71505	0.00284815	2.2834	4.79105e-05
	ENSMUSG00000031730	Dhodh	-2.16186	0.000100696	1.38517	0.000322845
	ENSMUSG00000031782	Coq9	-1.20938	0.00434058	2.07398	1.02961e-15
	ENSMUSG00000031838	Ifi30	-1.58716	2.10396e-07	1.19453	1.30304e-08
	ENSMUSG00000031936	Hephl1	-5.43077	5.62464e-06	3.99918	3.69596e-12
	ENSMUSG00000032042	Srpr	-1.72842	4.30982e-12	1.13925	2.67222e-11
	ENSMUSG00000032108	D730048I06Rik	-8.84463	1.82216e-05	4.3638	2.15982e-07
	ENSMUSG00000032349	Elovl5	-1.51837	5.66497e-06	2.22714	8.64029e-29
	ENSMUSG00000032418	Me1	-3.76319	7.5678e-21	1.48974	2.82773e-09
	ENSMUSG00000032434	Cmtm6	-3.02764	5.51666e-21	1.49235	2.34594e-13
	ENSMUSG00000032496	Ltf	-5.06683	1.36482e-08	2.85483	1.04054e-09
	ENSMUSG00000032528	Vipr1	-2.06307	3.07768e-05	1.07061	0.00291998
	ENSMUSG00000032532	Cck	-2.61748	0.00168867	2.68219	1.63378e-08
	ENSMUSG00000032540	Abhd5	-3.17626	2.83822e-19	1.03469	2.2681e-05
	ENSMUSG00000032554	Trf	-5.00584	3.47378e-15	2.09287	4.34155e-09
	ENSMUSG00000032942	Ucp3	-4.37881	9.38669e-06	4.25693	2.21099e-18
	ENSMUSG00000033105	Lss	-1.35338	0.00130723	1.47029	1.01184e-07
	ENSMUSG00000033268	Duox1	-4.28597	9.02533e-08	2.5137	1.85168e-08
	ENSMUSG00000033416	Gucd1	-1.62329	0.00139099	1.77812	5.26832e-08
	ENSMUSG00000033579	Fa2h	-8.13817	4.34888e-08	3.61691	1.71074e-08
	ENSMUSG00000033610	Pank1	-2.1115	0.000219719	1.38365	0.000476162
	ENSMUSG00000033684	Qsox1	-3.38222	8.58529e-15	2.28389	7.37248e-20
	ENSMUSG00000033765	Calm4	-8.7305	5.96661e-05	7.65523	6.68258e-17
	ENSMUSG00000033774	Npbwr1	-4.89695	8.45158e-07	3.41552	2.08336e-10
	ENSMUSG00000033781	Asb13	-1.8889	1.99316e-05	1.10109	0.000576278
	ENSMUSG00000034112	Atp2c2	-3.7675	5.63406e-07	2.40518	2.46075e-08
	ENSMUSG00000034247	Plekhm1	-1.47197	1.45898e-07	1.05357	7.53508e-08
	ENSMUSG00000034254	Agpat1	-1.00752	0.00267973	1.36097	4.75069e-10
	ENSMUSG00000034320	Slc26a2	-1.36756	0.00290399	1.30787	2.55915e-05
	ENSMUSG00000034359	Skint2	-7.11475	0.00445789	4.18278	0.00018475
	ENSMUSG00000034532	Fbxo16	-4.61779	0.00887653	3.79867	5.54702e-05
	ENSMUSG00000034570	Inpp5j	-5.34028	6.43703e-11	1.70466	0.000413831
	ENSMUSG00000034792	Gna15	-4.39589	2.61974e-06	3.47768	1.69263e-12
	ENSMUSG00000034926	Dhcr24	-2.04031	0.000813233	2.44658	5.37285e-12
	ENSMUSG00000035064	Eef2k	-1.47233	0.00305088	2.5721	1.42041e-19
	ENSMUSG00000035093	Secisbp2l	-1.86078	1.46751e-08	1.38819	1.81364e-10
	ENSMUSG00000035382	Pcsk7	-1.56703	2.32487e-06	1.42349	9.34313e-11
	ENSMUSG00000035504	Reep6	-3.8143	5.2542e-15	1.61504	9.12125e-08
	ENSMUSG00000035559	Mpv17l2	-2.16965	1.36251e-08	1.46254	8.92124e-09
	ENSMUSG00000035686	Thrsp	-4.9706	1.14302e-07	4.12991	4.74211e-20
	ENSMUSG00000035735	Dagla	-1.5311	0.000993358	2.36154	6.76118e-18
	ENSMUSG00000035861	Tmprss11bnl	-8.32116	0.00141617	6.28343	1.13895e-08
	ENSMUSG00000036098	Myrf	-3.10979	0.000478426	2.53843	9.99418e-07
	ENSMUSG00000036473	Tbc1d24	-2.30207	3.44947e-09	1.40705	6.68446e-08
	ENSMUSG00000036523	Greb1	-3.56352	0.00279856	2.58166	0.000209259
	ENSMUSG00000036833	Pnpla7	-2.94769	3.26237e-09	1.15923	0.000950562
	ENSMUSG00000036850	Mrpl41	-1.62686	0.00185342	1.39785	0.000102215
	ENSMUSG00000036960	Clca5	-2.90676	0.000553617	2.35824	3.2749e-06
	ENSMUSG00000037010	Apln	-3.81409	4.38474e-06	2.20479	9.04526e-06
	ENSMUSG00000037020	Wdr62	-1.66241	0.0010742	1.4028	5.23272e-05
	ENSMUSG00000037031	Tspan15	-1.78354	0.00121599	1.07924	0.00716092
	ENSMUSG00000037071	Scd1	-4.50607	1.89818e-13	2.95242	2.6084e-20
	ENSMUSG00000037095	Lrg1	-2.95829	0.00195844	1.70195	0.00671891
	ENSMUSG00000037306	Man1c1	-2.29243	1.51407e-05	1.54788	9.87695e-06
	ENSMUSG00000037519	Ppfia1	-1.42038	4.84013e-06	1.04537	1.73223e-06
	ENSMUSG00000037578	Pkd2l1	-5.9612	0.000579536	2.64563	0.00440815
	ENSMUSG00000037636	Slc25a43	-2.47447	0.00743645	2.97344	4.1902e-08
	ENSMUSG00000037681	Esyt3	-4.89566	4.97818e-12	1.37545	0.00235646
	ENSMUSG00000037709	Fam13a	-2.70514	3.03684e-13	2.18296	4.3065e-23
	ENSMUSG00000038094	Atp13a4	-4.53986	6.84589e-06	2.39256	3.03001e-05
	ENSMUSG00000038150	Ormdl3	-3.00672	5.85079e-12	2.53665	2.63961e-24
	ENSMUSG00000038312	Edem2	-1.26457	0.00136479	1.00908	0.000400134
	ENSMUSG00000038417	Fig4	-1.27792	0.00037111	1.25025	4.84796e-07
	ENSMUSG00000038569	Rad9b	-2.84463	0.00179855	2.16035	0.000123048
	ENSMUSG00000038859	Baiap2l1	-2.45412	2.39814e-09	1.28721	4.20562e-06
	ENSMUSG00000039050	Osbpl2	-1.74302	5.2451e-07	1.32384	1.85168e-08
	ENSMUSG00000039156	Stim2	-1.42394	4.04197e-05	1.50116	3.53388e-11
	ENSMUSG00000039168	Dap	-1.7688	2.6187e-07	2.01523	8.06597e-22
	ENSMUSG00000039195	1110008P14Rik	-2.56755	4.60975e-08	1.56848	2.97111e-07
	ENSMUSG00000039196	Orm1	-3.79755	0.00195994	5.10131	6.38561e-17
	ENSMUSG00000039236	Isg20	-3.98791	5.14384e-14	2.9817	4.67522e-26
	ENSMUSG00000039364	Sectm1b	-5.04373	3.71524e-13	2.22252	7.53975e-09
	ENSMUSG00000039660	D2Wsu81e	-2.34937	0.00069346	1.48809	0.00182082
	ENSMUSG00000039678	Tbc1d13	-1.96213	0.000423796	1.36029	0.000367364
	ENSMUSG00000040010	Slc7a5	-2.43918	1.77737e-09	1.68406	5.82292e-11
	ENSMUSG00000040026	Saa3	-4.07093	5.96077e-05	3.005	1.25136e-07
	ENSMUSG00000040093	Bmf	-1.71052	0.00289231	1.27645	0.00148195
	ENSMUSG00000040111	Gramd1b	-2.71946	0.00125872	1.86024	0.000574267
	ENSMUSG00000040154	Wfdc5	-2.81218	0.00321491	1.93934	0.00232774
	ENSMUSG00000040345	Arhgap9	-5.64976	3.25013e-06	1.95863	0.00443033
	ENSMUSG00000040693	Slco4c1	-6.25181	2.4354e-05	2.61535	0.000603498
	ENSMUSG00000040808	S100g	-4.13839	0.0026549	4.03916	1.01826e-07
	ENSMUSG00000041220	Elovl6	-1.78398	3.26976e-05	1.84165	9.50604e-12
	ENSMUSG00000041343	Ankrd42	-2.83166	9.61558e-05	1.9226	2.30011e-05
	ENSMUSG00000041617	Ccdc74a	-3.82639	3.71524e-05	3.38886	8.35718e-11
	ENSMUSG00000041660	Bbox1	-5.52177	1.82165e-08	1.88059	0.000921503
	ENSMUSG00000041852	Tcf20	-1.44966	2.63778e-08	1.02013	2.15917e-08
	ENSMUSG00000042010	Acacb	-3.79958	1.52104e-09	3.98341	6.45451e-36
	ENSMUSG00000042507	Elmsan1	-1.58854	0.000692624	1.12891	0.000618161
	ENSMUSG00000042540	Acot5	-7.82524	1.81734e-10	2.30706	5.54702e-05
	ENSMUSG00000042659	Arrdc4	-2.38546	4.3234e-10	1.27251	9.18408e-07
	ENSMUSG00000042784	Muc1	-4.92143	2.45488e-12	2.72541	1.83309e-13
	ENSMUSG00000042808	Gpx2	-6.02528	0.000125046	3.06992	9.85266e-05
	ENSMUSG00000042997	Nhlrc3	-1.9942	1.02403e-09	1.00335	2.00776e-05
	ENSMUSG00000043059	Zfp513	-2.50277	2.13757e-10	1.12063	5.07794e-05
	ENSMUSG00000043252	Tmem64	-1.25592	0.000564995	1.54179	5.47813e-11
	ENSMUSG00000043430	Psapl1	-4.08489	0.000996715	3.35901	3.15054e-07
	ENSMUSG00000043445	Pgp	-1.81055	0.00150182	1.73057	2.98696e-06
	ENSMUSG00000043487	Acot6	-2.8258	1.43083e-06	2.1178	3.18363e-09
	ENSMUSG00000043782	Ccdc64b	-2.86493	2.55331e-06	1.24751	0.00351741
	ENSMUSG00000044103	Il1f9	-8.56431	1.75796e-05	3.22766	0.000151539
	ENSMUSG00000044252	Osbpl1a	-2.03695	2.09341e-08	2.04839	4.54186e-20
	ENSMUSG00000044322	Dsc1	-6.65759	8.15658e-05	4.19475	1.28475e-07
	ENSMUSG00000044405	Adig	-3.824	4.41099e-05	1.92061	0.00119774
	ENSMUSG00000044465	Fam160a2	-2.11876	1.02211e-07	1.5149	7.26439e-09
	ENSMUSG00000044468	Fam46c	-2.68575	9.58743e-06	2.86417	4.30848e-17
	ENSMUSG00000045294	Insig1	-1.99489	0.00018116	2.25856	2.30352e-12
	ENSMUSG00000045302	Preb	-1.39777	0.00324231	1.374	1.44479e-05
	ENSMUSG00000045364	Ifne	-4.00586	0.000890858	1.99176	0.00766625
	ENSMUSG00000045730	Adrb2	-2.40817	0.000802947	1.65467	0.000467238
	ENSMUSG00000045917	6330416G13Rik	-2.29678	0.0015453	1.44216	0.00398616
	ENSMUSG00000046062	Ppp1r15b	-1.26202	1.42846e-06	1.01369	3.31236e-08
	ENSMUSG00000046070	Igfals	-4.3286	2.27708e-09	1.76177	7.14117e-05
	ENSMUSG00000046108	Il17c	-7.57538	2.62517e-05	2.36658	0.00480199
	ENSMUSG00000046410	Kcnk6	-5.31301	3.83869e-13	3.29295	1.08866e-19
	ENSMUSG00000046415	B430212C06Rik	-3.8359	3.07173e-06	2.37729	9.03048e-07
	ENSMUSG00000046687	Gm5424	-4.10493	1.09944e-06	1.78561	0.000542196
	ENSMUSG00000046854	Pip5kl1	-5.77838	0.000853923	4.16929	4.92181e-07
	ENSMUSG00000047216	Cdh19	-6.67409	1.44087e-05	2.74926	0.000283666
	ENSMUSG00000047441	Antxrl	-4.59467	7.32121e-09	3.10243	1.40702e-13
	ENSMUSG00000047797	Gjb1	-5.7687	0.00011856	4.72267	9.12399e-12
	ENSMUSG00000047861	Foxi1	-2.52992	0.00386384	2.02734	0.00021715
	ENSMUSG00000048200	Efcab4a	-3.04737	2.23163e-08	1.164	0.00242516
	ENSMUSG00000048445	Ccdc57	-2.05845	0.0019897	1.30058	0.006557
	ENSMUSG00000048578	Mlec	-1.4176	0.000164917	1.204	2.89265e-06
	ENSMUSG00000048897	Zfp710	-1.38057	1.80978e-05	1.27739	4.74594e-09
	ENSMUSG00000049128	Ivl	-6.80385	0.00549161	4.84874	1.36998e-05
	ENSMUSG00000049307	Fut4	-2.54852	0.000535418	1.55331	0.00186557
	ENSMUSG00000049686	Orai1	-3.0599	1.41589e-09	1.45069	1.32387e-05
	ENSMUSG00000049892	Rasd1	-1.88872	0.000397178	1.99743	1.42086e-09
	ENSMUSG00000049950	Rpp38	-2.89112	0.0001644	1.57836	0.00252203
	ENSMUSG00000050071	Bex1	-6.575	1.44608e-09	1.85179	0.0018392
	ENSMUSG00000050107	Gsg2	-3.7191	0.00200778	2.37489	0.0010111
	ENSMUSG00000050195	Scd4	-4.12227	1.91468e-06	3.34341	1.40314e-12
	ENSMUSG00000051081	Gm4847	-7.45336	0.000231849	3.70698	4.75202e-05
	ENSMUSG00000051596	Otop1	-4.87328	7.92223e-05	2.32768	0.000973527
	ENSMUSG00000052212	Cd177	-9.55506	5.17855e-12	1.60861	0.00665162
	ENSMUSG00000052271	Bhlha15	-5.41812	7.04118e-12	3.58289	1.37952e-20
	ENSMUSG00000052974	Cyp2f2	-3.20774	7.2878e-08	1.29638	0.00149241
	ENSMUSG00000053158	Fes	-3.15548	1.27803e-05	1.37639	0.00573482
	ENSMUSG00000053581	Zfand2a	-2.12447	3.97456e-05	1.29231	0.000305599
	ENSMUSG00000053897	Slc39a8	-4.0441	5.06182e-07	5.4829	2.78768e-45
	ENSMUSG00000053977	Cd8a	-6.91095	0.00476235	6.44311	1.20471e-09
	ENSMUSG00000054169	Ceacam10	-4.67834	3.83519e-09	2.71815	1.7481e-10
	ENSMUSG00000054277	Arfgap3	-1.12802	0.00253907	1.02443	0.000129581
	ENSMUSG00000054434	Tmem120b	-3.64188	1.55032e-13	2.37337	6.38561e-17
	ENSMUSG00000056148	Rdh9	-4.26426	2.73184e-05	3.54287	1.53524e-11
	ENSMUSG00000056366	Fabp3-ps1	-4.38022	1.36768e-06	4.84645	2.98639e-26
	ENSMUSG00000056529	Ptafr	-4.22659	5.63566e-06	1.76416	0.00253575
	ENSMUSG00000056973	Ces1d	-7.8343	0.000862898	6.17411	2.003e-10
	ENSMUSG00000057132	Rpgrip1	-3.18444	0.00382541	2.70106	3.43799e-05
	ENSMUSG00000057286	St6galnac2	-3.24867	1.03733e-11	2.94404	3.0447e-29
	ENSMUSG00000057465	Saa2	-4.56847	0.000108169	2.3183	0.000658624
	ENSMUSG00000057897	Camk2b	-3.56999	0.00368694	2.35677	0.00133271
	ENSMUSG00000058022	Adtrp	-5.23807	0.00234438	4.42541	8.37747e-08
	ENSMUSG00000058427	Cxcl2	-3.91027	1.07099e-05	2.74471	2.22261e-08
	ENSMUSG00000058499	Pip	-8.09967	2.17378e-06	7.0513	3.42525e-20
	ENSMUSG00000058624	Gda	-2.58808	0.000152057	2.12105	3.26442e-07
	ENSMUSG00000058761	Rnf169	-1.19459	0.000448816	1.29633	1.13305e-08
	ENSMUSG00000060012	Kif13b	-1.16219	0.00350314	1.03812	0.000239743
	ENSMUSG00000060032	H2afj	-1.42954	0.000150591	1.22377	2.46008e-06
	ENSMUSG00000060188	Cxcl17	-4.03699	8.00965e-06	2.01375	0.000239319
	ENSMUSG00000061388	Csn1s2b	-5.46761	3.52899e-05	9.63937	7.28954e-50
	ENSMUSG00000061397	Krt79	-5.38672	3.13639e-05	4.41748	5.39639e-13
	ENSMUSG00000061928	Dsg1b	-7.58117	0.00161832	4.80341	9.93532e-06
	ENSMUSG00000061937	Csn1s2a	-5.1674	1.1393e-06	4.11494	9.18289e-16
	ENSMUSG00000063157	Csn2	-5.27457	3.51932e-07	3.87143	3.6086e-13
	ENSMUSG00000064120	Mocs1	-2.58658	7.59946e-12	2.00131	2.28157e-18
	ENSMUSG00000064284	Cdpf1	-2.03628	0.000951495	1.34231	0.00231917
	ENSMUSG00000064373	Sepp1	-1.77765	0.000453111	1.40233	3.808e-05
	ENSMUSG00000065265	Gm23455	-3.06094	0.0017951	1.82431	0.00511079
	ENSMUSG00000066704	Cyp2b19	-6.91083	2.91869e-05	3.63613	2.25132e-06
	ENSMUSG00000067235	H2-Q10	-1.9013	0.00274119	1.60931	0.000159328
	ENSMUSG00000067642	Gpr113	-4.38949	0.000851832	3.52769	2.19485e-07
	ENSMUSG00000068747	Sort1	-1.86073	0.000458018	1.1027	0.0039631
	ENSMUSG00000069456	Rdh16	-3.89638	0.00630604	3.53977	4.13271e-06
	ENSMUSG00000069792	Wfdc17	-4.31733	8.7589e-05	6.56201	1.17709e-36
	ENSMUSG00000070702	Csn1s1	-5.63699	4.4984e-09	3.52787	3.71573e-14
	ENSMUSG00000070794	BC016548	-4.33585	3.24508e-05	1.72995	0.00838657
	ENSMUSG00000071019	Sdr16c6	-9.35605	0.000216807	3.43532	0.00136401
	ENSMUSG00000071230	Npw	-4.08353	0.00808904	2.44726	0.00695454
	ENSMUSG00000071253	Slc25a16	-2.19884	8.74728e-08	1.03206	0.000507932
	ENSMUSG00000071649	B3gat3	-1.60234	0.00033592	1.01035	0.00214331
	ENSMUSG00000072494	Ppp1r3e	-5.34036	0.00199874	3.20251	0.000418591
	ENSMUSG00000073753	Gm10571	-3.5572	0.000885784	2.38961	0.00018864
	ENSMUSG00000073765	Gm12863	-7.03868	1.87322e-06	4.35378	1.51075e-11
	ENSMUSG00000074115	Saa1	-4.16828	0.000130602	2.02282	0.00228912
	ENSMUSG00000074361	C5ar2	-4.6688	1.53783e-07	2.04084	8.45097e-05
	ENSMUSG00000074398	Gm15441	-2.985	1.43773e-05	1.98511	6.21173e-06
	ENSMUSG00000074517	Gm10710	-1.44915	0.00300519	1.48952	1.29201e-05
	ENSMUSG00000074634	Gm7120	-2.19955	0.00193735	1.4586	0.00305833
	ENSMUSG00000075122	Cd80	-6.13746	0.00117143	3.55594	9.61167e-05
	ENSMUSG00000075555	Gm10863	-2.84102	0.00122194	1.96393	0.000476843
	ENSMUSG00000075701	Vimp	-1.38886	2.03409e-05	1.13236	6.18249e-07
	ENSMUSG00000076434	Wfdc3	-4.15384	5.43915e-10	1.93488	1.29716e-06
	ENSMUSG00000076441	Ass1	-3.03176	3.67692e-09	2.13639	4.22862e-12
	ENSMUSG00000076614	Ighg1	-9.43161	0.00302488	6.37869	2.69314e-07
	ENSMUSG00000078507	Aadacl3	-8.13141	0.000710943	3.51054	0.000760288
	ENSMUSG00000078619	Smarcd2	-1.85212	1.46291e-06	1.32191	4.71622e-07
	ENSMUSG00000079000	7530422B04Rik	-3.55734	0.00343267	2.08923	0.00648605
	ENSMUSG00000079025	Gsdmc	-4.39128	0.00107908	5.48018	1.11333e-14
	ENSMUSG00000079507	H2-Q1	-3.03473	7.81867e-08	2.94009	1.13763e-20
	ENSMUSG00000080115	Mettl21b	-5.42172	0.000585621	4.0021	1.11689e-06
	ENSMUSG00000080956	Gm16179	-4.64886	0.000115004	3.89242	9.70591e-09
	ENSMUSG00000081103	Rps12-ps26	-3.93622	0.00238426	2.74239	0.00020994
	ENSMUSG00000081169	Gm12551	-4.90812	2.45803e-06	1.66319	0.00437482
	ENSMUSG00000081225	Cyp2j12	-7.53377	0.000847821	3.54186	0.000759826
	ENSMUSG00000081933	Gm14767	-2.46798	0.000395499	1.95378	1.56237e-05
	ENSMUSG00000085042	2010001M06Rik	-3.23209	2.65442e-05	1.71268	0.000714368
	ENSMUSG00000085628	D630032N06Rik	-4.17657	0.00328477	2.34246	0.00766813
	ENSMUSG00000085873	Gm12750	-4.85664	2.51881e-07	2.58135	5.29818e-07
	ENSMUSG00000085895	Gm12861	-5.89352	0.00250374	4.1334	1.16403e-05
	ENSMUSG00000086075	Gm15728	-3.10318	0.000538379	2.00195	0.000349415
	ENSMUSG00000086324	Gm15564	-1.42809	0.00253543	1.31384	3.77095e-05
	ENSMUSG00000086835	Gm11775	-8.44833	3.50253e-07	3.77437	8.38235e-09
	ENSMUSG00000087139	Gm11683	-9.1627	4.34129e-11	1.59204	0.00966057
	ENSMUSG00000087684	1200007C13Rik	-2.04211	0.0051395	2.5837	2.02263e-09
	ENSMUSG00000089789	Rdh1	-8.32112	2.34634e-07	3.70646	5.52695e-08
	ENSMUSG00000090213	Tmem189	-1.59845	8.17992e-06	1.26597	3.07084e-07
	ENSMUSG00000090369	4933411K16Rik	-4.81763	0.000891629	2.70141	0.000946079
	ENSMUSG00000091844	Gm8251	-8.33691	4.25303e-05	3.71425	1.20319e-05
	ENSMUSG00000092183	4930515G01Rik	-3.67748	0.00889146	2.43825	0.00501116
	ENSMUSG00000092909	Gm25732	-1.24394	0.00537241	1.71064	1.05278e-08
	ENSMUSG00000092985	Mir378b	-3.87127	0.00203792	2.13607	0.00662104
L10	ENSMUSG00000000381	Wap	-5.20587	0.00305814	4.78577	2.63488e-12
	ENSMUSG00000000628	Hk2	-3.33106	8.66554e-06	1.20372	0.00649533
	ENSMUSG00000000884	Gnb1l	-3.516	2.45022e-05	2.14368	2.70469e-07
	ENSMUSG00000000983	Wfdc18	-4.14762	2.5759e-06	1.47486	0.00225988
	ENSMUSG00000001348	Acp5	-1.42364	0.00119195	1.44041	7.78154e-09
	ENSMUSG00000002204	Napsa	-7.97579	0.000236808	2.44107	0.00223077
	ENSMUSG00000002250	Ppard	-1.35607	0.00736851	1.12828	0.000233183
	ENSMUSG00000007480	Mc5r	-6.33513	0.00412976	3.68988	1.65048e-05
	ENSMUSG00000008193	Spib	-8.08707	0.000650671	4.96359	9.71945e-10
	ENSMUSG00000011118	Panx3	-8.92525	0.000264627	4.22784	7.31218e-08
	ENSMUSG00000011179	Odc1	-2.00004	0.000608968	1.14965	0.00126193
	ENSMUSG00000013653	1810065E05Rik	-4.21117	0.00365979	2.13896	0.00330199
	ENSMUSG00000015519	2310057J18Rik	-7.63939	0.000405549	6.88171	3.74298e-20
	ENSMUSG00000015829	Tnr	-6.3163	0.00147249	3.04027	0.000141934
	ENSMUSG00000016756	Cmah	-5.21787	0.00284696	4.08891	7.66802e-09
	ENSMUSG00000016942	Tmprss6	-5.15577	0.00019392	2.31373	0.000356777
	ENSMUSG00000017002	Slpi	-3.11574	4.30635e-05	1.18263	0.00973122
	ENSMUSG00000018796	Acsl1	-3.42366	5.99435e-09	1.5148	1.96193e-06
	ENSMUSG00000018907	Alox12e	-3.65199	1.42184e-05	2.97213	6.56059e-15
	ENSMUSG00000018924	Alox15	-4.17821	8.54317e-06	3.34688	1.27876e-16
	ENSMUSG00000018927	Ccl6	-4.00322	0.000926572	4.56449	3.56363e-19
	ENSMUSG00000019102	Aldh3a1	-5.53532	0.00531812	3.88967	1.13819e-06
	ENSMUSG00000019122	Ccl9	-3.49758	0.00168209	2.24175	5.78168e-05
	ENSMUSG00000020532	Acaca	-3.09873	5.18694e-09	1.76153	2.34119e-10
	ENSMUSG00000020818	Mfsd11	-3.03756	3.18857e-08	1.29916	2.71169e-05
	ENSMUSG00000021214	Akr1c18	-5.01904	0.00512034	5.57769	1.29621e-15
	ENSMUSG00000021259	Cyp46a1	-5.88664	2.87408e-05	3.07277	6.00137e-08
	ENSMUSG00000021319	Sfrp4	-7.41613	0.00748548	5.25224	9.51702e-08
	ENSMUSG00000021456	Fbp2	-7.0799	0.00200833	2.48156	0.00577331
	ENSMUSG00000021594	Srd5a1	-4.31676	1.37946e-07	1.21104	0.00577331
	ENSMUSG00000021670	Hmgcr	-1.83995	0.000419202	1.19309	0.000141285
	ENSMUSG00000021728	Emb	-3.19184	3.01356e-06	2.07028	1.99597e-09
	ENSMUSG00000021747	4930452B06Rik	-4.33444	0.0043179	2.22861	0.00375381
	ENSMUSG00000021792	Fam213a	-4.15639	4.93797e-10	1.24793	0.000776905
	ENSMUSG00000021795	Sftpd	-5.94779	7.74235e-10	3.48077	6.80088e-20
	ENSMUSG00000022037	Clu	-4.07958	3.97733e-08	1.43976	0.000370052
	ENSMUSG00000022040	Ephx2	-2.71723	0.00149902	3.03525	3.62911e-14
	ENSMUSG00000022218	Tgm1	-3.88074	5.27803e-11	1.00137	0.00422416
	ENSMUSG00000022229	Atp12a	-2.45747	0.00264436	1.46577	0.0020125
	ENSMUSG00000022383	Ppara	-4.21123	0.00432399	2.65134	0.000120961
	ENSMUSG00000022408	Fam83f	-1.93114	0.0043102	1.38385	0.000539538
	ENSMUSG00000022479	Vdr	-2.73439	3.21586e-10	1.34374	3.63983e-08
	ENSMUSG00000022548	Apod	-4.01653	0.00386889	4.3244	2.85339e-14
	ENSMUSG00000023274	Cd4	-7.91014	0.000606234	4.25811	1.08141e-07
	ENSMUSG00000023367	Tmem176a	-1.49704	0.00622419	1.18909	0.000301118
	ENSMUSG00000023886	Smoc2	-3.25027	0.00706413	1.71994	0.00940305
	ENSMUSG00000024066	Xdh	-3.58712	4.90323e-09	1.54682	2.47005e-06
	ENSMUSG00000024164	C3	-6.26048	1.01321e-07	1.68545	0.00340214
	ENSMUSG00000024181	Mrpl28	-3.46933	3.32011e-08	1.12735	0.00181685
	ENSMUSG00000024526	Cidea	-5.75206	1.91408e-06	2.5922	7.87901e-07
	ENSMUSG00000024661	Fth1	-2.86501	3.3202e-08	1.12382	0.000272574
	ENSMUSG00000024827	Gldc	-4.47986	4.60464e-07	2.77227	3.27906e-12
	ENSMUSG00000024892	Pcx	-4.82938	5.8842e-10	1.5736	7.52953e-05
	ENSMUSG00000024903	Lao1	-4.75639	0.000896024	2.6478	5.36811e-05
	ENSMUSG00000024905	Mtl5	-6.92445	0.00483135	3.66233	0.000269349
	ENSMUSG00000024975	Pdcd4	-2.19001	1.36015e-08	1.08501	2.48556e-06
	ENSMUSG00000025153	Fasn	-3.70274	1.43491e-07	1.98146	1.96985e-08
	ENSMUSG00000025156	Gps1	-1.96319	7.59439e-05	1.09369	0.000307005
	ENSMUSG00000025165	Sectm1a	-4.54954	2.08924e-05	2.01735	0.000135362
	ENSMUSG00000025176	Hoga1	-3.01645	0.00439348	1.56317	0.00929079
	ENSMUSG00000025185	Loxl4	-2.48118	0.00585918	2.2698	1.09255e-06
	ENSMUSG00000025190	Got1	-2.77697	1.14199e-05	1.23175	0.00100659
	ENSMUSG00000025380	Fscn2	-5.28344	9.51976e-06	1.83147	0.000761584
	ENSMUSG00000025473	Adam8	-4.25264	0.000113697	2.08686	0.000129134
	ENSMUSG00000025854	Fam20c	-4.0719	1.4688e-09	2.00086	1.35305e-09
	ENSMUSG00000026065	Slc9a4	-5.25366	0.000343279	2.17253	0.00180197
	ENSMUSG00000026189	Pecr	-3.95115	0.000110399	1.80694	0.000620516
	ENSMUSG00000026327	Serpinb11	-5.19098	0.00492385	2.53935	0.00205973
	ENSMUSG00000026343	Gpr39	-4.41769	0.0036133	2.3956	0.00114693
	ENSMUSG00000026417	Pigr	-4.85086	4.41397e-05	2.05412	0.000406225
	ENSMUSG00000026450	Chit1	-3.27182	0.00783019	3.70776	1.1713e-11
	ENSMUSG00000026644	Acbd7	-5.61872	0.00086832	1.9666	0.00995182
	ENSMUSG00000026645	Olah	-5.80874	2.41164e-07	3.10002	2.03488e-11
	ENSMUSG00000026668	Ucma	-7.6688	0.00400413	4.17256	2.3339e-05
	ENSMUSG00000026691	Fmo3	-5.91881	0.00276538	2.31946	0.00985498
	ENSMUSG00000026818	Cel	-5.48833	5.72333e-07	1.76922	0.00115652
	ENSMUSG00000026961	Lrrc26	-4.51527	0.000137172	2.67895	6.15449e-07
	ENSMUSG00000027070	Lrp2	-4.32612	0.000406358	4.84299	5.35887e-21
	ENSMUSG00000027230	Creb3l1	-2.1935	3.91462e-05	1.05747	0.00133394
	ENSMUSG00000027380	Acoxl	-3.30497	0.00593731	4.30007	6.624e-14
	ENSMUSG00000027485	Bpifb1	-9.09865	6.05894e-05	2.77586	0.00048024
	ENSMUSG00000027765	P2ry1	-2.21937	0.00896233	2.4247	9.20467e-08
	ENSMUSG00000027956	Tmem144	-4.10178	1.36862e-09	1.11742	0.00315914
	ENSMUSG00000028236	Sdr16c5	-8.39571	0.00491361	5.30177	1.05338e-07
	ENSMUSG00000028255	Clca3	-6.03451	5.5588e-05	2.79892	9.95347e-06
	ENSMUSG00000028413	B4galt1	-2.1729	1.65499e-07	1.0521	2.98988e-05
	ENSMUSG00000028435	Aqp3	-2.39966	0.00741352	1.78361	0.000285584
	ENSMUSG00000028538	St3gal3	-2.17419	0.000267084	1.1643	0.00129592
	ENSMUSG00000028635	Edn2	-6.8065	0.00296164	2.71084	0.00349487
	ENSMUSG00000028655	Mfsd2a	-1.71895	0.00163921	1.88019	1.08578e-10
	ENSMUSG00000028773	Fabp3	-4.66312	0.000113003	3.24404	3.6822e-10
	ENSMUSG00000028871	Rspo1	-5.02747	0.000311784	1.90063	0.00713238
	ENSMUSG00000028952	Zbtb48	-2.81499	0.000247941	1.40578	0.00148717
	ENSMUSG00000029149	Krtcap3	-2.98941	6.03532e-06	1.10506	0.00523205
	ENSMUSG00000029188	Slc34a2	-4.76114	4.48463e-06	2.84351	4.72716e-10
	ENSMUSG00000029205	Chrna9	-6.15215	0.000743107	2.18769	0.00846103
	ENSMUSG00000029446	Psph	-2.68179	0.000336873	2.02366	2.1093e-07
	ENSMUSG00000029503	P2rx2	-4.89786	0.00772585	2.40314	0.00456809
	ENSMUSG00000029802	Abcg2	-1.81469	0.00378432	1.67562	1.24637e-06
	ENSMUSG00000030088	Aldh1l1	-4.15757	7.84438e-06	1.43412	0.00369788
	ENSMUSG00000030111	A2m	-10.1146	8.09263e-05	4.86254	4.27261e-10
	ENSMUSG00000030302	Atp2b2	-4.32548	3.49233e-05	4.93392	7.58135e-32
	ENSMUSG00000030351	Tspan11	-7.64803	0.00674598	4.26885	2.76715e-05
	ENSMUSG00000030413	Pglyrp1	-4.48868	7.63847e-06	2.13802	1.01339e-05
	ENSMUSG00000030602	Pak4	-2.00737	1.94394e-07	1.03772	9.44136e-06
	ENSMUSG00000030605	Mfge8	-3.04716	1.9543e-06	1.67614	1.09447e-06
	ENSMUSG00000030643	Rab30	-4.42075	3.63137e-12	1.01897	0.00504439
	ENSMUSG00000030659	Nucb2	-3.54165	8.13582e-12	1.05057	0.00054406
	ENSMUSG00000030669	Calca	-8.83646	0.00199768	3.20209	0.00337811
	ENSMUSG00000030681	Mvp	-1.83696	7.87687e-06	1.29674	4.94501e-08
	ENSMUSG00000030732	Chrdl2	-5.01394	3.01625e-05	2.03809	0.000501302
	ENSMUSG00000030748	Il4ra	-2.05214	0.000146796	1.21203	0.000178907
	ENSMUSG00000030946	Lhpp	-2.30537	0.00198706	2.47731	2.66536e-11
	ENSMUSG00000031220	Awat2	-6.17658	7.41636e-05	2.74437	1.50518e-05
	ENSMUSG00000031385	Plxnb3	-4.20617	0.00394337	2.22552	0.00196397
	ENSMUSG00000031387	Renbp	-2.03834	0.00128557	1.13473	0.00364124
	ENSMUSG00000031394	Opn1mw	-7.59601	0.00015188	1.9822	0.00961668
	ENSMUSG00000031458	Coprs	-4.32496	1.82114e-05	1.48357	0.00474741
	ENSMUSG00000031545	Agpat6	-3.27468	2.79513e-11	1.03392	0.000376585
	ENSMUSG00000031936	Hephl1	-5.89281	9.2175e-05	2.56326	0.000117223
	ENSMUSG00000032091	Tmprss4	-5.17807	1.79823e-07	1.41549	0.00520669
	ENSMUSG00000032311	Nrg4	-6.6671	3.8748e-07	1.4943	0.00828843
	ENSMUSG00000032327	Stra6	-4.48118	0.00320768	3.05563	8.35189e-06
	ENSMUSG00000032348	Gsta4	-1.66453	5.02669e-05	1.22151	4.43441e-07
	ENSMUSG00000032496	Ltf	-4.48469	2.54345e-05	2.96169	2.83545e-10
	ENSMUSG00000032554	Trf	-5.35046	9.44146e-12	1.11857	0.00985498
	ENSMUSG00000032890	Rims3	-5.79403	3.43597e-06	1.54149	0.00953993
	ENSMUSG00000032942	Ucp3	-6.65582	1.07031e-06	2.17607	0.000264563
	ENSMUSG00000033579	Fa2h	-5.79298	0.000329451	4.6101	4.29861e-14
	ENSMUSG00000033581	Igf2bp2	-3.96352	0.000140247	1.6132	0.00365807
	ENSMUSG00000033684	Qsox1	-3.32427	2.02471e-10	1.13203	0.000197697
	ENSMUSG00000033765	Calm4	-7.52687	0.00378896	6.27965	4.01325e-11
	ENSMUSG00000033774	Npbwr1	-7.0751	2.21213e-05	2.03527	0.00076901
	ENSMUSG00000033857	Engase	-5.48391	7.03922e-05	1.78799	0.00522579
	ENSMUSG00000034271	Jdp2	-1.50431	0.0039324	1.33974	1.00445e-05
	ENSMUSG00000034282	Evpl	-2.73365	9.32464e-05	1.22046	0.00349487
	ENSMUSG00000034353	Ramp1	-3.07195	0.000112276	1.87353	7.53557e-06
	ENSMUSG00000034591	Slc41a2	-2.5433	4.39558e-05	1.01	0.0096469
	ENSMUSG00000035112	Wnk4	-4.00747	0.000595295	1.78763	0.00377869
	ENSMUSG00000035642	Aamdc	-2.40357	7.48964e-05	1.0528	0.00493239
	ENSMUSG00000035686	Thrsp	-3.90046	0.000383897	2.46062	2.75501e-06
	ENSMUSG00000036960	Clca5	-10.7673	6.3548e-11	2.83086	3.09694e-09
	ENSMUSG00000037010	Apln	-4.20769	3.70376e-05	2.55546	8.93114e-08
	ENSMUSG00000037033	Clca4	-3.39566	0.00279736	3.21002	1.25722e-09
	ENSMUSG00000037145	2210407C18Rik	-4.99644	2.92104e-05	1.99759	0.000621393
	ENSMUSG00000037188	Grhl3	-6.82931	6.49351e-05	2.90969	2.08767e-05
	ENSMUSG00000037348	Paqr7	-2.44439	0.00853126	1.40864	0.00995182
	ENSMUSG00000037613	Tnfrsf23	-2.94821	0.00181855	1.47963	0.00623833
	ENSMUSG00000037625	Cldn11	-7.58513	0.00109536	3.2524	8.87319e-05
	ENSMUSG00000037716	Ccdc33	-7.67833	1.64004e-05	5.06396	6.95189e-16
	ENSMUSG00000037991	Rmi2	-4.04207	0.00738083	2.27165	0.00254046
	ENSMUSG00000038068	Rnf144b	-3.09291	4.96301e-07	1.09758	0.00304463
	ENSMUSG00000038150	Ormdl3	-3.02862	8.23052e-09	1.46395	4.02856e-07
	ENSMUSG00000038216	Pnmt	-7.84736	0.00187716	3.16945	0.00128812
	ENSMUSG00000038572	Bpifb5	-8.93154	0.000276838	3.17757	0.000164921
	ENSMUSG00000038580	Sct	-6.8147	0.0050971	5.6546	9.62814e-10
	ENSMUSG00000038843	Gcnt1	-4.07532	5.70997e-05	1.61777	0.00307074
	ENSMUSG00000039183	Nubp2	-1.58993	0.00300295	1.14009	0.000491995
	ENSMUSG00000039195	1110008P14Rik	-2.62216	3.14417e-06	1.21628	0.000247112
	ENSMUSG00000039196	Orm1	-4.94728	0.00167353	3.53103	1.35844e-07
	ENSMUSG00000039236	Isg20	-2.14062	0.0003643	1.71438	1.77039e-07
	ENSMUSG00000039364	Sectm1b	-3.54199	7.78544e-06	1.70147	5.46982e-05
	ENSMUSG00000039809	Gabbr2	-6.72992	0.00140596	3.13611	0.000178907
	ENSMUSG00000040010	Slc7a5	-2.52147	1.89388e-07	1.13881	8.02226e-05
	ENSMUSG00000040026	Saa3	-7.97759	3.62824e-07	3.12185	2.76409e-08
	ENSMUSG00000040154	Wfdc5	-3.88127	0.00142243	1.79408	0.0043015
	ENSMUSG00000041293	Gpr110	-5.42315	4.76619e-08	1.51807	0.0021584
	ENSMUSG00000042010	Acacb	-2.89851	8.49543e-05	2.54871	9.5855e-13
	ENSMUSG00000042306	S100a14	-4.16663	0.000277391	2.76819	1.25877e-07
	ENSMUSG00000042357	Gjb5	-7.85063	0.000120796	3.64195	6.08863e-07
	ENSMUSG00000042429	Adora1	-4.7247	5.13162e-05	2.52402	2.213e-06
	ENSMUSG00000042540	Acot5	-8.4412	4.8291e-08	2.574	3.61922e-06
	ENSMUSG00000042632	Pla2g6	-1.60845	0.00629973	1.07911	0.00327022
	ENSMUSG00000042659	Arrdc4	-2.16632	1.62105e-06	1.08012	8.15491e-05
	ENSMUSG00000042671	Rgs8	-6.72773	0.000449355	4.84345	3.67346e-10
	ENSMUSG00000042678	Myo15	-5.82232	0.00069464	2.58538	0.000337788
	ENSMUSG00000042845	Wfdc12	-5.21511	0.0039698	2.71714	0.000885262
	ENSMUSG00000043430	Psapl1	-3.82976	0.00987098	3.82688	1.80328e-09
	ENSMUSG00000044430	Klk12	-6.19915	0.00800784	3.73328	4.26681e-05
	ENSMUSG00000044433	Camsap3	-3.09127	1.56269e-07	1.09431	0.00193143
	ENSMUSG00000045364	Ifne	-8.67822	1.71871e-05	2.107	0.00378577
	ENSMUSG00000045659	Plekha7	-2.3265	0.00323065	1.33999	0.00428714
	ENSMUSG00000045730	Adrb2	-2.36844	0.0056093	1.33215	0.00910404
	ENSMUSG00000046410	Kcnk6	-5.1014	1.09476e-08	1.99873	2.0834e-06
	ENSMUSG00000047441	Antxrl	-6.3423	1.948e-08	1.95003	4.73751e-05
	ENSMUSG00000047730	Fcgbp	-4.98122	2.59432e-07	1.42181	0.00625455
	ENSMUSG00000047797	Gjb1	-6.38444	0.0011727	2.26596	0.0091711
	ENSMUSG00000048707	Tprn	-2.00204	0.00119613	1.40451	8.99136e-05
	ENSMUSG00000050071	Bex1	-8.65917	1.61434e-08	1.84548	0.00228205
	ENSMUSG00000050164	Mchr1	-3.8186	0.00350987	1.80879	0.00706693
	ENSMUSG00000050195	Scd4	-3.00367	0.00406009	1.62677	0.0053188
	ENSMUSG00000051343	Rab11fip5	-3.25628	2.73704e-06	2.71144	7.12457e-17
	ENSMUSG00000052271	Bhlha15	-6.39479	1.13835e-09	2.25097	3.1291e-07
	ENSMUSG00000052974	Cyp2f2	-4.23286	1.57909e-08	1.4156	0.000458033
	ENSMUSG00000053581	Zfand2a	-1.96064	0.00140378	1.17982	0.00159695
	ENSMUSG00000053897	Slc39a8	-3.53681	0.000227295	5.78595	3.9921e-50
	ENSMUSG00000054169	Ceacam10	-5.63358	3.38898e-08	1.64099	0.00110617
	ENSMUSG00000054342	Kcnn4	-3.82724	9.55551e-06	1.29018	0.00951354
	ENSMUSG00000054434	Tmem120b	-3.15619	8.70518e-08	1.25274	0.000176934
	ENSMUSG00000055416	Fam136b-ps	-7.67355	0.00217359	2.72706	0.00402027
	ENSMUSG00000055994	Nod2	-2.51262	0.00174653	1.83533	2.33211e-05
	ENSMUSG00000056148	Rdh9	-5.42333	3.73036e-05	3.1991	4.13051e-09
	ENSMUSG00000056222	Spock1	-7.89024	1.38241e-08	3.01597	1.25722e-09
	ENSMUSG00000056366	Fabp3-ps1	-4.67004	4.06605e-05	3.38069	1.16539e-11
	ENSMUSG00000057229	Atp5sl	-1.63328	0.00329883	1.15197	0.000677741
	ENSMUSG00000057286	St6galnac2	-2.31316	3.39248e-05	1.64583	7.35509e-08
	ENSMUSG00000057465	Saa2	-9.33338	1.92803e-07	2.08908	0.00369813
	ENSMUSG00000058216	BC021614	-6.48288	6.62926e-05	3.52548	1.21377e-08
	ENSMUSG00000058258	Idi1	-2.38644	0.00171426	1.87244	4.96957e-06
	ENSMUSG00000058427	Cxcl2	-3.17531	0.00256453	2.95392	1.35305e-09
	ENSMUSG00000058488	Kl	-5.52994	0.00264113	6.13916	3.41429e-17
	ENSMUSG00000058579	Cela2a	-6.65757	0.00272702	4.85034	2.87352e-09
	ENSMUSG00000059316	Slc27a4	-1.97108	0.00047507	1.02865	0.0036504
	ENSMUSG00000060962	Dmkn	-4.94128	0.000424648	2.43744	0.000176504
	ENSMUSG00000060969	Irx1	-1.42236	0.000133977	1.12419	4.40392e-07
	ENSMUSG00000061132	Blnk	-3.94805	1.58224e-05	1.40599	0.00520579
	ENSMUSG00000061578	Ksr2	-5.95048	0.0071515	3.37833	0.000143118
	ENSMUSG00000061815	Rufy4	-3.72971	0.00954052	2.18853	0.00232143
	ENSMUSG00000061937	Csn1s2a	-4.22339	0.000749076	2.12299	0.00139234
	ENSMUSG00000062609	Kcnj15	-4.33485	1.14374e-06	2.45611	2.87352e-09
	ENSMUSG00000063130	Calml3	-3.57944	0.0015721	3.04346	4.78374e-09
	ENSMUSG00000063157	Csn2	-4.48383	0.000261597	2.43842	6.17261e-05
	ENSMUSG00000063354	Slc39a4	-4.53784	1.00814e-06	2.31577	9.8853e-08
	ENSMUSG00000064023	Klk8	-6.36372	0.0039755	3.76454	9.61699e-06
	ENSMUSG00000064120	Mocs1	-2.30266	2.50741e-07	1.21744	3.20516e-06
	ENSMUSG00000066704	Cyp2b19	-11.464	8.50627e-06	3.76774	9.70359e-07
	ENSMUSG00000067616	Klk11	-4.48158	0.000214536	2.19109	0.000193576
	ENSMUSG00000068105	Tnfrsf13c	-5.28825	0.00665999	2.79677	0.00243481
	ENSMUSG00000069456	Rdh16	-6.93425	0.000682849	3.71645	7.97031e-07
	ENSMUSG00000069792	Wfdc17	-3.38926	0.00913637	4.47284	1.84186e-16
	ENSMUSG00000070462	Mesdc1	-1.61074	0.000202671	1.27974	4.42225e-07
	ENSMUSG00000070702	Csn1s1	-4.63402	4.09065e-05	1.96429	0.00138149
	ENSMUSG00000070803	Cited4	-5.29065	1.1215e-08	1.41495	0.00329527
	ENSMUSG00000074398	Gm15441	-6.61548	7.21468e-10	1.80877	3.73485e-05
	ENSMUSG00000074899	Sptbn5	-3.51924	0.00219999	1.86904	0.00211575
	ENSMUSG00000075217	4833423E24Rik	-10.1199	0.000336293	2.81488	0.00465875
	ENSMUSG00000076441	Ass1	-2.84241	4.19913e-06	1.08701	0.00364036
	ENSMUSG00000079025	Gsdmc	-6.96975	0.000281519	4.80506	3.89094e-11
	ENSMUSG00000081933	Gm14767	-3.34332	9.11433e-05	1.97169	6.99657e-06
	ENSMUSG00000085505	Gm12868	-4.75799	3.37195e-06	1.52062	0.00143158
	ENSMUSG00000085743	8430419K02Rik	-7.73287	0.00156201	3.59853	3.86629e-05
	ENSMUSG00000085962	Gm16984	-8.55731	0.000338676	3.32059	6.97723e-05
	ENSMUSG00000086075	Gm15728	-3.64308	0.000841288	2.19806	5.38614e-05
	ENSMUSG00000086835	Gm11775	-7.65607	0.000137909	2.86893	4.28912e-05
	ENSMUSG00000089789	Rdh1	-5.09567	0.00217346	4.60175	1.88384e-12
Id2	ENSMUSG00000000381	Wap	-3.69392	0.00818522	6.44623	9.55863e-23
	ENSMUSG00000000706	Btn1a1	-3.33934	0.000177929	1.57923	0.00575429
	ENSMUSG00000000876	Pxmp4	-2.10823	7.14116e-05	1.8836	5.00493e-09
	ENSMUSG00000000884	Gnb1l	-3.05132	1.23003e-05	2.0701	6.11916e-07
	ENSMUSG00000000983	Wfdc18	-3.43779	1.80119e-06	2.13058	3.41526e-07
	ENSMUSG00000001156	Mxd1	-2.22296	2.11154e-06	2.12211	1.57068e-14
	ENSMUSG00000001482	Def8	-1.57539	4.30324e-05	1.39851	2.20815e-08
	ENSMUSG00000001622	Csn3	-3.26227	0.000252449	1.80933	0.00102131
	ENSMUSG00000001700	Gramd3	-1.32104	0.00167691	1.00361	0.00059379
	ENSMUSG00000002083	Bbc3	-2.11807	0.00376931	1.48887	0.00185601
	ENSMUSG00000002279	Lmf1	-1.80691	3.21462e-05	1.07854	0.000328031
	ENSMUSG00000003363	Pld3	-1.15799	0.000160191	1.41036	3.83587e-13
	ENSMUSG00000003617	Cp	-3.26881	6.85403e-12	2.91313	2.85018e-30
	ENSMUSG00000005142	Man2b1	-1.44712	1.79897e-05	1.51601	1.07794e-12
	ENSMUSG00000005823	Gpr108	-1.29618	3.43023e-06	1.00485	1.30754e-07
	ENSMUSG00000005949	Ctns	-2.36558	3.7142e-11	1.76708	6.23054e-16
	ENSMUSG00000005950	P2rx5	-3.12218	0.00116067	1.66834	0.00596523
	ENSMUSG00000006526	Tmem110	-1.15398	0.00117805	1.36139	2.91074e-09
	ENSMUSG00000006731	B4galnt1	-3.26117	8.70996e-15	1.03382	0.000244293
	ENSMUSG00000006782	Cnp	-1.52178	3.02464e-06	1.20348	2.94462e-08
	ENSMUSG00000006800	Sulf2	-1.89245	9.12648e-06	1.17447	4.65309e-05
	ENSMUSG00000007038	Neu1	-2.06403	9.42558e-09	1.67802	6.71655e-14
	ENSMUSG00000007659	Bcl2l1	-2.38002	2.11015e-06	1.03528	0.00340231
	ENSMUSG00000007817	Zmiz1	-1.06622	0.00380068	1.01847	3.98421e-05
	ENSMUSG00000007891	Ctsd	-2.30721	7.13607e-10	2.37337	1.65087e-28
	ENSMUSG00000007908	Hmgcll1	-3.16828	0.00223336	4.16455	5.81864e-12
	ENSMUSG00000009092	Derl3	-3.49585	1.67096e-07	2.26048	2.16596e-09
	ENSMUSG00000009356	Lpo	-3.15579	0.000267142	1.80192	0.000752935
	ENSMUSG00000010064	Slc38a3	-3.20811	2.44283e-05	1.36523	0.00619045
	ENSMUSG00000010095	Slc3a2	-1.82665	1.17017e-06	1.96923	2.19282e-18
	ENSMUSG00000010601	Apol7a	-3.16132	0.00107899	2.3874	1.55073e-05
	ENSMUSG00000010651	Acaa1b	-3.9063	5.63867e-05	1.99274	0.000322236
	ENSMUSG00000013483	Card14	-3.56327	0.000103011	1.74197	0.00213876
	ENSMUSG00000013653	1810065E05Rik	-3.17865	0.00653712	4.70714	1.01373e-16
	ENSMUSG00000014867	Surf4	-1.10558	0.00058322	1.55505	4.27393e-15
	ENSMUSG00000015027	Galns	-1.57897	0.000688133	1.59461	5.98075e-08
	ENSMUSG00000015575	Atp6v0e	-1.00719	0.00270594	1.2643	3.91789e-09
	ENSMUSG00000016024	Lbp	-2.18225	0.000123806	2.91636	5.71838e-21
	ENSMUSG00000016552	Foxred2	-2.92014	1.62304e-08	1.43645	1.25433e-05
	ENSMUSG00000016763	Scube1	-3.31648	8.85144e-05	3.25883	1.58805e-13
	ENSMUSG00000017002	Slpi	-3.45474	9.25272e-08	1.75937	7.9824e-06
	ENSMUSG00000017760	Ctsa	-1.85357	1.09804e-09	2.40771	4.13587e-43
	ENSMUSG00000018167	Stard3	-1.92932	6.68428e-05	1.05431	0.00182701
	ENSMUSG00000018387	Shroom1	-3.18647	1.90266e-07	1.11519	0.0078017
	ENSMUSG00000018927	Ccl6	-2.83264	0.00458144	3.89648	1.66185e-13
	ENSMUSG00000019122	Ccl9	-2.74993	0.00297196	2.24543	3.16573e-05
	ENSMUSG00000019359	Gdpd2	-4.1527	1.08265e-06	3.93084	6.78319e-21
	ENSMUSG00000019564	Arid3a	-2.48428	5.44532e-06	1.48179	2.58597e-05
	ENSMUSG00000019577	Pdk4	-2.60157	3.13142e-07	1.64726	2.18443e-07
	ENSMUSG00000019734	Tmc4	-3.36387	3.95244e-11	1.17601	0.000509458
	ENSMUSG00000019779	Frk	-1.8109	2.23273e-05	1.7609	2.42092e-11
	ENSMUSG00000019810	Fuca2	-2.02377	9.95495e-10	1.54305	1.25865e-13
	ENSMUSG00000019872	Smpdl3a	-1.84155	7.98217e-05	1.52224	3.1817e-07
	ENSMUSG00000020062	Slc5a8	-3.59845	6.19231e-08	2.77375	8.70863e-15
	ENSMUSG00000020100	Slc29a3	-2.29219	1.62757e-14	2.05915	7.66593e-32
	ENSMUSG00000020142	Slc1a4	-2.58223	8.35689e-07	1.01768	0.00604781
	ENSMUSG00000020300	Cpeb4	-1.05282	0.00133191	1.72515	2.48098e-18
	ENSMUSG00000020326	Ccng1	-1.50403	3.54284e-08	2.0504	2.33795e-36
	ENSMUSG00000020422	Tns3	-1.62714	4.34897e-06	1.17101	7.96742e-07
	ENSMUSG00000020432	Tcn2	-1.3481	0.00083324	1.12096	3.63047e-05
	ENSMUSG00000020484	Xbp1	-1.46604	5.04286e-06	1.7941	4.36253e-20
	ENSMUSG00000020634	Ubxn2a	-1.15299	7.46884e-05	1.04566	9.79801e-08
	ENSMUSG00000020644	Id2	-1.9426	3.42998e-07	2.01611	2.15357e-18
	ENSMUSG00000020747	2310067B10Rik	-1.28622	0.000388805	1.19261	6.89565e-07
	ENSMUSG00000020777	Acox1	-1.30328	1.1311e-05	1.09992	3.25262e-08
	ENSMUSG00000020818	Mfsd11	-1.69463	0.000189643	1.79876	1.57098e-10
	ENSMUSG00000020829	Slc46a1	-2.18459	5.43983e-06	1.39902	8.31925e-06
	ENSMUSG00000021003	Galc	-1.5136	0.000228256	2.02689	2.6318e-16
	ENSMUSG00000021133	4933426M11Rik	-1.01062	0.00510587	1.34915	2.68014e-09
	ENSMUSG00000021187	Tc2n	-2.63163	0.00116403	2.12083	9.81519e-06
	ENSMUSG00000021240	Abcd4	-1.38015	0.00995374	1.26565	0.000404646
	ENSMUSG00000021253	Tgfb3	-1.67486	0.000605676	1.55107	5.12791e-07
	ENSMUSG00000021257	Angel1	-1.94917	0.000468116	1.21397	0.00139179
	ENSMUSG00000021451	Sema4d	-3.47879	1.30818e-12	1.07153	0.00112649
	ENSMUSG00000021477	Ctsl	-1.97923	3.17132e-07	2.24364	3.04983e-23
	ENSMUSG00000021565	Slc6a19	-4.45939	0.00332277	4.91216	2.51826e-10
	ENSMUSG00000021591	Glrx	-1.82574	0.0029129	2.07201	9.86912e-09
	ENSMUSG00000021751	Acox2	-2.96906	0.000125762	1.93501	3.8932e-05
	ENSMUSG00000021795	Sftpd	-3.23552	7.43858e-06	3.31824	2.89106e-18
	ENSMUSG00000021803	Cdhr1	-3.78595	3.87946e-09	2.8928	1.65354e-17
	ENSMUSG00000021831	Ero1l	-1.09503	0.00294608	1.02538	3.72722e-05
	ENSMUSG00000022037	Clu	-3.33169	3.92847e-08	3.13899	9.98379e-23
	ENSMUSG00000022094	Slc39a14	-2.44199	2.96722e-12	1.17367	4.03351e-07
	ENSMUSG00000022105	Rb1	-2.07501	1.2901e-05	1.62295	5.60987e-08
	ENSMUSG00000022218	Tgm1	-3.58921	3.85186e-13	1.43967	2.84128e-06
	ENSMUSG00000022237	Ankrd33b	-2.49636	0.00215882	1.83004	0.000271425
	ENSMUSG00000022270	Fam134b	-3.06383	2.84997e-14	1.35602	1.05048e-07
	ENSMUSG00000022332	Khdrbs3	-1.42875	0.000629132	1.0537	0.000261341
	ENSMUSG00000022353	Mtss1	-2.5607	5.15934e-12	1.02227	5.63959e-05
	ENSMUSG00000022479	Vdr	-3.13368	9.62395e-17	1.05016	2.95593e-05
	ENSMUSG00000022555	Dgat1	-1.08875	0.00367533	1.52753	7.68208e-11
	ENSMUSG00000022558	Mroh1	-1.90021	8.1077e-08	1.95933	5.21949e-20
	ENSMUSG00000022560	Slc52a2	-2.96345	3.81544e-09	2.10038	8.08586e-13
	ENSMUSG00000022856	Tmem41a	-1.52978	0.000701835	1.20636	7.29377e-05
	ENSMUSG00000022991	Lalba	-3.44976	0.000638914	3.92049	6.01014e-15
	ENSMUSG00000023019	Gpd1	-3.64722	6.49094e-10	1.51385	3.81366e-05
	ENSMUSG00000023030	Slc11a2	-1.3959	4.2104e-06	1.16593	7.62493e-09
	ENSMUSG00000023033	Scn8a	-2.78589	0.005118	3.45199	6.03929e-11
	ENSMUSG00000023232	Serinc2	-3.38367	3.63653e-11	1.28814	0.000100776
	ENSMUSG00000023243	Kcnk5	-3.32265	7.23711e-10	1.69748	2.25212e-07
	ENSMUSG00000023951	Vegfa	-2.55643	2.10826e-08	2.33729	4.1737e-19
	ENSMUSG00000023960	Enpp5	-2.35775	7.40709e-10	1.63183	6.2273e-12
	ENSMUSG00000024066	Xdh	-2.55762	3.40267e-07	1.81979	2.49511e-09
	ENSMUSG00000024121	Atp6v0c	-1.22352	0.00958315	1.20273	0.000139161
	ENSMUSG00000024381	Bin1	-1.00756	0.00593282	1.0646	1.40779e-05
	ENSMUSG00000024401	Tnf	-3.20639	1.13905e-05	1.99319	4.5674e-06
	ENSMUSG00000024454	Hdac3	-1.72432	7.06954e-08	1.07197	8.89664e-07
	ENSMUSG00000024526	Cidea	-3.65933	7.94652e-05	2.31092	1.19354e-05
	ENSMUSG00000024597	Slc12a2	-2.09816	0.000276456	1.05783	0.00965518
	ENSMUSG00000024661	Fth1	-2.07738	1.7116e-06	1.9597	4.81228e-14
	ENSMUSG00000024758	Rtn3	-1.1213	0.000149985	1.03213	2.07422e-07
	ENSMUSG00000024774	Ankrd22	-4.00203	1.23446e-07	2.59717	2.61362e-10
	ENSMUSG00000024781	Lipa	-2.37885	9.9978e-08	1.1845	8.8596e-05
	ENSMUSG00000024901	Peli3	-2.05824	0.00530611	1.856	0.000113017
	ENSMUSG00000024955	Esrra	-2.41911	2.65892e-05	1.24949	0.00132236
	ENSMUSG00000025150	Cbr2	-2.94171	3.22042e-08	1.4443	2.37466e-05
	ENSMUSG00000025190	Got1	-2.76094	2.42864e-07	1.70923	2.37298e-07
	ENSMUSG00000025202	Scd3	-3.3207	8.6049e-07	1.8825	3.33058e-06
	ENSMUSG00000025854	Fam20c	-3.25738	3.06783e-09	2.21716	1.5828e-12
	ENSMUSG00000025875	Tspan17	-1.19913	0.00557689	1.63019	9.95167e-10
	ENSMUSG00000025934	Gsta3	-3.14141	0.00137945	3.53595	6.32476e-12
	ENSMUSG00000026027	Stradb	-1.82377	0.000548523	1.2417	0.000531839
	ENSMUSG00000026158	Ogfrl1	-2.9422	7.11211e-10	1.49167	7.52718e-07
	ENSMUSG00000026185	Igfbp5	-2.80207	4.45682e-07	1.89334	1.50327e-08
	ENSMUSG00000026385	Dbi	-2.02479	1.02966e-08	1.37533	1.6347e-09
	ENSMUSG00000026417	Pigr	-3.52686	0.000192532	3.77254	1.67818e-15
	ENSMUSG00000026435	Slc45a3	-3.2446	1.49944e-07	1.42898	0.000336255
	ENSMUSG00000026519	Tmem63a	-1.4343	1.13537e-06	1.18416	1.32713e-09
	ENSMUSG00000026527	Rgs7	-6.12042	0.00990468	3.10509	0.00311836
	ENSMUSG00000026566	Mpzl1	-1.5623	8.1803e-07	1.06414	8.00326e-07
	ENSMUSG00000026645	Olah	-3.28925	0.000123656	1.90967	0.000235132
	ENSMUSG00000026672	Optn	-1.10551	0.00923005	1.14263	5.08438e-05
	ENSMUSG00000026791	Slc2a8	-1.82696	0.000138939	1.49871	1.32601e-06
	ENSMUSG00000026818	Cel	-3.47326	4.26756e-05	2.48569	1.52943e-07
	ENSMUSG00000026822	Lcn2	-3.28913	1.53319e-08	2.11936	2.82127e-10
	ENSMUSG00000026922	Agpat2	-1.97763	4.79628e-08	1.0865	1.09017e-05
	ENSMUSG00000026930	Gpsm1	-1.7274	0.00336869	2.68158	1.45382e-15
	ENSMUSG00000027015	Cybrd1	-3.02561	3.0742e-05	1.53467	0.00102248
	ENSMUSG00000027111	Itga6	-1.99434	3.64671e-05	1.13047	0.000680573
	ENSMUSG00000027298	Tyro3	-3.43905	6.24717e-09	1.62053	8.46984e-06
	ENSMUSG00000027333	Smox	-3.03714	2.21574e-06	1.34494	0.00153338
	ENSMUSG00000027356	Fermt1	-3.30704	1.92844e-08	1.28721	0.000919781
	ENSMUSG00000027397	Slc20a1	-2.67688	7.52857e-11	1.87404	2.4692e-14
	ENSMUSG00000027459	Fam110a	-2.68285	1.3971e-08	1.16539	0.000271705
	ENSMUSG00000027605	Acss2	-1.53383	0.00500635	1.0703	0.0049383
	ENSMUSG00000027947	Il6ra	-2.54523	7.81224e-07	1.95708	2.17049e-10
	ENSMUSG00000027956	Tmem144	-2.87387	6.0002e-08	2.2239	4.9437e-13
	ENSMUSG00000027995	Tlr2	-2.64193	5.43893e-06	2.44783	1.06083e-13
	ENSMUSG00000028048	Gba	-1.29744	0.000145235	1.69868	6.05817e-16
	ENSMUSG00000028076	Cd1d1	-3.70326	1.94175e-09	1.98706	2.27205e-08
	ENSMUSG00000028128	F3	-2.46315	0.000161743	1.68475	3.94931e-05
	ENSMUSG00000028211	Trp53inp1	-2.58801	2.76782e-08	1.25023	5.62409e-05
	ENSMUSG00000028262	Clca2	-3.60991	6.53497e-10	3.13232	9.82673e-25
	ENSMUSG00000028518	Prkaa2	-1.71428	0.00103658	1.19071	0.000804897
	ENSMUSG00000028555	Ttc39a	-2.82111	5.15934e-12	1.3416	3.04866e-07
	ENSMUSG00000028645	Slc2a1	-2.12479	3.38221e-05	1.35962	5.62409e-05
	ENSMUSG00000028655	Mfsd2a	-3.16287	4.30786e-11	2.12347	1.52274e-14
	ENSMUSG00000028680	Plk3	-2.05576	8.14564e-08	1.40799	1.28211e-08
	ENSMUSG00000028691	Prdx1	-1.22555	1.86144e-05	1.0044	2.39796e-07
	ENSMUSG00000028830	AU040320	-2.00346	1.6418e-09	1.68316	2.6318e-16
	ENSMUSG00000028833	Ncdn	-1.67906	2.46021e-06	1.71993	6.62219e-15
	ENSMUSG00000028836	Slc30a2	-3.43071	0.00027622	2.50465	2.12815e-06
	ENSMUSG00000028961	Pgd	-1.96652	7.49077e-06	1.32657	4.39183e-06
	ENSMUSG00000029073	Gltpd1	-1.8613	3.58845e-05	1.068	0.000675793
	ENSMUSG00000029082	Bst1	-3.11282	0.00260115	5.40374	4.3909e-26
	ENSMUSG00000029188	Slc34a2	-3.55826	1.78794e-05	1.797	0.000396582
	ENSMUSG00000029408	Abcb9	-1.80508	0.00836053	1.49547	0.00082006
	ENSMUSG00000029426	Scarb2	-1.40596	1.35261e-05	1.83558	9.54287e-21
	ENSMUSG00000029470	P2rx4	-1.80649	6.13976e-10	1.00739	4.58335e-07
	ENSMUSG00000029832	Nfe2l3	-3.00061	1.61545e-10	1.48135	5.42097e-07
	ENSMUSG00000030035	Wbp1	-1.26951	0.00374142	1.11462	0.0001621
	ENSMUSG00000030494	Rhpn2	-3.24658	5.29778e-11	1.02951	0.00241622
	ENSMUSG00000030530	Furin	-1.19172	2.65221e-05	1.03164	6.94825e-08
	ENSMUSG00000030539	Sema4b	-1.61414	2.8451e-07	1.42693	1.62589e-12
	ENSMUSG00000030560	Ctsc	-1.71679	0.000147028	1.87024	8.24571e-12
	ENSMUSG00000030605	Mfge8	-3.55397	1.05698e-10	1.84727	1.35998e-08
	ENSMUSG00000030643	Rab30	-3.2072	1.60802e-10	3.49015	4.31952e-41
	ENSMUSG00000030650	Tmc5	-3.29046	9.98161e-07	2.19374	1.52983e-08
	ENSMUSG00000030659	Nucb2	-1.7348	3.88102e-05	2.20417	3.11919e-19
	ENSMUSG00000030792	Dkkl1	-3.71582	3.15724e-05	2.04372	9.77916e-05
	ENSMUSG00000030842	Lamtor1	-1.03932	0.00684481	1.24978	4.80071e-07
	ENSMUSG00000031214	Ophn1	-1.28321	4.63579e-05	1.69962	2.58012e-18
	ENSMUSG00000031278	Acsl4	-1.20384	0.00114653	1.65122	2.81934e-13
	ENSMUSG00000031399	Fam3a	-1.26629	0.00114184	1.37228	4.5695e-08
	ENSMUSG00000031438	Rnf128	-2.90555	5.13751e-09	1.81618	1.49705e-09
	ENSMUSG00000031548	Sfrp1	-1.55754	0.00716846	3.00892	3.30935e-22
	ENSMUSG00000031584	Gsr	-1.56325	5.4895e-06	1.12441	1.30085e-06
	ENSMUSG00000031639	Tlr3	-1.29906	0.00485312	1.71217	9.89574e-10
	ENSMUSG00000031936	Hephl1	-3.72673	0.00119146	3.65817	2.85539e-10
	ENSMUSG00000032009	Sesn3	-1.25873	0.00637763	1.07358	0.000631154
	ENSMUSG00000032062	2310030G06Rik	-3.42185	1.0443e-08	1.35859	0.000306561
	ENSMUSG00000032076	Cadm1	-3.03532	2.67892e-16	1.00844	4.93804e-05
	ENSMUSG00000032091	Tmprss4	-3.22265	1.15209e-05	3.47995	9.08783e-20
	ENSMUSG00000032204	Aqp9	-3.33202	0.00395012	2.77862	1.2716e-05
	ENSMUSG00000032372	Plscr2	-1.96819	2.18834e-05	1.42723	2.05746e-06
	ENSMUSG00000032418	Me1	-2.66716	1.08372e-11	1.39656	2.47761e-08
	ENSMUSG00000032496	Ltf	-3.79229	1.20523e-05	4.08546	7.96012e-22
	ENSMUSG00000032528	Vipr1	-3.44787	3.7142e-11	1.32201	7.39664e-05
	ENSMUSG00000032540	Abhd5	-2.6141	1.35333e-13	1.99613	7.96012e-22
	ENSMUSG00000032554	Trf	-3.50684	8.4899e-09	1.4003	0.000349198
	ENSMUSG00000032666	1700025G04Rik	-1.86057	1.3971e-08	1.62097	2.28372e-15
	ENSMUSG00000032679	Cd59a	-1.16082	0.0040348	1.61034	7.25735e-11
	ENSMUSG00000032712	2810474O19Rik	-1.55065	7.02817e-06	1.18342	2.66387e-07
	ENSMUSG00000032786	Alas1	-1.64998	4.23995e-07	1.53922	8.68239e-14
	ENSMUSG00000032812	Arap1	-1.22729	0.00374794	1.07001	0.000190758
	ENSMUSG00000032942	Ucp3	-3.65848	0.000200707	4.09055	4.48102e-17
	ENSMUSG00000033124	Atg9a	-1.10753	0.00516497	1.35126	8.09864e-08
	ENSMUSG00000033379	Atp6v0b	-1.4978	1.68044e-05	1.36558	1.3606e-09
	ENSMUSG00000033487	Fndc3a	-1.25145	3.0343e-05	1.51195	9.06387e-16
	ENSMUSG00000033684	Qsox1	-3.01945	5.15934e-12	2.99832	1.57334e-37
	ENSMUSG00000033685	Ucp2	-1.68349	3.93651e-05	1.26403	3.08554e-06
	ENSMUSG00000033774	Npbwr1	-3.86691	0.00110606	1.77699	0.00983519
	ENSMUSG00000033965	Slc16a2	-1.81522	8.91805e-08	2.3298	4.44475e-32
	ENSMUSG00000034112	Atp2c2	-4.20162	5.84532e-08	2.97375	1.38777e-13
	ENSMUSG00000034271	Jdp2	-2.51522	2.43102e-08	1.52072	1.06187e-07
	ENSMUSG00000034394	Lif	-2.85842	7.98217e-05	2.83946	5.75865e-13
	ENSMUSG00000034765	Dusp5	-2.74131	5.03963e-12	1.05556	9.0031e-05
	ENSMUSG00000034792	Gna15	-4.13363	1.63404e-05	2.99735	2.90148e-09
	ENSMUSG00000034858	Fam214a	-1.83409	1.68945e-05	1.49364	4.16233e-08
	ENSMUSG00000034902	Pip5k1c	-1.58222	2.70377e-06	1.32541	1.54077e-09
	ENSMUSG00000035314	Gdpd5	-2.48232	6.92942e-06	1.39577	0.000112696
	ENSMUSG00000035686	Thrsp	-3.33617	0.000229568	1.56803	0.0071334
	ENSMUSG00000035735	Dagla	-2.10334	8.97955e-06	1.71762	5.51527e-09
	ENSMUSG00000035781	R3hdm4	-2.0772	1.82183e-13	1.50743	1.61371e-17
	ENSMUSG00000035818	Plekhs1	-3.08364	7.03947e-08	1.12909	0.00367697
	ENSMUSG00000035835	BC005764	-2.06341	6.24975e-05	2.31413	1.07751e-14
	ENSMUSG00000035896	Rnase1	-3.35374	3.5529e-06	3.97056	9.06589e-28
	ENSMUSG00000036473	Tbc1d24	-2.20246	2.65942e-08	1.40664	3.85473e-08
	ENSMUSG00000036718	Micall2	-2.54811	7.19649e-10	1.92877	6.175e-15
	ENSMUSG00000036833	Pnpla7	-3.18851	3.75569e-10	1.85521	7.38907e-10
	ENSMUSG00000036960	Clca5	-2.65036	0.00172806	3.25149	7.04073e-13
	ENSMUSG00000036985	Zdhhc9	-1.51132	6.13388e-08	1.63043	7.84367e-21
	ENSMUSG00000037033	Clca4	-3.10928	0.00221003	2.43868	3.68975e-05
	ENSMUSG00000037145	2210407C18Rik	-3.98757	3.16203e-05	2.01587	0.000339142
	ENSMUSG00000037573	Tob1	-2.55358	2.89186e-09	1.36215	1.04409e-06
	ENSMUSG00000037681	Esyt3	-4.13398	2.8083e-09	2.31279	1.61733e-09
	ENSMUSG00000037709	Fam13a	-2.35626	4.81284e-10	1.22489	9.65769e-07
	ENSMUSG00000037949	Ano10	-1.1091	0.00988083	1.14203	6.33949e-05
	ENSMUSG00000038023	Atp6v0a2	-1.64295	8.29904e-09	1.49267	1.43743e-16
	ENSMUSG00000038068	Rnf144b	-1.88491	0.000235928	1.52521	3.20115e-06
	ENSMUSG00000038094	Atp13a4	-4.32598	2.25467e-05	1.99302	0.000839802
	ENSMUSG00000038178	Slc43a2	-3.08011	3.58095e-13	1.75421	4.69606e-12
	ENSMUSG00000038312	Edem2	-1.27894	0.00144324	1.12918	3.04217e-05
	ENSMUSG00000038567	Cyp24a1	-3.55641	0.000409029	3.73655	1.22512e-13
	ENSMUSG00000038776	Ephx1	-1.01461	0.00716846	1.54219	2.33401e-11
	ENSMUSG00000038807	Rap1gap2	-2.48058	6.2261e-08	1.12951	0.000307724
	ENSMUSG00000038860	Garnl3	-2.20158	8.66583e-05	1.86761	5.47996e-08
	ENSMUSG00000038879	Nipal2	-3.10619	1.16229e-13	1.6946	1.62466e-11
	ENSMUSG00000038949	Cnst	-1.19511	0.00562254	1.5303	1.35882e-08
	ENSMUSG00000039063	Echdc3	-3.11577	9.44227e-08	1.30576	0.000576341
	ENSMUSG00000039081	Zfp503	-1.37861	4.9007e-05	1.33341	1.5949e-09
	ENSMUSG00000039196	Orm1	-3.48799	0.0046646	7.663	4.59158e-38
	ENSMUSG00000039238	Zfp750	-3.52316	2.74672e-09	1.09905	0.00647017
	ENSMUSG00000039364	Sectm1b	-2.838	1.3922e-05	2.09387	5.34321e-08
	ENSMUSG00000039450	Dcxr	-3.58939	1.67383e-07	1.72206	3.8335e-05
	ENSMUSG00000039616	Mocos	-2.00678	1.4607e-06	1.61995	7.20484e-10
	ENSMUSG00000040010	Slc7a5	-3.20416	3.16057e-14	2.22924	9.76682e-21
	ENSMUSG00000040026	Saa3	-3.86116	0.000119186	4.83158	2.39442e-22
	ENSMUSG00000040154	Wfdc5	-4.10727	1.00805e-05	5.06294	5.1213e-28
	ENSMUSG00000040187	Arntl2	-2.28428	0.000497217	1.74063	2.9897e-05
	ENSMUSG00000041293	Gpr110	-3.66053	9.02394e-07	3.24249	7.04041e-17
	ENSMUSG00000041617	Ccdc74a	-2.64265	0.00362618	3.72089	3.08637e-14
	ENSMUSG00000041958	Pigs	-1.26012	9.39807e-05	1.04946	1.59549e-06
	ENSMUSG00000042002	Foxn4	-5.04044	2.03499e-05	2.04477	0.000963527
	ENSMUSG00000042010	Acacb	-2.35068	0.000150446	2.463	2.87607e-12
	ENSMUSG00000042129	Rassf4	-2.82435	1.40983e-07	3.18545	1.23655e-28
	ENSMUSG00000042228	Lyn	-1.35174	0.000431623	1.17621	4.34157e-06
	ENSMUSG00000042410	Agps	-2.35693	1.86287e-09	1.91194	4.16715e-16
	ENSMUSG00000042460	C1galt1	-1.3765	0.000750492	1.82062	1.57437e-13
	ENSMUSG00000042632	Pla2g6	-1.58737	0.00200225	1.08768	0.00220958
	ENSMUSG00000042677	Zc3h12a	-1.33777	0.00270686	1.87992	1.4557e-12
	ENSMUSG00000042680	Garem	-1.72466	3.80548e-05	1.29875	2.74733e-06
	ENSMUSG00000042712	Wbp5	-1.60865	4.58617e-07	1.02417	2.97145e-06
	ENSMUSG00000042759	Apobr	-2.76986	0.00211093	2.52499	6.60271e-07
	ENSMUSG00000042784	Muc1	-3.54804	1.61102e-07	1.38765	0.00163408
	ENSMUSG00000043059	Zfp513	-2.42815	2.1645e-09	1.03386	0.000195757
	ENSMUSG00000043252	Tmem64	-1.04583	0.00517993	2.05627	2.9276e-21
	ENSMUSG00000043421	Hilpda	-1.90817	0.00236326	1.52957	0.000144365
	ENSMUSG00000044349	Snhg11	-2.92891	0.000608291	2.16199	1.80104e-05
	ENSMUSG00000044712	Slc38a6	-2.34643	4.11738e-06	1.89713	8.89861e-10
	ENSMUSG00000044968	Napepld	-1.92598	0.00068121	2.67572	7.19442e-17
	ENSMUSG00000045094	Arhgef37	-3.52227	3.01794e-06	1.42054	0.00296022
	ENSMUSG00000045314	Sowahb	-3.79405	1.52456e-08	1.35129	0.00183777
	ENSMUSG00000045374	Wdr81	-1.30063	0.00477563	1.57367	4.84489e-08
	ENSMUSG00000045629	Sh3tc2	-2.57618	0.000329268	1.28671	0.0076812
	ENSMUSG00000045763	Basp1	-2.36786	0.00125193	2.08258	1.79593e-06
	ENSMUSG00000045817	Zfp36l2	-1.75821	9.9102e-07	1.08731	9.28674e-06
	ENSMUSG00000045917	6330416G13Rik	-2.56626	0.000462905	2.11049	1.34715e-06
	ENSMUSG00000046070	Igfals	-3.55429	6.58086e-07	2.06912	6.81264e-07
	ENSMUSG00000046079	Lrrc8d	-1.36004	0.00724079	1.19828	0.000380875
	ENSMUSG00000046108	Il17c	-4.8906	0.000569946	4.35172	1.01332e-10
	ENSMUSG00000046312	AI464131	-2.10249	0.00524942	2.60325	7.88084e-10
	ENSMUSG00000046352	Gjb2	-3.44746	1.62723e-05	1.94709	4.61845e-05
	ENSMUSG00000046404	Yod1	-2.11929	2.2615e-07	2.19055	8.2443e-20
	ENSMUSG00000046410	Kcnk6	-2.79547	4.44468e-05	2.06646	3.81853e-07
	ENSMUSG00000046415	B430212C06Rik	-2.55317	0.00165179	2.22233	4.84538e-06
	ENSMUSG00000046807	Fam211b	-2.59503	1.4971e-06	1.34598	0.000157187
	ENSMUSG00000047441	Antxrl	-3.92266	8.70957e-07	2.7616	8.95167e-11
	ENSMUSG00000047797	Gjb1	-4.40023	0.00256706	4.24066	1.22104e-09
	ENSMUSG00000048164	Gm7204	-1.40061	0.000812398	1.20327	2.00176e-05
	ENSMUSG00000048240	Gng7	-2.94119	1.30818e-12	1.97906	3.9364e-16
	ENSMUSG00000048772	Tmem53	-1.88716	0.000228014	1.2187	0.000430022
	ENSMUSG00000048905	4930539E08Rik	-3.5673	6.61484e-05	2.61892	1.00739e-07
	ENSMUSG00000048915	Efna5	-2.85415	8.91459e-07	1.26538	0.00109828
	ENSMUSG00000049214	Skint7	-5.77382	0.00791615	4.37848	1.78173e-05
	ENSMUSG00000049624	Slc17a5	-1.57541	0.000117108	1.38895	1.64613e-07
	ENSMUSG00000049686	Orai1	-2.24925	8.551e-06	1.58604	7.16917e-07
	ENSMUSG00000050195	Scd4	-2.84523	0.000894651	2.96442	8.64134e-10
	ENSMUSG00000050199	Lgr4	-2.83761	1.80278e-12	3.12535	8.73516e-48
	ENSMUSG00000050211	Pla2g4e	-4.79172	4.63717e-07	3.32533	1.12872e-12
	ENSMUSG00000050708	Ftl1	-1.63477	1.64608e-07	1.98228	4.31299e-26
	ENSMUSG00000051076	Vtcn1	-3.13179	4.27563e-12	1.77721	4.62159e-11
	ENSMUSG00000051107	Gm15440	-3.5789	4.83191e-05	1.63608	0.00202276
	ENSMUSG00000051439	Cd14	-2.23276	0.00210934	2.62301	7.68208e-11
	ENSMUSG00000051596	Otop1	-3.89846	0.00140712	2.25737	0.00125306
	ENSMUSG00000052459	Atp6v1a	-1.22124	0.00014007	1.24636	2.14714e-09
	ENSMUSG00000052974	Cyp2f2	-3.36013	3.20191e-08	1.66247	8.8876e-06
	ENSMUSG00000053581	Zfand2a	-1.95836	0.000193314	2.20387	5.8074e-13
	ENSMUSG00000053716	Dusp7	-2.63473	1.20486e-13	1.18664	3.62739e-07
	ENSMUSG00000053897	Slc39a8	-2.51285	0.00149114	6.36798	7.07751e-61
	ENSMUSG00000054169	Ceacam10	-3.45667	7.73377e-06	2.3941	3.75438e-08
	ENSMUSG00000054385	Ceacam2	-2.48588	0.000814349	1.32609	0.00794755
	ENSMUSG00000054814	Usp46	-1.93182	4.30511e-07	1.17958	4.54979e-06
	ENSMUSG00000055561	Spink5	-2.87231	0.00538165	1.75104	0.00721854
	ENSMUSG00000055567	Unc80	-4.03718	0.000159759	1.87023	0.00364236
	ENSMUSG00000055994	Nod2	-1.99016	0.00398492	1.46383	0.00121485
	ENSMUSG00000057286	St6galnac2	-2.35257	7.34244e-07	2.46105	9.76406e-20
	ENSMUSG00000057465	Saa2	-3.09615	0.00744835	2.78756	1.01725e-05
	ENSMUSG00000058427	Cxcl2	-2.44618	0.0055333	3.53581	6.50053e-15
	ENSMUSG00000058446	Znrf2	-2.02049	7.25531e-09	1.10295	3.24093e-06
	ENSMUSG00000058542	Gm15590	-1.44849	0.00207985	2.22421	3.45805e-15
	ENSMUSG00000059316	Slc27a4	-1.69202	0.00052351	1.20448	0.000257496
	ENSMUSG00000060002	Chpt1	-1.87298	4.7694e-05	2.64771	1.21964e-24
	ENSMUSG00000060068	Gm12222	-2.13615	1.89254e-05	1.77494	1.48194e-08
	ENSMUSG00000060188	Cxcl17	-3.27792	0.000265335	2.55238	3.56335e-07
	ENSMUSG00000060803	Gstp1	-1.5511	2.56792e-05	1.43879	1.66294e-09
	ENSMUSG00000060969	Irx1	-3.11171	1.12231e-20	1.3741	3.33018e-11
	ENSMUSG00000061540	Orm2	-3.24639	0.00052108	6.48818	1.84326e-46
	ENSMUSG00000061937	Csn1s2a	-3.2925	0.00123507	1.95201	0.00312154
	ENSMUSG00000062382	Gm10116	-1.81995	0.000104796	2.54364	5.71483e-20
	ENSMUSG00000062609	Kcnj15	-2.87069	5.48316e-05	4.20249	6.04486e-32
	ENSMUSG00000063015	Ccni	-1.10494	0.000324109	1.06192	2.30081e-07
	ENSMUSG00000063157	Csn2	-3.61008	0.000290482	2.36299	7.08837e-05
	ENSMUSG00000063354	Slc39a4	-4.15808	6.91217e-08	1.39758	0.0044213
	ENSMUSG00000064120	Mocs1	-2.18011	1.19186e-08	1.23092	1.27814e-06
	ENSMUSG00000064246	Chi3l1	-2.96537	2.24834e-05	2.0712	5.46564e-07
	ENSMUSG00000065637	Gm26397	-1.96215	0.00411777	1.40292	0.00189343
	ENSMUSG00000065884	Gm22864	-3.07995	0.0012091	2.59655	4.60806e-06
	ENSMUSG00000066152	Slc31a2	-1.62464	6.58791e-05	1.11247	6.24738e-05
	ENSMUSG00000067786	Nnat	-2.47829	1.43593e-06	1.65009	3.06293e-07
	ENSMUSG00000067787	Blcap	-2.07421	7.13354e-08	1.1953	3.65477e-06
	ENSMUSG00000068086	Cyp2d9	-4.34731	0.000226997	5.43423	1.16755e-20
	ENSMUSG00000068740	Celsr2	-3.53243	1.77532e-19	1.19256	1.95235e-06
	ENSMUSG00000069792	Wfdc17	-3.50383	0.00134562	8.472	1.0625e-57
	ENSMUSG00000070407	Hs3st3b1	-1.90687	0.000196899	1.22988	0.000377239
	ENSMUSG00000070702	Csn1s1	-3.20679	0.000374542	2.73371	2.30559e-07
	ENSMUSG00000070798	Psg25	-3.19902	0.000920202	4.35253	3.71543e-19
	ENSMUSG00000071506	Tmem139	-3.3811	0.000220963	2.01686	0.000213726
	ENSMUSG00000073421	H2-Ab1	-1.88544	0.0074133	3.02606	2.07942e-15
	ENSMUSG00000073633	Fbxo36	-1.87124	0.00637763	1.8599	1.05567e-05
	ENSMUSG00000074115	Saa1	-3.73296	0.000627626	2.88476	7.60084e-07
	ENSMUSG00000075025	Gm10804	-2.8342	0.000171039	1.81427	9.73502e-05
	ENSMUSG00000075555	Gm10863	-3.96792	2.25462e-05	1.93601	0.000431203
	ENSMUSG00000075705	Msrb1	-1.71952	8.16606e-06	1.8263	8.70863e-15
	ENSMUSG00000076433	BC100451	-3.35755	3.64044e-05	1.7459	0.000509458
	ENSMUSG00000076434	Wfdc3	-3.34747	3.77087e-07	2.882	4.02185e-16
	ENSMUSG00000078234	Klhdc7a	-3.6531	3.13792e-07	1.50185	0.000910536
	ENSMUSG00000079620	Muc4	-4.28491	3.98592e-05	1.97986	0.00126644
	ENSMUSG00000079671	2610203C22Rik	-2.18579	0.00272486	2.3693	3.25732e-08
	ENSMUSG00000081251	Gm12164	-1.5307	0.00224264	2.49797	3.77107e-15
	ENSMUSG00000082795	Gm13193	-2.85054	0.000232639	1.99622	3.00508e-05
	ENSMUSG00000083240	Gm13453	-2.87666	0.000761341	1.41369	0.00984391
	ENSMUSG00000083618	Gm11771	-2.8751	0.000752366	1.8113	0.000723883
	ENSMUSG00000084289	Gm6977	-2.09956	0.000234696	3.1393	1.95551e-24
	ENSMUSG00000085505	Gm12868	-3.12117	8.36835e-06	3.00229	2.93461e-14
	ENSMUSG00000085873	Gm12750	-3.52973	0.00012182	2.16776	4.60459e-05
	ENSMUSG00000086324	Gm15564	-1.3406	0.00552373	1.21302	0.000149042
	ENSMUSG00000086484	Nron	-3.33024	0.00903621	2.35292	0.00176223
	ENSMUSG00000086683	Gm12867	-2.51142	0.00417721	2.39213	2.74229e-06
	ENSMUSG00000086843	E030013I19Rik	-3.00237	4.46038e-05	3.20363	3.04195e-16
	ENSMUSG00000087365	C430049B03Rik	-2.52587	0.00708566	2.514	2.47767e-06
	ENSMUSG00000087445	Gm14286	-3.23259	0.0012732	2.18414	0.000195757
	ENSMUSG00000087528	9830144P21Rik	-2.68627	0.000336145	1.56743	0.00114421
	ENSMUSG00000089774	Slc5a3	-1.64158	4.55478e-05	1.41526	4.84489e-08
	ENSMUSG00000089876	Tmem102	-3.0114	1.91789e-07	1.10421	0.00474598
	ENSMUSG00000091313	Fth-ps2	-1.32835	0.00672794	1.79784	1.6384e-09
	ENSMUSG00000092274	Neat1	-1.73878	0.00310939	1.3902	0.000296082
	ENSMUSG00000092323	BB365896	-3.50397	0.000497217	2.54897	6.01324e-06
	ENSMUSG00000092702	Gm24514	-2.37618	0.00041746	2.75656	4.14901e-12
	ENSMUSG00000092805	Gm26461	-1.75739	0.00721034	1.43599	0.0010635
Iw4	ENSMUSG00000000792	Slc5a5	-3.79236	0.000644825	2.11001	0.0037773
	ENSMUSG00000006269	Atp6v1b1	-2.81181	0.000183592	2.30334	3.4586e-07
	ENSMUSG00000010529	Gm266	-2.92341	0.000332995	3.29769	1.83207e-09
	ENSMUSG00000019818	Cd164	-1.9536	5.32845e-05	1.10481	0.00337346
	ENSMUSG00000020303	Stc2	-3.05709	0.00199571	2.50872	1.66438e-05
	ENSMUSG00000020374	Rasgef1c	-3.56569	0.00709924	2.40337	0.00390219
	ENSMUSG00000022015	Tnfsf11	-3.64527	0.00709807	2.93456	0.000300983
	ENSMUSG00000022105	Rb1	-1.87801	0.000157344	1.0415	0.00924445
	ENSMUSG00000022949	Clic6	-2.90568	0.00230585	2.38117	3.32344e-05
	ENSMUSG00000026664	Phyh	-1.80022	0.00120186	1.58652	1.66438e-05
	ENSMUSG00000029086	Prom1	-2.79477	0.000196494	1.95876	4.98561e-05
	ENSMUSG00000032353	Tmed3	-2.11747	0.000102422	1.34819	0.00062688
	ENSMUSG00000037386	Rims2	-3.53515	2.73558e-05	1.85535	0.000375182
	ENSMUSG00000039316	Rftn1	-2.38868	0.00102544	1.43176	0.00813143
	ENSMUSG00000039419	Cntnap2	-3.07109	0.00602161	2.43888	0.000420556
	ENSMUSG00000039431	Mtmr7	-1.92342	0.000381365	1.52239	3.48975e-05
	ENSMUSG00000041482	Piezo2	-2.34265	0.00405014	1.64655	0.00451125
	ENSMUSG00000044217	Aqp5	-3.261	0.000218584	1.87027	0.00154406
	ENSMUSG00000049115	Agtr1a	-2.97152	0.000272552	1.88975	0.000468317
	ENSMUSG00000050272	Dscam	-4.49948	0.00659526	3.85827	2.60602e-05
	ENSMUSG00000056078	Lipm	-1.99303	0.00917411	1.74775	0.000591836
	ENSMUSG00000060882	Kcnd2	-3.55763	0.000433086	1.98281	0.00284368
	ENSMUSG00000066392	Nrxn3	-4.05931	0.00443319	4.02808	3.15471e-08
	ENSMUSG00000068196	Col8a1	-2.74209	0.00635135	2.03578	0.00197127
	ENSMUSG00000070419	Cyp3a57	-3.5982	0.0095564	3.17707	2.84223e-05
	ENSMUSG00000074607	Tox2	-2.42963	0.00250936	1.97093	0.000138463
	ENSMUSG00000079262	Slco1a6	-4.40051	0.00149746	2.75707	0.000326943
M4	ENSMUSG00000001627	Ifrd1	-1.86374	0.000175262	1.04227	0.00635271
	ENSMUSG00000006269	Atp6v1b1	-3.3653	6.4134e-06	1.73053	0.000527848
	ENSMUSG00000007440	Pcdha2	-2.9718	0.0051188	1.96802	0.00464795
	ENSMUSG00000010529	Gm266	-2.49273	0.0013852	4.12424	9.15002e-17
	ENSMUSG00000014956	Ppp1cb	-1.29302	0.000615777	1.06673	7.83018e-05
	ENSMUSG00000021565	Slc6a19	-7.00994	0.000408587	3.73119	2.70318e-05
	ENSMUSG00000022015	Tnfsf11	-3.94193	0.00302958	2.96821	0.000155187
	ENSMUSG00000022025	Lect1	-2.43599	0.00679115	2.20034	0.000295469
	ENSMUSG00000022949	Clic6	-3.17003	0.000750782	1.96571	0.00132123
	ENSMUSG00000025981	Coq10b	-1.26519	0.00681237	1.33369	2.02486e-05
	ENSMUSG00000026322	Htr4	-3.64372	0.00159679	2.07032	0.00484831
	ENSMUSG00000026664	Phyh	-2.34075	1.3731e-05	1.46574	8.4261e-05
	ENSMUSG00000026866	Kynu	-3.65203	0.00409335	3.05698	0.00011307
	ENSMUSG00000027132	Katnbl1	-1.4133	0.00778122	1.10097	0.00473615
	ENSMUSG00000028211	Trp53inp1	-2.6346	2.26156e-08	1.29471	0.000127292
	ENSMUSG00000029811	Aoc1	-5.63978	0.000488982	3.51448	7.39918e-05
	ENSMUSG00000030854	Ptpn5	-4.49419	0.00998379	3.67565	6.26603e-05
	ENSMUSG00000031007	Atp6ap2	-1.25145	0.00652381	1.33597	1.34032e-05
	ENSMUSG00000031596	Slc7a2	-1.45498	0.00988871	1.46072	9.29557e-05
	ENSMUSG00000031613	Hpgd	-2.34934	0.00941202	1.94576	0.000880667
	ENSMUSG00000032854	Ugt8a	-4.19673	0.00138316	3.28774	3.99274e-06
	ENSMUSG00000037386	Rims2	-2.47528	0.00128901	1.64164	0.00185826
	ENSMUSG00000039131	Gipc2	-3.16444	0.000588184	2.1697	0.000155187
	ENSMUSG00000039419	Cntnap2	-2.87647	0.00887099	2.09919	0.00321996
	ENSMUSG00000039431	Mtmr7	-2.32926	1.06303e-05	1.31024	0.000571314
	ENSMUSG00000039842	Mcph1	-1.50387	0.00258802	1.04865	0.00509955
	ENSMUSG00000041482	Piezo2	-3.58697	6.63313e-06	2.78558	7.51176e-10
	ENSMUSG00000042379	Esm1	-2.82191	0.00909662	3.00018	4.88337e-07
	ENSMUSG00000043635	Adamts3	-1.62831	0.00017408	1.40015	2.31972e-06
	ENSMUSG00000046314	Stxbp6	-1.28692	0.00088541	1.47392	4.71154e-09
	ENSMUSG00000046318	Ccbe1	-3.12224	0.00948762	2.53568	0.000379874
	ENSMUSG00000046699	Slitrk4	-4.25079	0.00916203	3.71437	1.73208e-05
	ENSMUSG00000046782	Ttc6	-2.91689	0.00297777	1.84653	0.00478879
	ENSMUSG00000047714	Ppp1r2	-1.60731	7.93007e-05	1.16723	6.21254e-05
	ENSMUSG00000055373	Fut9	-2.81954	0.00301863	3.36729	5.86614e-11
	ENSMUSG00000056078	Lipm	-4.43757	6.24734e-09	2.37745	4.5182e-08
	ENSMUSG00000058704	Memo1	-1.31219	0.000456834	1.0469	0.000107243
	ENSMUSG00000060882	Kcnd2	-2.42989	0.00738999	3.11114	2.82325e-09
	ENSMUSG00000066000	2610305D13Rik	-2.69877	0.00354263	2.91107	4.99188e-08
	ENSMUSG00000066392	Nrxn3	-4.75608	0.000904899	3.50396	3.41508e-06
	ENSMUSG00000075010	AW112010	-2.82364	0.00628766	2.54008	2.88058e-05
	ENSMUSG00000084701	n-R5s87	-3.39042	0.00663369	2.49144	0.00103723
	ENSMUSG00000084911	Gm16185	-1.91779	0.00826704	1.54427	0.00187075
Non-Pregnant	ENSMUSG00000000385	Tmprss2	-3.31287	3.90693e-13	1.24652	0.00219164
	ENSMUSG00000000792	Slc5a5	-3.89902	7.37099e-12	2.10703	1.02608e-05
	ENSMUSG00000001627	Ifrd1	-1.75051	1.12752e-11	1.15572	7.28247e-07
	ENSMUSG00000004933	Matk	-2.19023	0.000608426	1.49663	0.00954097
	ENSMUSG00000005268	Prlr	-3.21806	1.46718e-10	1.60008	0.00027111
	ENSMUSG00000006204	5430419D17Rik	-2.69685	0.00935562	3.68204	5.4357e-05
	ENSMUSG00000006269	Atp6v1b1	-2.99656	1.2377e-14	2.92331	1.07042e-18
	ENSMUSG00000006930	Hap1	-2.35157	2.18194e-10	1.59469	1.04008e-06
	ENSMUSG00000007034	Slc44a4	-3.14734	2.84313e-10	1.16233	0.00920336
	ENSMUSG00000007440	Pcdha2	-2.71572	3.46238e-07	2.98997	6.77745e-11
	ENSMUSG00000009628	Tex15	-1.10533	0.00117499	1.67295	3.04499e-08
	ENSMUSG00000010307	Tmem86a	-1.92464	3.04829e-05	2.46472	7.89792e-10
	ENSMUSG00000010529	Gm266	-2.512	7.98672e-10	4.32423	3.75347e-20
	ENSMUSG00000013338	Fer1l4	-2.98699	0.000107973	1.83527	0.00661765
	ENSMUSG00000015702	Anxa9	-2.30358	1.39892e-08	1.18939	0.000945505
	ENSMUSG00000016150	Tenm1	-2.67236	3.77484e-05	2.98838	5.59602e-07
	ENSMUSG00000016758	Bik	-2.86306	1.0002e-07	1.34628	0.00526452
	ENSMUSG00000017723	Wfdc2	-2.58809	2.98466e-10	1.48022	4.99591e-05
	ENSMUSG00000018470	Kcnab3	-2.23902	0.000113501	1.57201	0.0026797
	ENSMUSG00000019818	Cd164	-2.01668	9.51424e-16	1.60041	3.67233e-13
	ENSMUSG00000019876	Pkib	-3.08165	0.000300636	4.76515	2.94353e-10
	ENSMUSG00000019982	Myb	-2.71812	1.79768e-10	1.38334	0.000309468
	ENSMUSG00000020017	Hal	-2.13653	0.000528898	4.52149	7.29854e-14
	ENSMUSG00000020227	Irak3	-1.02512	0.000158282	1.01484	3.57121e-05
	ENSMUSG00000020303	Stc2	-3.39024	1.69976e-11	3.40426	1.11578e-15
	ENSMUSG00000020374	Rasgef1c	-3.3618	2.59946e-07	2.87597	2.85321e-07
	ENSMUSG00000020573	Pik3cg	-2.57974	1.38985e-06	1.82677	0.000109004
	ENSMUSG00000020577	Tspan13	-2.39065	2.9791e-08	1.47733	0.000123762
	ENSMUSG00000020773	Trim47	-1.39848	6.54243e-13	1.06796	1.86709e-09
	ENSMUSG00000020865	Abcc3	-2.09137	3.051e-05	1.19358	0.00981116
	ENSMUSG00000021136	Smoc1	-2.38782	4.29485e-06	1.31515	0.00584016
	ENSMUSG00000021356	Irf4	-2.06826	0.000338563	1.71294	0.0010692
	ENSMUSG00000021469	Msx2	-2.49484	6.61551e-08	1.67198	4.25165e-05
	ENSMUSG00000021565	Slc6a19	-3.12619	0.000611721	2.79095	0.000504478
	ENSMUSG00000021804	Rgr	-2.56381	0.0083993	2.43298	0.00691615
	ENSMUSG00000021903	Galnt15	-1.84603	0.00115899	1.85281	0.000212063
	ENSMUSG00000022015	Tnfsf11	-3.84872	1.80731e-08	2.77463	1.0515e-05
	ENSMUSG00000022025	Lect1	-1.63101	0.000423306	2.0128	2.41889e-05
	ENSMUSG00000022026	Olfm4	-3.67749	1.31999e-05	5.08183	1.55876e-11
	ENSMUSG00000022032	Scara5	-2.39992	1.00434e-06	2.05505	1.65054e-06
	ENSMUSG00000022105	Rb1	-2.0253	2.69213e-15	1.10237	2.07839e-06
	ENSMUSG00000022132	Cldn10	-1.218	0.00144082	1.30227	0.000141492
	ENSMUSG00000022309	Angpt1	-2.91301	7.3978e-12	1.65357	8.33638e-06
	ENSMUSG00000022382	Wnt7b	-2.34226	4.12344e-09	1.40443	8.31391e-05
	ENSMUSG00000022435	Upk3a	-2.01025	0.0052069	4.57895	1.52299e-10
	ENSMUSG00000022636	Alcam	-2.12376	5.90674e-14	1.28098	4.2948e-07
	ENSMUSG00000022696	Sidt1	-3.15423	9.33568e-15	1.19358	0.000977486
	ENSMUSG00000022780	Mfi2	-1.93895	1.19182e-07	1.3751	3.22497e-05
	ENSMUSG00000022783	Spag6	-3.17081	0.000141971	2.09219	0.00436698
	ENSMUSG00000022840	Adcy5	-1.71064	1.78774e-05	1.17828	0.00131939
	ENSMUSG00000022949	Clic6	-3.05249	2.35113e-10	3.12431	2.49054e-14
	ENSMUSG00000023393	Slc17a9	-2.09305	7.57752e-08	1.09378	0.00145848
	ENSMUSG00000024211	Grm8	-3.57892	4.29253e-06	5.02579	1.30897e-11
	ENSMUSG00000024215	Spdef	-2.77392	1.11388e-07	2.24176	1.31454e-06
	ENSMUSG00000024511	Rab27b	-1.10807	0.00691296	1.77113	5.62235e-07
	ENSMUSG00000024521	Pmaip1	-1.38292	0.00177789	1.20035	0.00304781
	ENSMUSG00000024597	Slc12a2	-2.4746	1.61621e-15	1.37572	5.94517e-07
	ENSMUSG00000024697	Gna14	-1.87378	1.1563e-09	1.02766	0.000260251
	ENSMUSG00000024866	Acy3	-1.15441	0.000598512	1.03942	0.000898568
	ENSMUSG00000025608	Podxl	-2.86527	7.72261e-15	1.44879	8.18087e-06
	ENSMUSG00000025981	Coq10b	-1.2365	1.5822e-07	1.22338	6.43434e-09
	ENSMUSG00000026322	Htr4	-3.34047	3.46976e-08	2.40367	2.84238e-06
	ENSMUSG00000026535	Ifi202b	-2.56762	0.000136605	1.673	0.00530341
	ENSMUSG00000026664	Phyh	-2.1845	1.07889e-14	2.06117	3.48718e-17
	ENSMUSG00000026764	Kif5c	-1.08751	0.00274404	3.71641	6.34135e-31
	ENSMUSG00000026866	Kynu	-3.97038	9.21608e-07	3.55659	4.29909e-07
	ENSMUSG00000026874	Hc	-2.70547	0.000144901	3.70091	2.08652e-08
	ENSMUSG00000026977	2014-03-07	-1.03691	1.2485e-07	1.00799	1.14293e-08
	ENSMUSG00000027656	Wisp2	-2.25369	0.00210929	2.03709	0.00163968
	ENSMUSG00000027875	Hmgcs2	-2.15993	0.000105819	1.45242	0.00410217
	ENSMUSG00000028132	Tmem56	-3.10141	2.07453e-09	2.11333	2.03835e-06
	ENSMUSG00000028133	Rwdd3	-1.18016	0.000399541	1.94983	3.77031e-11
	ENSMUSG00000028211	Trp53inp1	-2.21143	1.01682e-18	1.58278	5.20958e-13
	ENSMUSG00000028226	Mmp16	-3.14947	2.3512e-10	1.5692	0.000313026
	ENSMUSG00000028255	Clca3	-2.47897	2.63918e-05	1.69167	0.00160222
	ENSMUSG00000028497	Ptplad2	-1.20989	0.00271747	1.32062	0.000239267
	ENSMUSG00000028699	Tspan1	-2.74716	3.24589e-07	1.63295	0.000606547
	ENSMUSG00000028927	Padi2	-2.21526	1.36591e-06	1.80966	7.61742e-06
	ENSMUSG00000029005	Draxin	-2.43696	0.0028805	2.74105	0.000505891
	ENSMUSG00000029086	Prom1	-2.74036	1.14451e-12	2.17716	4.49984e-11
	ENSMUSG00000029134	Plb1	-2.82368	1.85583e-15	1.11224	0.000528283
	ENSMUSG00000029189	Sel1l3	-1.60966	5.90501e-05	1.30722	0.000331697
	ENSMUSG00000029270	Fam69a	-1.59212	7.42491e-08	1.15091	1.88064e-05
	ENSMUSG00000029322	Plac8	-2.29849	0.00107247	2.13481	0.000785329
	ENSMUSG00000029375	Cxcl15	-3.66897	6.2101e-08	2.71115	1.95834e-06
	ENSMUSG00000029378	Areg	-2.78281	2.35417e-07	2.32771	5.72687e-07
	ENSMUSG00000029811	Aoc1	-4.60948	5.19852e-09	5.00942	7.79471e-12
	ENSMUSG00000029838	Ptn	-2.05122	8.61433e-05	3.06788	9.64043e-12
	ENSMUSG00000030017	Reg3g	-3.03328	0.00118929	3.54378	1.26459e-05
	ENSMUSG00000030228	Pik3c2g	-2.94009	4.55053e-14	1.05861	0.00220778
	ENSMUSG00000030669	Calca	-3.46969	0.000748614	2.67317	0.00275129
	ENSMUSG00000030854	Ptpn5	-4.06141	1.94545e-06	5.81356	1.05844e-13
	ENSMUSG00000030905	Crym	-2.75068	6.50385e-06	2.99181	1.64849e-08
	ENSMUSG00000030921	Trim30a	-2.19017	4.53434e-06	1.16823	0.0075448
	ENSMUSG00000031007	Atp6ap2	-1.12041	1.50876e-06	1.08971	2.0746e-07
	ENSMUSG00000031133	Arhgef6	-1.33634	0.000225869	1.87769	2.44793e-09
	ENSMUSG00000031179	3830417A13Rik	-3.26379	0.000147746	3.4769	2.17258e-05
	ENSMUSG00000031442	Mcf2l	-1.46391	1.54829e-05	1.00894	0.00127806
	ENSMUSG00000031551	Ido1	-3.14598	0.00173266	4.54872	2.9551e-07
	ENSMUSG00000031596	Slc7a2	-1.32081	3.10451e-06	2.00738	2.46214e-16
	ENSMUSG00000031613	Hpgd	-2.0523	6.91085e-06	1.94477	1.40314e-06
	ENSMUSG00000031722	Hp	-2.65479	4.80988e-07	1.49281	0.00160485
	ENSMUSG00000031775	Pllp	-2.3353	6.81166e-06	1.41532	0.00202277
	ENSMUSG00000031870	Pgr	-1.80622	2.81271e-05	2.61116	2.79368e-12
	ENSMUSG00000031981	Capn9	-4.60665	3.54309e-07	2.28235	0.00284756
	ENSMUSG00000031997	Trpc6	-2.54217	4.32208e-06	3.98801	1.46705e-15
	ENSMUSG00000032134	Muc16	-3.23935	0.00354365	5.48848	1.81077e-07
	ENSMUSG00000032192	Gnb5	-1.2115	9.41871e-06	1.01265	4.91293e-05
	ENSMUSG00000032289	Thsd4	-2.40672	4.84003e-14	1.07416	0.000223304
	ENSMUSG00000032353	Tmed3	-2.01225	8.69496e-13	1.03315	6.09786e-05
	ENSMUSG00000032356	Rasgrf1	-2.29881	0.000269574	3.12923	3.58569e-07
	ENSMUSG00000032854	Ugt8a	-3.09267	1.86089e-06	3.90677	1.38995e-11
	ENSMUSG00000033022	Cdo1	-2.88331	9.55883e-13	1.82055	2.05292e-07
	ENSMUSG00000033316	Galnt9	-2.18034	0.00755308	3.357	1.37678e-05
	ENSMUSG00000033768	Nrxn2	-2.3589	4.70714e-05	2.73915	1.28054e-07
	ENSMUSG00000033831	Fgb	-3.48791	4.03843e-06	3.74866	5.53596e-09
	ENSMUSG00000033847	Pla2g4c	-2.26798	0.0025024	1.77721	0.00723235
	ENSMUSG00000034607	Pof1b	-1.50148	1.01111e-06	1.95956	2.71552e-13
	ENSMUSG00000034634	Ly6d	-2.08251	0.00115259	2.27852	4.35913e-05
	ENSMUSG00000034786	Gpsm3	-2.52151	9.30675e-09	1.32159	0.000736645
	ENSMUSG00000034912	Mdga2	-3.29183	6.58764e-05	3.72265	2.10048e-07
	ENSMUSG00000035451	Foxa1	-2.99016	3.89909e-10	1.64659	8.34306e-05
	ENSMUSG00000035900	Gramd4	-1.11539	1.97729e-05	1.12995	1.97057e-06
	ENSMUSG00000036390	Gadd45a	-1.52317	1.28031e-05	1.7493	1.14293e-08
	ENSMUSG00000036764	Dnajc12	-2.68365	4.27257e-07	1.74452	0.000185664
	ENSMUSG00000037254	Itih2	-1.98288	0.00595199	3.95902	1.74065e-09
	ENSMUSG00000037386	Rims2	-3.41164	1.98754e-15	2.19197	3.31124e-10
	ENSMUSG00000037653	Kctd8	-3.4065	0.000929931	4.82161	1.35193e-06
	ENSMUSG00000037772	Mrpl23	-1.41836	0.00132934	1.38873	0.000427403
	ENSMUSG00000038481	Cdk19	-1.30418	1.1779e-09	1.0993	1.34265e-08
	ENSMUSG00000038599	Capn8	-3.13044	1.58614e-06	2.05658	0.00025942
	ENSMUSG00000038679	Trps1	-1.9382	4.57264e-15	1.09332	1.11047e-06
	ENSMUSG00000038732	Mboat1	-2.92934	1.43049e-13	1.3725	9.03987e-05
	ENSMUSG00000038775	Vill	-2.81473	9.28908e-09	1.57451	0.000262728
	ENSMUSG00000039131	Gipc2	-2.90565	6.40372e-10	3.21759	2.11793e-15
	ENSMUSG00000039316	Rftn1	-2.43286	3.90965e-11	1.82074	1.42319e-08
	ENSMUSG00000039419	Cntnap2	-3.09222	1.90773e-08	3.52656	4.84354e-13
	ENSMUSG00000039431	Mtmr7	-2.1716	4.32547e-15	2.26944	3.95023e-21
	ENSMUSG00000039438	Ttc36	-2.92922	0.000120784	1.81863	0.0055801
	ENSMUSG00000039676	Capsl	-1.31828	0.000159201	1.56096	4.27495e-07
	ENSMUSG00000039842	Mcph1	-1.11191	1.49169e-05	1.06041	5.17097e-06
	ENSMUSG00000040136	Abcc8	-3.5008	6.49809e-08	4.85035	7.67106e-17
	ENSMUSG00000040289	Hey1	-1.18008	0.00388228	2.39956	6.65335e-12
	ENSMUSG00000040412	5330417C22Rik	-3.46228	2.98402e-12	2.63624	2.86964e-10
	ENSMUSG00000040420	Cdh18	-2.17675	0.00774023	3.85525	2.65091e-06
	ENSMUSG00000041482	Piezo2	-3.19405	1.36285e-14	4.00755	2.91828e-28
	ENSMUSG00000041523	Upk2	-2.97862	2.61677e-07	1.55813	0.00230219
	ENSMUSG00000041538	H2-Ob	-4.24446	7.72797e-05	3.61977	4.40846e-05
	ENSMUSG00000042216	Sgsm1	-2.91412	5.79549e-09	1.4147	0.00134084
	ENSMUSG00000042379	Esm1	-2.70325	5.83804e-07	3.86635	2.14587e-16
	ENSMUSG00000042961	Egflam	-1.62748	2.63718e-05	2.22437	5.61091e-11
	ENSMUSG00000043468	Adam30	-2.81662	0.0003223	1.99098	0.00379631
	ENSMUSG00000043635	Adamts3	-1.20535	1.08589e-07	1.58874	3.86023e-15
	ENSMUSG00000043639	Rbm20	-2.16994	1.06431e-07	1.59904	1.04194e-05
	ENSMUSG00000043668	Tox3	-2.66178	4.75051e-07	1.93962	2.80168e-05
	ENSMUSG00000043673	Kcns3	-1.77253	4.24852e-05	1.93951	5.54216e-07
	ENSMUSG00000043681	Fam25c	-2.97652	0.00010167	2.44399	0.000226149
	ENSMUSG00000044217	Aqp5	-3.23077	8.89472e-13	2.09802	6.35347e-08
	ENSMUSG00000044378	Slc15a5	-4.31585	9.62083e-10	1.47626	0.00336439
	ENSMUSG00000044645	Gm7334	-1.07249	0.00559295	1.23996	0.000427126
	ENSMUSG00000045996	Polr2k	-1.2844	0.00358616	1.56375	0.000134468
	ENSMUSG00000046182	Gsg1l	-1.92943	0.00189191	1.83425	0.002547
	ENSMUSG00000046314	Stxbp6	-1.05037	1.6358e-07	1.5333	2.93958e-18
	ENSMUSG00000046318	Ccbe1	-2.80746	2.87659e-06	3.2487	4.45819e-10
	ENSMUSG00000046699	Slitrk4	-3.52849	1.14971e-05	4.23456	4.00359e-09
	ENSMUSG00000046727	Cystm1	-2.68815	2.16908e-16	1.15169	7.82613e-05
	ENSMUSG00000046782	Ttc6	-3.411	1.97881e-11	2.69115	2.86964e-10
	ENSMUSG00000047230	Cldn2	-2.27256	0.000294967	2.31442	3.42027e-05
	ENSMUSG00000047517	Dmbt1	-3.49718	0.00367796	8.10903	7.42443e-12
	ENSMUSG00000047714	Ppp1r2	-1.39973	4.70333e-11	1.34879	9.04312e-13
	ENSMUSG00000047730	Fcgbp	-2.33716	4.98403e-09	1.48281	3.25006e-05
	ENSMUSG00000047861	Foxi1	-2.80768	4.22886e-09	1.37657	0.00126288
	ENSMUSG00000048022	Tmem229a	-1.328	0.00209286	2.60589	6.10101e-10
	ENSMUSG00000048550	Thnsl1	-1.68656	0.000444675	1.62795	0.000147654
	ENSMUSG00000049115	Agtr1a	-3.1538	7.60108e-14	1.52017	3.69902e-05
	ENSMUSG00000049493	Pls1	-2.61614	3.62398e-08	2.04274	8.356e-07
	ENSMUSG00000049848	Ceacam19	-2.32835	0.0044765	2.39525	0.00269715
	ENSMUSG00000050272	Dscam	-4.05751	3.66642e-07	5.96141	2.49933e-14
	ENSMUSG00000050335	Lgals3	-2.11129	1.40427e-06	1.22998	0.00216874
	ENSMUSG00000050852	Gm12115	-1.2964	0.00890509	1.79888	7.32792e-05
	ENSMUSG00000050931	Sgms2	-2.18447	1.96136e-06	1.10226	0.00986127
	ENSMUSG00000051159	Cited1	-2.62348	2.75708e-05	1.57795	0.00497027
	ENSMUSG00000051359	Ncald	-2.52101	2.99591e-10	1.21591	0.000721624
	ENSMUSG00000051663	Pcdhb1	-3.94069	0.000108535	3.8613	9.1995e-06
	ENSMUSG00000052551	Adarb2	-3.41735	5.3084e-06	3.63561	1.64411e-08
	ENSMUSG00000053253	Ndfip2	-1.63228	3.55432e-14	1.025	1.75788e-07
	ENSMUSG00000053687	Dpep2	-2.93216	0.000105379	2.55506	8.67562e-05
	ENSMUSG00000053747	Sox14	-3.18628	0.000830822	3.00292	0.000792728
	ENSMUSG00000053961	Ang5	-3.14735	0.000425741	2.61636	0.000639874
	ENSMUSG00000053980	Gm9930	-2.59349	4.33293e-05	2.22937	4.86395e-05
	ENSMUSG00000054000	Tusc1	-1.01025	0.00216919	1.47078	4.99029e-07
	ENSMUSG00000054072	Iigp1	-2.23456	3.75665e-11	1.05392	0.000686213
	ENSMUSG00000054320	Lrrc36	-2.72255	1.3611e-07	1.95905	1.1795e-05
	ENSMUSG00000054453	Sytl5	-3.93537	8.30514e-06	2.92272	0.000210346
	ENSMUSG00000054693	Adam10	-1.30868	4.33125e-11	1.03184	9.29414e-09
	ENSMUSG00000054871	Tmem158	-1.40175	0.000185783	2.96099	3.26204e-19
	ENSMUSG00000055373	Fut9	-2.16244	6.32878e-06	3.86303	2.06166e-19
	ENSMUSG00000055471	Alk	-4.39553	3.39696e-08	1.83068	0.00157354
	ENSMUSG00000055679	Ctsr	-2.87127	0.00164784	3.29211	2.96038e-05
	ENSMUSG00000055831	Gm9982	-1.61698	0.0044765	1.56935	0.00211225
	ENSMUSG00000056078	Lipm	-3.2679	5.2347e-16	1.86577	2.78773e-08
	ENSMUSG00000056220	Pla2g4a	-1.07859	0.000958382	1.50467	1.47208e-07
	ENSMUSG00000057719	Sh3rf2	-1.10113	0.00568997	1.32793	0.000372236
	ENSMUSG00000058816	Ppp1r2-ps3	-1.37957	0.00477585	1.41276	0.00142275
	ENSMUSG00000060402	Chst8	-1.8452	0.00545832	2.25092	0.000827812
	ENSMUSG00000060487	Samd5	-2.02582	6.62931e-07	1.81823	3.99124e-07
	ENSMUSG00000060882	Kcnd2	-2.59343	5.66217e-08	3.22887	8.18771e-14
	ENSMUSG00000061039	Olfr920	-1.70811	0.00892154	1.53945	0.00887756
	ENSMUSG00000061322	Dnaic1	-2.40008	0.00894313	3.58504	4.22735e-05
	ENSMUSG00000062101	Zfp119b	-1.71515	0.00117029	1.31392	0.00640183
	ENSMUSG00000063975	Slco1a5	-2.92758	8.56851e-09	2.24881	3.26846e-07
	ENSMUSG00000064010	Dppa1	-4.36905	6.59775e-05	3.40921	0.000120655
	ENSMUSG00000064796	Terc	-1.43202	0.000524769	1.49214	6.33024e-05
	ENSMUSG00000064797	Gm24357	-1.71838	1.51113e-05	1.88001	7.52691e-08
	ENSMUSG00000065663	Gm22579	-1.74383	0.00248289	1.76855	0.000843935
	ENSMUSG00000066000	2610305D13Rik	-2.28982	1.25691e-06	3.23622	4.02597e-14
	ENSMUSG00000066392	Nrxn3	-4.25487	3.16426e-09	5.87642	8.09106e-20
	ENSMUSG00000066877	Nck2	-1.12942	2.59736e-09	1.27265	3.5601e-14
	ENSMUSG00000067285	Gm16223	-2.26364	0.00499476	3.12857	5.25258e-05
	ENSMUSG00000068196	Col8a1	-2.88033	9.46563e-09	2.81329	5.23234e-11
	ENSMUSG00000070348	Ccnd1	-1.38826	6.31316e-06	1.14457	4.16977e-05
	ENSMUSG00000070419	Cyp3a57	-3.70732	7.75425e-08	4.08185	3.94484e-12
	ENSMUSG00000071203	Naip5	-3.60315	0.000109921	3.1162	1.87536e-05
	ENSMUSG00000072647	Adam1a	-2.77404	0.00140636	1.92537	0.00764385
	ENSMUSG00000072663	Spef2	-2.41777	1.48869e-05	1.60449	0.00115926
	ENSMUSG00000072723	Gm10044	-2.87842	2.21312e-06	1.65435	0.00179574
	ENSMUSG00000072845	Tmprss11a	-6.44511	8.44848e-07	3.41537	0.000539697
	ENSMUSG00000072894	Ppp1r2-ps2	-1.65811	4.53864e-05	1.31564	0.000328824
	ENSMUSG00000073975	Olfr550	-4.87571	2.70629e-08	3.28415	4.16977e-05
	ENSMUSG00000074300	BC030870	-3.70335	2.58333e-08	2.02596	0.000252167
	ENSMUSG00000074607	Tox2	-2.44935	1.1292e-09	3.41023	4.44697e-22
	ENSMUSG00000075010	AW112010	-2.92056	2.24499e-08	3.3579	7.62796e-14
	ENSMUSG00000075225	Ccdc162	-1.48924	0.00216323	1.23095	0.00520803
	ENSMUSG00000075302	Erich2	-1.88739	0.00267108	3.0903	2.90642e-07
	ENSMUSG00000078117	Gm16485	-2.00291	5.21402e-07	3.06667	1.13793e-18
	ENSMUSG00000078153	Psme2b	-1.08286	0.000996384	1.00788	0.000800689
	ENSMUSG00000078655	Gm10972	-3.67873	5.69673e-06	2.39594	0.000108895
	ENSMUSG00000078776	9530053A07Rik	-1.75497	1.56631e-05	1.6377	7.19791e-06
	ENSMUSG00000078949	R3hdml	-2.693	0.000147746	4.71891	1.41118e-11
	ENSMUSG00000079112	C86695	-2.8132	0.00352469	2.72338	0.00190578
	ENSMUSG00000079445	B3gnt7	-1.88195	0.00257425	1.6118	0.00394031
	ENSMUSG00000081100	Gm14630	-1.70962	0.000830822	1.58429	0.000742995
	ENSMUSG00000081497	Gm15560	-2.55822	3.40749e-05	2.17414	3.46503e-05
	ENSMUSG00000082100	Glns-ps1	-2.10847	4.14595e-08	1.2485	0.000280358
	ENSMUSG00000082361	Btc	-2.67381	5.34888e-08	1.34617	0.00238856
	ENSMUSG00000083435	Gm15824	-1.66707	0.000183042	1.67007	2.83199e-05
	ENSMUSG00000084105	Gm13252	-1.76123	0.00309814	1.72788	0.00164602
	ENSMUSG00000084701	n-R5s87	-3.56471	4.07325e-06	2.34925	6.15327e-05
	ENSMUSG00000084793	Gm2568	-4.44867	7.23371e-08	1.73146	0.00436193
	ENSMUSG00000084911	Gm16185	-1.4913	4.68403e-05	1.77691	3.40516e-08
	ENSMUSG00000085036	Gm14011	-4.03948	9.10284e-07	2.33567	0.000295823
	ENSMUSG00000085148	Mir22hg	-1.66003	1.19348e-06	1.07301	0.000641611
	ENSMUSG00000085572	Gm16234	-2.06123	0.00121551	1.48604	0.00720543
	ENSMUSG00000085595	Gm16090	-3.47976	1.15448e-06	1.85902	0.00028907
	ENSMUSG00000085977	Gm5970	-2.80294	0.00153465	2.02447	0.00697912
	ENSMUSG00000086547	Gm11755	-3.94423	5.14745e-05	3.34793	3.75151e-05
	ENSMUSG00000087029	Gm14133	-5.41311	2.81993e-10	1.70713	0.00694759
	ENSMUSG00000087256	Gm15990	-3.29694	0.00115058	2.56297	0.00310822
	ENSMUSG00000087502	Gm16091	-1.4005	0.00738403	1.33274	0.00461135
	ENSMUSG00000087590	2410004N09Rik	-1.46763	1.11833e-05	1.34088	8.9967e-06
	ENSMUSG00000089706	B230216N24Rik	-1.63767	7.64639e-05	1.31151	0.000404217
	ENSMUSG00000090061	3110047P20Rik	-2.97536	0.0047401	2.34373	0.00881959
	ENSMUSG00000091625	Lsm5	-1.00138	0.00691378	2.84184	3.34667e-13
Pregnancy	ENSMUSG00000010529	Gm266	-2.69884	2.65125e-06	3.36354	6.82128e-12
	ENSMUSG00000015217	Hmgb3	-1.0268	0.00278508	1.28468	1.44097e-07
	ENSMUSG00000017446	C1qtnf1	-2.22634	4.34636e-05	2.13568	1.06142e-08
	ENSMUSG00000017697	Ada	-1.57216	3.76122e-05	1.28354	4.27575e-06
	ENSMUSG00000020566	Atp6v1c2	-2.08958	0.00129988	1.54724	0.000882603
	ENSMUSG00000022015	Tnfsf11	-3.35755	0.000433109	2.86257	1.40064e-05
	ENSMUSG00000024338	Psmb8	-1.49356	5.28144e-05	1.11516	5.84996e-05
	ENSMUSG00000028871	Rspo1	-2.99382	0.000290759	3.61969	4.72625e-12
	ENSMUSG00000029672	Fam3c	-1.08578	0.0001594	1.00093	3.14909e-06
	ENSMUSG00000034459	Ifit1	-2.70636	0.00028122	1.74354	0.000857937
	ENSMUSG00000035936	Aldh5a1	-1.29773	0.000200117	1.32902	1.38218e-07
	ENSMUSG00000037010	Apln	-2.16126	0.000433692	1.34375	0.00347325
	ENSMUSG00000038576	Susd4	-2.68017	3.11395e-05	1.31611	0.00537418
	ENSMUSG00000039457	Ppl	-1.88412	2.10849e-10	1.28839	3.48988e-09
	ENSMUSG00000040055	Gjb6	-2.79705	0.00191942	1.75096	0.00554688
	ENSMUSG00000040998	Npnt	-1.38869	0.000231836	1.00919	0.000450666
	ENSMUSG00000042671	Rgs8	-2.84261	0.00552299	4.64784	2.06099e-09
	ENSMUSG00000044461	Shisa2	-1.48041	0.00353026	1.57139	1.61413e-05
	ENSMUSG00000046182	Gsg1l	-2.66348	0.00262822	2.0952	0.0011185
	ENSMUSG00000047604	Frat2	-2.07576	1.43391e-09	1.21175	1.66412e-06
	ENSMUSG00000053747	Sox14	-3.17595	0.00189575	3.79159	1.41631e-06
	ENSMUSG00000054753	AU018091	-3.63621	7.59829e-11	1.06603	0.00862519
	ENSMUSG00000056486	Chn1	-1.85215	5.42754e-05	1.15909	0.000871419
	ENSMUSG00000074039	4930520O04Rik	-2.29973	0.00521482	1.66102	0.00204211
	ENSMUSG00000085007	Gm11549	-2.95584	0.00686426	3.04832	0.000165355
Lactation	ENSMUSG00000000216	Scnn1g	-3.57998	4.9679e-10	1.41981	0.000170705
	ENSMUSG00000000381	Wap	-5.30396	1.88008e-06	7.19791	1.95227e-28
	ENSMUSG00000000594	Gm2a	-3.03917	8.54948e-21	1.92638	1.49889e-20
	ENSMUSG00000000628	Hk2	-3.00949	8.30941e-11	1.68438	3.22199e-08
	ENSMUSG00000000706	Btn1a1	-4.68337	3.59645e-11	2.11488	4.49304e-07
	ENSMUSG00000000876	Pxmp4	-2.07529	7.63248e-08	1.66134	2.56024e-10
	ENSMUSG00000000884	Gnb1l	-3.87833	2.84782e-13	3.15999	3.06444e-23
	ENSMUSG00000000958	Slc7a7	-1.22698	0.00186064	1.34508	1.39882e-06
	ENSMUSG00000000983	Wfdc18	-4.47537	3.86284e-15	2.26903	1.34714e-11
	ENSMUSG00000001348	Acp5	-1.05213	0.000124201	1.83559	1.07743e-22
	ENSMUSG00000001504	Irx2	-3.56168	4.82714e-07	1.29021	0.00234946
	ENSMUSG00000001622	Csn3	-4.61477	6.47915e-11	2.40301	6.04114e-09
	ENSMUSG00000001700	Gramd3	-1.70832	9.20547e-09	1.2736	1.62252e-09
	ENSMUSG00000001755	Coasy	-2.09488	6.76231e-09	1.04311	6.70395e-05
	ENSMUSG00000001827	Folr1	-4.22817	5.99501e-10	2.25348	4.12771e-08
	ENSMUSG00000002204	Napsa	-5.46771	4.91286e-06	2.79947	6.23479e-06
	ENSMUSG00000003134	Tbc1d8	-2.66725	3.9363e-08	1.61227	4.05028e-07
	ENSMUSG00000003355	Fkbp11	-4.5052	3.44577e-20	2.32867	2.85289e-16
	ENSMUSG00000003500	Impdh1	-1.58195	5.9615e-09	1.13954	5.42177e-09
	ENSMUSG00000003528	Slc25a1	-1.75249	8.0156e-13	1.82331	5.31355e-28
	ENSMUSG00000003617	Cp	-3.17214	4.89305e-19	1.01434	3.74893e-05
	ENSMUSG00000003762	Adck4	-1.17294	0.00172451	1.10193	5.29846e-05
	ENSMUSG00000003949	Hlf	-1.369	8.23404e-06	1.45416	1.05984e-11
	ENSMUSG00000004748	Mtfp1	-3.17104	0.00015382	1.70772	0.00256521
	ENSMUSG00000005125	Ndrg1	-3.0468	1.04068e-13	1.1148	8.62027e-05
	ENSMUSG00000005355	Casp14	-4.59323	0.00416212	2.99865	0.00138863
	ENSMUSG00000005949	Ctns	-1.45723	1.2187e-08	1.15047	4.44461e-10
	ENSMUSG00000005951	Shpk	-1.764	0.00326754	1.27474	0.00374582
	ENSMUSG00000006442	Srm	-1.89864	2.00692e-10	1.39156	2.34203e-11
	ENSMUSG00000006517	Mvd	-4.21833	8.55247e-14	1.0455	0.00414508
	ENSMUSG00000006784	Ttc25	-5.20504	4.54047e-16	1.97985	1.37012e-08
	ENSMUSG00000007038	Neu1	-1.20024	3.33887e-06	1.44007	2.032e-15
	ENSMUSG00000007480	Mc5r	-4.89101	0.000143993	3.98168	4.31929e-08
	ENSMUSG00000009092	Derl3	-4.41332	1.77851e-15	1.39224	2.57912e-05
	ENSMUSG00000009356	Lpo	-2.70719	1.01804e-05	3.89758	4.61001e-24
	ENSMUSG00000009378	Slc16a12	-3.04549	9.78951e-05	1.57718	0.00298883
	ENSMUSG00000009621	Vav2	-2.27982	4.44999e-12	1.09944	2.48551e-06
	ENSMUSG00000010064	Slc38a3	-3.86216	5.22905e-11	1.52631	3.34561e-05
	ENSMUSG00000010175	Prox1	-3.62003	1.73006e-11	1.32297	0.000213122
	ENSMUSG00000010601	Apol7a	-5.97176	1.12389e-11	1.72185	0.000260391
	ENSMUSG00000010663	Fads1	-1.85184	1.229e-10	1.66349	1.80704e-17
	ENSMUSG00000011118	Panx3	-8.49131	2.74619e-08	4.35389	3.49684e-10
	ENSMUSG00000011179	Odc1	-2.18889	2.00859e-09	1.43079	1.34049e-08
	ENSMUSG00000013483	Card14	-4.77479	8.35522e-11	1.26675	0.00630183
	ENSMUSG00000013653	1810065E05Rik	-4.06875	5.35059e-06	3.4311	7.50037e-11
	ENSMUSG00000013846	St3gal1	-2.11179	8.78027e-09	1.01002	0.000153845
	ENSMUSG00000014104	Sval2	-6.47321	0.000372113	6.88052	5.91693e-11
	ENSMUSG00000015478	Rnf5	-1.59843	1.05241e-05	1.24086	1.71274e-06
	ENSMUSG00000015519	2310057J18Rik	-5.37618	1.4668e-05	6.35373	1.55166e-18
	ENSMUSG00000015568	Lpl	-2.88078	2.08358e-10	2.9192	6.25558e-25
	ENSMUSG00000015829	Tnr	-4.21321	0.00016039	4.69723	1.63448e-13
	ENSMUSG00000016024	Lbp	-3.86292	5.83467e-18	1.69016	1.63961e-09
	ENSMUSG00000016256	Ctsz	-1.1554	6.02594e-06	1.07199	6.63618e-09
	ENSMUSG00000016756	Cmah	-4.04532	9.54865e-05	3.87978	6.10827e-10
	ENSMUSG00000016942	Tmprss6	-3.63106	7.46517e-06	2.18093	1.7706e-05
	ENSMUSG00000018796	Acsl1	-3.74111	8.70941e-23	2.3437	2.54229e-24
	ENSMUSG00000018907	Alox12e	-2.59354	2.91634e-07	2.14965	8.17134e-11
	ENSMUSG00000018924	Alox15	-3.3792	3.27858e-09	2.67267	3.74857e-14
	ENSMUSG00000018927	Ccl6	-2.93616	6.76166e-05	3.36019	6.22862e-12
	ENSMUSG00000019102	Aldh3a1	-4.47142	0.000147491	4.4926	5.86958e-11
	ENSMUSG00000019122	Ccl9	-3.83874	5.48837e-08	2.31959	8.769e-08
	ENSMUSG00000019359	Gdpd2	-5.41722	6.32744e-14	1.36315	0.00134861
	ENSMUSG00000019761	Krt10	-2.27551	0.00025862	1.67404	8.13781e-05
	ENSMUSG00000020023	Tmcc3	-1.50925	0.000461475	2.34764	1.24056e-16
	ENSMUSG00000020072	Pbld1	-4.2234	0.0048577	2.80902	0.00136539
	ENSMUSG00000020532	Acaca	-3.38882	3.72443e-23	2.36109	3.31332e-29
	ENSMUSG00000020538	Srebf1	-1.90014	2.12901e-09	1.46547	2.37622e-11
	ENSMUSG00000020548	1700086D15Rik	-3.18251	0.000149798	2.24369	4.43143e-05
	ENSMUSG00000020593	Lpin1	-4.1589	2.37201e-24	1.34009	2.07089e-07
	ENSMUSG00000020614	Fam20a	-2.8791	7.90842e-13	1.26629	4.159e-06
	ENSMUSG00000020617	1700012B07Rik	-5.67492	1.1302e-10	1.66242	0.00056975
	ENSMUSG00000020818	Mfsd11	-2.64607	8.97687e-15	1.50812	5.41015e-11
	ENSMUSG00000020823	Sec14l1	-1.69375	1.20219e-14	1.37635	1.9123e-19
	ENSMUSG00000020848	Doc2b	-3.33275	1.83546e-07	1.46313	0.000642432
	ENSMUSG00000020917	Acly	-2.54364	1.85576e-14	1.85051	2.33843e-17
	ENSMUSG00000021054	Sgpp1	-1.27449	0.000130015	1.88534	5.07942e-17
	ENSMUSG00000021187	Tc2n	-4.20919	4.23801e-11	1.33717	0.001226
	ENSMUSG00000021214	Akr1c18	-4.71232	2.03306e-05	6.4577	1.50642e-22
	ENSMUSG00000021265	Slc25a29	-2.07951	0.000112278	1.02866	0.00955625
	ENSMUSG00000021384	Susd3	-6.18216	1.14718e-09	2.52413	3.6633e-07
	ENSMUSG00000021456	Fbp2	-5.59024	3.12681e-05	2.09184	0.00490244
	ENSMUSG00000021509	Slc25a48	-4.50711	2.07057e-09	1.39174	0.00385093
	ENSMUSG00000021553	Slc28a3	-5.19162	1.5725e-16	1.463	0.000114439
	ENSMUSG00000021670	Hmgcr	-1.71989	1.1565e-07	1.35341	2.81792e-09
	ENSMUSG00000021728	Emb	-2.21913	8.17257e-08	2.05954	5.25404e-14
	ENSMUSG00000021792	Fam213a	-4.22569	7.06138e-23	1.46746	3.70571e-08
	ENSMUSG00000021795	Sftpd	-4.95229	4.93972e-17	4.87079	6.40207e-49
	ENSMUSG00000021950	Anxa8	-2.95863	2.80867e-05	2.28292	4.59671e-07
	ENSMUSG00000021957	Tkt	-2.53581	1.75331e-30	1.07372	1.78257e-12
	ENSMUSG00000022040	Ephx2	-3.32174	1.27563e-09	3.35726	1.6191e-23
	ENSMUSG00000022150	Dab2	-1.94554	3.06789e-07	1.45369	3.51563e-08
	ENSMUSG00000022217	Emc9	-1.89411	0.00217472	2.58953	1.22242e-09
	ENSMUSG00000022218	Tgm1	-3.51086	2.72581e-21	1.02457	4.52414e-05
	ENSMUSG00000022229	Atp12a	-1.82069	0.000272418	1.59448	5.50534e-06
	ENSMUSG00000022340	Sybu	-2.79183	0.000116666	1.34918	0.00791928
	ENSMUSG00000022383	Ppara	-2.87164	0.000841564	3.49225	9.70651e-11
	ENSMUSG00000022479	Vdr	-2.59011	3.70213e-21	1.56892	7.1403e-18
	ENSMUSG00000022491	Glycam1	-4.79458	8.39007e-05	6.71105	1.14351e-19
	ENSMUSG00000022537	Tmem44	-2.18976	0.000166427	1.2331	0.00312124
	ENSMUSG00000022540	Rogdi	-2.71822	1.50155e-12	1.66344	6.92748e-11
	ENSMUSG00000022548	Apod	-4.13531	2.11411e-06	5.25331	1.07726e-24
	ENSMUSG00000022558	Mroh1	-1.41661	3.90533e-08	1.05702	1.60589e-08
	ENSMUSG00000022560	Slc52a2	-2.36581	1.57511e-10	1.24672	1.10675e-06
	ENSMUSG00000022756	Slc7a4	-3.987	8.90846e-15	1.11929	0.000693545
	ENSMUSG00000022853	Ehhadh	-2.84291	6.95331e-13	1.51012	1.02348e-08
	ENSMUSG00000022885	St6gal1	-2.13239	4.34277e-08	2.34186	3.33325e-20
	ENSMUSG00000022991	Lalba	-4.91644	1.21112e-09	1.41405	0.00526359
	ENSMUSG00000023019	Gpd1	-4.29583	1.13995e-20	1.59051	1.84991e-08
	ENSMUSG00000023153	Tmem52	-5.32603	1.03309e-06	1.5653	0.00886732
	ENSMUSG00000023832	Acat2	-1.353	4.35777e-05	1.26756	9.64728e-08
	ENSMUSG00000023861	Mpc1	-1.22017	0.00660565	1.29343	0.000109599
	ENSMUSG00000023903	Mmp25	-6.94314	2.10207e-05	2.96086	0.000371555
	ENSMUSG00000023918	Gpr115	-3.72857	1.81598e-05	3.25444	1.05458e-09
	ENSMUSG00000024036	Slc37a1	-4.70561	1.15972e-15	1.07787	0.00427414
	ENSMUSG00000024066	Xdh	-3.68801	5.44657e-21	2.25138	4.36365e-21
	ENSMUSG00000024131	Slc3a1	-3.3574	0.00141736	2.14431	0.00376647
	ENSMUSG00000024222	Fkbp5	-1.77095	0.000609341	1.22203	0.00105578
	ENSMUSG00000024357	Sil1	-1.32557	1.03561e-06	1.01678	3.20416e-07
	ENSMUSG00000024512	Dynap	-5.81104	0.000152919	5.81869	2.99741e-12
	ENSMUSG00000024516	Sec11c	-2.18152	3.94449e-10	1.15017	3.53495e-06
	ENSMUSG00000024526	Cidea	-5.53148	4.48322e-13	4.05294	6.16876e-23
	ENSMUSG00000024558	Mapk4	-4.86898	3.27772e-16	1.15255	0.00138942
	ENSMUSG00000024661	Fth1	-2.85066	3.71015e-18	1.29625	5.21492e-09
	ENSMUSG00000024665	Fads2	-2.29157	4.68256e-13	1.05068	3.27819e-06
	ENSMUSG00000024774	Ankrd22	-5.82084	7.56141e-17	1.54318	3.05411e-05
	ENSMUSG00000024818	Slc25a45	-2.75169	2.559e-05	1.4019	0.00205597
	ENSMUSG00000024827	Gldc	-4.56968	6.13058e-16	4.12061	5.44669e-37
	ENSMUSG00000024892	Pcx	-4.73582	1.63001e-21	2.40328	2.70071e-17
	ENSMUSG00000024903	Lao1	-5.00555	4.25957e-08	4.38203	5.44827e-18
	ENSMUSG00000024968	Rcor2	-2.36634	0.000340299	1.27006	0.00742048
	ENSMUSG00000024972	Lgals12	-3.21717	3.15328e-10	1.33903	0.000106208
	ENSMUSG00000024975	Pdcd4	-2.16691	6.40667e-19	1.258	9.41716e-14
	ENSMUSG00000024978	Gpam	-1.9436	9.96836e-11	1.25287	3.37548e-09
	ENSMUSG00000025153	Fasn	-4.08104	3.64621e-19	3.02332	9.16205e-30
	ENSMUSG00000025156	Gps1	-1.48033	1.80452e-06	1.11755	7.80364e-07
	ENSMUSG00000025165	Sectm1a	-4.65629	7.91691e-12	2.84119	3.15007e-13
	ENSMUSG00000025171	Ubtd1	-2.00422	4.23321e-08	1.17987	6.55051e-06
	ENSMUSG00000025175	Fn3k	-6.25887	3.76544e-17	1.53946	6.07691e-05
	ENSMUSG00000025176	Hoga1	-3.79305	2.23861e-08	2.54186	7.69999e-10
	ENSMUSG00000025190	Got1	-3.42808	6.23774e-17	1.88159	3.62536e-13
	ENSMUSG00000025202	Scd3	-5.46666	3.3578e-21	2.45419	2.58253e-15
	ENSMUSG00000025203	Scd2	-1.06496	4.64672e-05	1.49161	1.6679e-16
	ENSMUSG00000025289	Prdx4	-1.70518	1.06809e-07	1.0464	7.32481e-06
	ENSMUSG00000025473	Adam8	-2.85489	1.13238e-05	1.79846	3.05076e-05
	ENSMUSG00000025496	Drd4	-5.9927	1.20432e-07	4.17207	1.31128e-13
	ENSMUSG00000025509	Pnpla2	-1.14316	0.00204521	1.06531	7.55176e-05
	ENSMUSG00000025723	Nmb	-2.22139	0.00450267	3.5169	2.02394e-12
	ENSMUSG00000025854	Fam20c	-3.84882	1.21622e-19	2.43084	1.5905e-21
	ENSMUSG00000025876	Unc5a	-4.28361	0.000594012	2.89892	0.000129919
	ENSMUSG00000025911	Adhfe1	-2.29051	0.000117122	1.58255	0.000122778
	ENSMUSG00000025934	Gsta3	-4.80229	4.5535e-09	2.61509	1.79794e-08
	ENSMUSG00000026065	Slc9a4	-5.52661	3.24703e-09	4.06442	8.27803e-16
	ENSMUSG00000026189	Pecr	-3.57046	1.42996e-08	1.96338	7.99248e-07
	ENSMUSG00000026197	Zfand2b	-1.47905	0.0013633	1.05465	0.00204901
	ENSMUSG00000026205	Slc23a3	-4.5514	0.000517852	2.65033	0.000617653
	ENSMUSG00000026380	Tfcp2l1	-3.51709	2.1137e-14	1.04608	0.000953518
	ENSMUSG00000026415	Fcamr	-6.75902	1.01498e-05	3.13844	8.69104e-05
	ENSMUSG00000026417	Pigr	-4.98766	4.98284e-11	2.60471	1.62369e-09
	ENSMUSG00000026442	Nfasc	-3.10161	0.000464088	1.96828	0.000659522
	ENSMUSG00000026450	Chit1	-5.41393	2.90374e-08	2.52209	5.68132e-07
	ENSMUSG00000026579	F5	-1.50773	0.00820989	1.52889	0.000143524
	ENSMUSG00000026589	Sec16b	-3.89464	1.49344e-09	1.986	6.98513e-07
	ENSMUSG00000026644	Acbd7	-6.31289	4.97738e-09	2.93888	1.09149e-07
	ENSMUSG00000026645	Olah	-5.4043	2.05315e-14	4.44763	6.54476e-31
	ENSMUSG00000026691	Fmo3	-4.12471	0.000278354	2.92637	1.24912e-05
	ENSMUSG00000026773	Pfkfb3	-2.99664	1.88443e-12	1.008	0.000817212
	ENSMUSG00000026784	Pdss1	-3.13548	7.94879e-14	1.30538	3.49209e-06
	ENSMUSG00000026818	Cel	-5.53487	4.64546e-15	2.99899	5.32243e-15
	ENSMUSG00000026832	Cytip	-4.31049	1.87386e-16	1.42689	1.49725e-05
	ENSMUSG00000026938	Fcna	-3.69237	0.00821778	3.22774	0.000305281
	ENSMUSG00000026950	Neb	-2.02469	0.000708374	1.35448	0.00136357
	ENSMUSG00000026956	Uap1l1	-1.89626	1.43196e-07	1.04926	6.40194e-05
	ENSMUSG00000026961	Lrrc26	-4.20743	1.21887e-08	2.37673	8.92481e-08
	ENSMUSG00000027016	Zfp385b	-3.40569	0.00925035	3.41956	2.15106e-05
	ENSMUSG00000027070	Lrp2	-2.69971	0.000155736	5.42373	4.18513e-30
	ENSMUSG00000027224	Duoxa1	-4.58111	8.43842e-18	1.62918	7.74173e-08
	ENSMUSG00000027230	Creb3l1	-2.07319	4.54386e-10	1.17797	5.91759e-07
	ENSMUSG00000027347	Rasgrp1	-4.47537	3.01226e-08	2.20994	3.17721e-06
	ENSMUSG00000027380	Acoxl	-3.76679	1.18059e-06	4.66245	2.50953e-19
	ENSMUSG00000027452	Acss1	-2.49372	6.6197e-07	1.41844	4.28844e-05
	ENSMUSG00000027562	Car2	-4.5337	5.44234e-21	1.1274	0.000260258
	ENSMUSG00000027605	Acss2	-2.07293	8.14012e-08	1.83266	2.26051e-12
	ENSMUSG00000027792	Bche	-2.85471	6.36191e-07	1.08174	0.00709143
	ENSMUSG00000027950	Chrnb2	-5.01012	6.62773e-09	1.72552	0.000465725
	ENSMUSG00000027952	Pmvk	-1.8979	5.32996e-07	1.62304	4.33884e-10
	ENSMUSG00000027953	Slc50a1	-1.48287	6.20564e-06	1.46257	1.87177e-10
	ENSMUSG00000027956	Tmem144	-4.12841	1.2237e-21	1.27035	2.91091e-06
	ENSMUSG00000027996	Sfrp2	-4.79041	2.36045e-11	1.55192	0.000389071
	ENSMUSG00000028003	Lrat	-3.7868	0.000389632	5.54198	1.60527e-16
	ENSMUSG00000028017	Egf	-3.8002	0.000485297	4.5588	7.55853e-12
	ENSMUSG00000028042	Zbtb7b	-2.35114	2.12572e-15	1.303	1.76087e-10
	ENSMUSG00000028194	Ddah1	-1.99663	0.00214337	3.13908	6.83917e-14
	ENSMUSG00000028236	Sdr16c5	-5.34268	0.00114647	6.28229	1.21818e-11
	ENSMUSG00000028255	Clca3	-7.03352	8.7639e-11	1.52258	0.00795102
	ENSMUSG00000028359	Orm3	-3.142	0.00533177	3.66539	3.76932e-07
	ENSMUSG00000028413	B4galt1	-2.8837	1.61071e-26	1.81175	2.93511e-25
	ENSMUSG00000028435	Aqp3	-3.2578	1.31394e-08	2.18448	1.70691e-09
	ENSMUSG00000028494	Plin2	-4.06515	7.28173e-32	1.15161	2.15058e-07
	ENSMUSG00000028555	Ttc39a	-2.59142	5.62106e-18	1.06851	3.42755e-07
	ENSMUSG00000028637	Ccdc30	-3.79399	2.96848e-05	2.80295	1.48163e-06
	ENSMUSG00000028655	Mfsd2a	-1.70881	4.62055e-07	2.1928	2.11935e-22
	ENSMUSG00000028773	Fabp3	-4.6853	8.8384e-10	4.75092	6.03475e-28
	ENSMUSG00000028785	Hpca	-3.50463	0.00486844	2.49587	0.00108338
	ENSMUSG00000028836	Slc30a2	-6.4299	8.87718e-14	1.54844	0.000936229
	ENSMUSG00000029149	Krtcap3	-2.52493	6.05655e-10	1.16029	5.71899e-05
	ENSMUSG00000029154	Cwh43	-5.31703	0.00060473	3.11173	0.000317987
	ENSMUSG00000029188	Slc34a2	-5.09122	3.50833e-14	4.17206	2.12913e-29
	ENSMUSG00000029192	Tbc1d14	-2.32567	2.32327e-17	1.23139	9.40401e-11
	ENSMUSG00000029234	Tmem165	-1.32111	3.49981e-06	1.10574	7.58314e-08
	ENSMUSG00000029304	Spp1	-5.61047	2.21955e-12	1.40033	0.00369944
	ENSMUSG00000029335	Bmp3	-3.04332	9.8751e-06	2.19453	6.50041e-07
	ENSMUSG00000029379	Cxcl3	-3.10715	0.000274462	3.76537	5.01096e-12
	ENSMUSG00000029380	Cxcl1	-1.46386	0.00274515	3.41603	7.55268e-28
	ENSMUSG00000029446	Psph	-2.44031	1.2362e-07	2.72252	5.05265e-20
	ENSMUSG00000029449	Rhof	-3.98131	0.000485726	2.17118	0.000362214
	ENSMUSG00000029482	Aacs	-1.60261	0.000137028	2.01336	1.53387e-12
	ENSMUSG00000029503	P2rx2	-5.5369	3.46572e-06	2.82398	1.5274e-05
	ENSMUSG00000029560	Snx8	-2.6221	1.37507e-11	1.31967	7.23016e-07
	ENSMUSG00000029695	Aass	-2.73345	2.93436e-10	1.28976	1.36323e-05
	ENSMUSG00000029802	Abcg2	-2.41259	8.87135e-10	2.74022	1.51167e-27
	ENSMUSG00000030088	Aldh1l1	-2.88828	1.49394e-07	1.75954	8.90946e-07
	ENSMUSG00000030111	A2m	-8.84177	8.40185e-09	5.93562	6.20653e-17
	ENSMUSG00000030168	Adipor2	-1.1132	0.000816409	1.13726	1.93601e-06
	ENSMUSG00000030214	Plbd1	-1.26443	0.00644626	1.70757	1.52341e-07
	ENSMUSG00000030302	Atp2b2	-4.55644	9.01387e-12	6.66136	7.16571e-62
	ENSMUSG00000030413	Pglyrp1	-4.62538	7.05995e-13	1.57064	7.4903e-05
	ENSMUSG00000030428	Ttyh1	-2.96752	1.10405e-05	2.52434	7.03285e-09
	ENSMUSG00000030494	Rhpn2	-3.86069	7.69117e-24	1.00745	7.85305e-05
	ENSMUSG00000030532	Hddc3	-1.60804	0.00143962	1.21834	0.00094153
	ENSMUSG00000030602	Pak4	-1.70796	1.64955e-12	1.06103	1.10073e-09
	ENSMUSG00000030605	Mfge8	-3.28016	9.46618e-16	2.27683	3.61052e-19
	ENSMUSG00000030643	Rab30	-4.2328	6.48317e-26	1.75543	4.91838e-13
	ENSMUSG00000030650	Tmc5	-2.52767	1.99707e-07	1.23584	0.000307912
	ENSMUSG00000030659	Nucb2	-3.8348	4.23069e-30	1.94283	2.58158e-21
	ENSMUSG00000030713	Klk7	-5.85797	0.000161493	2.81905	0.00110873
	ENSMUSG00000030732	Chrdl2	-5.18422	1.73006e-11	3.36345	2.43832e-15
	ENSMUSG00000030748	Il4ra	-2.10682	4.60537e-10	1.45336	4.49541e-10
	ENSMUSG00000030750	Nsmce1	-1.23623	0.000635948	1.27989	8.0584e-07
	ENSMUSG00000030871	Ears2	-1.86141	1.75308e-07	1.00282	0.000125681
	ENSMUSG00000030897	Cnga4	-4.16668	5.75066e-06	2.3874	1.7911e-05
	ENSMUSG00000030946	Lhpp	-2.6001	2.73468e-08	2.78763	1.23004e-20
	ENSMUSG00000031220	Awat2	-5.82809	1.36211e-09	3.28674	7.89612e-11
	ENSMUSG00000031373	Car5b	-2.12378	9.67717e-08	1.03996	0.000323806
	ENSMUSG00000031385	Plxnb3	-5.02698	2.53005e-07	2.16492	0.00013201
	ENSMUSG00000031394	Opn1mw	-7.30096	6.26827e-09	1.91915	0.00179149
	ENSMUSG00000031458	Coprs	-3.26835	4.00314e-08	1.87185	8.77503e-07
	ENSMUSG00000031545	Agpat6	-3.1353	6.56514e-24	1.62595	1.04333e-16
	ENSMUSG00000031762	Mt2	-1.2766	0.000275359	1.2268	9.08729e-07
	ENSMUSG00000031782	Coq9	-1.03028	0.000810747	1.58017	1.41805e-13
	ENSMUSG00000031837	Necab2	-3.07386	0.00160651	1.96385	0.00319221
	ENSMUSG00000031838	Ifi30	-1.22341	5.20709e-08	1.0584	7.01855e-11
	ENSMUSG00000031936	Hephl1	-5.66179	2.23896e-09	3.82809	6.83917e-14
	ENSMUSG00000032091	Tmprss4	-4.90693	3.27127e-15	1.43141	0.000140137
	ENSMUSG00000032108	D730048I06Rik	-6.17363	6.02608e-06	5.53018	9.75191e-14
	ENSMUSG00000032204	Aqp9	-6.00892	1.93463e-08	1.65914	0.00432673
	ENSMUSG00000032311	Nrg4	-4.40274	2.88838e-09	1.19999	0.00668366
	ENSMUSG00000032327	Stra6	-2.89274	0.00108267	2.52761	1.27677e-05
	ENSMUSG00000032369	Plscr1	-3.02998	7.78143e-15	1.04955	0.000109101
	ENSMUSG00000032417	Rwdd2a	-3.81762	3.86533e-05	1.61924	0.00714166
	ENSMUSG00000032418	Me1	-3.59221	1.42124e-31	1.09373	6.23521e-08
	ENSMUSG00000032434	Cmtm6	-2.72999	1.55652e-29	1.16581	1.2501e-12
	ENSMUSG00000032496	Ltf	-4.77576	3.20838e-12	3.39297	1.31787e-18
	ENSMUSG00000032554	Trf	-5.17815	8.12159e-25	1.87334	9.16447e-11
	ENSMUSG00000032942	Ucp3	-5.51732	1.82751e-11	3.75258	1.41622e-17
	ENSMUSG00000033268	Duox1	-4.64026	2.88626e-13	2.10666	1.50318e-08
	ENSMUSG00000033416	Gucd1	-1.44155	9.09235e-05	1.55223	1.62648e-09
	ENSMUSG00000033491	Prss35	-4.62692	0.00349694	3.33273	0.000205501
	ENSMUSG00000033508	Asprv1	-2.90522	2.98742e-05	2.19082	1.12262e-06
	ENSMUSG00000033520	Idi2	-3.85436	0.00370115	2.37699	0.00425443
	ENSMUSG00000033579	Fa2h	-6.96557	2.54591e-10	4.79909	3.34363e-18
	ENSMUSG00000033590	Myo5c	-4.73394	5.33429e-15	1.20999	0.00168973
	ENSMUSG00000033610	Pank1	-2.40725	1.41686e-08	1.42197	1.21653e-06
	ENSMUSG00000033684	Qsox1	-3.35324	8.35135e-24	1.99262	1.16656e-21
	ENSMUSG00000033765	Calm4	-8.12868	7.96702e-07	8.12868	5.21642e-19
	ENSMUSG00000033774	Npbwr1	-5.98603	3.7476e-11	3.17963	1.75511e-12
	ENSMUSG00000034112	Atp2c2	-3.71625	9.12501e-11	2.09692	3.86755e-09
	ENSMUSG00000034255	Arhgap27	-1.28732	0.000120456	1.02631	2.93218e-05
	ENSMUSG00000034271	Jdp2	-1.31083	5.20493e-05	1.00155	2.55689e-05
	ENSMUSG00000034282	Evpl	-3.5606	1.25155e-14	1.00063	0.00151476
	ENSMUSG00000034353	Ramp1	-2.33476	1.31701e-06	2.41077	1.70567e-14
	ENSMUSG00000034359	Skint2	-5.23839	0.00190123	4.68618	1.68938e-06
	ENSMUSG00000034570	Inpp5j	-7.79104	2.81768e-21	1.46429	9.40102e-05
	ENSMUSG00000034792	Gna15	-3.07482	1.219e-05	1.70402	0.000322249
	ENSMUSG00000034918	Cdhr2	-8.1644	3.38536e-10	1.59212	0.00911204
	ENSMUSG00000034926	Dhcr24	-1.5931	0.000331955	3.03116	3.8889e-26
	ENSMUSG00000035064	Eef2k	-1.16742	0.00121866	2.27838	1.44548e-21
	ENSMUSG00000035093	Secisbp2l	-1.64043	1.41925e-11	1.24404	3.54548e-13
	ENSMUSG00000035112	Wnk4	-3.14216	7.32529e-06	2.78636	1.4679e-10
	ENSMUSG00000035382	Pcsk7	-1.5109	5.82888e-10	1.37887	6.83027e-16
	ENSMUSG00000035504	Reep6	-3.88809	1.02579e-24	1.20935	7.36777e-07
	ENSMUSG00000035559	Mpv17l2	-1.35519	1.21172e-06	1.47136	4.85805e-14
	ENSMUSG00000035686	Thrsp	-4.43553	3.85473e-10	3.84448	2.14756e-21
	ENSMUSG00000035735	Dagla	-1.1846	0.000474888	2.17735	8.08416e-22
	ENSMUSG00000035861	Tmprss11bnl	-7.46627	9.1365e-05	7.6088	1.05529e-12
	ENSMUSG00000035896	Rnase1	-3.4902	1.88494e-10	1.22574	0.000978567
	ENSMUSG00000036067	Slc2a6	-3.38079	0.000528893	1.7502	0.000541722
	ENSMUSG00000036098	Myrf	-4.0326	1.22544e-08	2.07022	1.53967e-06
	ENSMUSG00000036106	Prr5	-1.98864	3.40933e-05	1.09853	0.00166599
	ENSMUSG00000036473	Tbc1d24	-2.02034	2.2999e-12	1.34512	2.07253e-11
	ENSMUSG00000036523	Greb1	-3.15523	0.000280379	2.44059	1.24867e-05
	ENSMUSG00000036587	Fut7	-5.99991	0.00172433	5.42301	3.67005e-07
	ENSMUSG00000036960	Clca5	-6.83705	1.23475e-14	3.02697	1.51458e-14
	ENSMUSG00000037010	Apln	-4.01089	3.03566e-10	2.77682	5.50478e-13
	ENSMUSG00000037020	Wdr62	-1.5511	2.63078e-05	1.2301	3.4825e-06
	ENSMUSG00000037031	Tspan15	-1.35896	0.000696007	1.15149	7.21961e-05
	ENSMUSG00000037071	Scd1	-4.42405	1.03613e-20	2.28152	2.09822e-16
	ENSMUSG00000037095	Lrg1	-2.65546	0.000151413	1.60326	0.000816539
	ENSMUSG00000037145	2210407C18Rik	-4.71736	2.82965e-10	2.01237	6.15027e-06
	ENSMUSG00000037188	Grhl3	-5.27971	1.72675e-07	2.29739	6.18949e-05
	ENSMUSG00000037278	Tmem97	-1.7983	0.00065605	1.1878	0.00208305
	ENSMUSG00000037306	Man1c1	-1.70287	1.15725e-05	1.30457	2.10477e-06
	ENSMUSG00000037348	Paqr7	-2.07279	0.000256195	1.75332	6.37334e-06
	ENSMUSG00000037390	Muc3	-5.80521	0.00634051	4.09929	0.000302315
	ENSMUSG00000037418	Best1	-1.56567	0.0034799	1.88428	2.47429e-07
	ENSMUSG00000037613	Tnfrsf23	-1.72273	0.00248421	1.61819	4.13703e-05
	ENSMUSG00000037625	Cldn11	-4.11266	0.00145208	2.25299	0.00327047
	ENSMUSG00000037681	Esyt3	-4.49608	8.41139e-17	1.2712	0.000205385
	ENSMUSG00000037709	Fam13a	-2.07842	3.01022e-14	1.60891	4.68346e-18
	ENSMUSG00000037936	Scarb1	-1.79428	0.000226485	1.16462	0.000970939
	ENSMUSG00000038020	Rapgefl1	-1.12624	0.00654021	1.13399	0.000156806
	ENSMUSG00000038068	Rnf144b	-2.87145	8.02135e-14	1.1771	9.29472e-06
	ENSMUSG00000038094	Atp13a4	-5.1586	1.61219e-10	2.24346	1.19182e-06
	ENSMUSG00000038150	Ormdl3	-3.01767	1.10018e-19	2.33369	6.43893e-29
	ENSMUSG00000038567	Cyp24a1	-4.32219	2.73626e-08	1.7228	0.000396861
	ENSMUSG00000038725	Pkhd1l1	-5.28869	1.56219e-08	1.58682	0.00177655
	ENSMUSG00000039050	Osbpl2	-1.32584	2.02258e-07	1.04506	1.66495e-08
	ENSMUSG00000039168	Dap	-1.21254	1.67232e-06	1.68233	2.55681e-22
	ENSMUSG00000039195	1110008P14Rik	-2.59486	1.93298e-13	1.62444	4.83628e-12
	ENSMUSG00000039196	Orm1	-4.37241	4.7977e-06	5.03553	7.1357e-19
	ENSMUSG00000039236	Isg20	-3.06426	3.00841e-15	2.73938	1.02132e-29
	ENSMUSG00000039364	Sectm1b	-4.29286	1.55476e-16	2.289	1.09764e-13
	ENSMUSG00000039660	D2Wsu81e	-1.79948	0.000331948	1.22346	0.000804051
	ENSMUSG00000039678	Tbc1d13	-2.98832	3.1666e-12	1.15286	8.80686e-05
	ENSMUSG00000039809	Gabbr2	-4.71469	9.00164e-05	3.55767	1.42694e-07
	ENSMUSG00000040010	Slc7a5	-2.48033	4.20532e-16	1.64668	5.33962e-16
	ENSMUSG00000040026	Saa3	-6.02426	2.24906e-11	3.574	2.47561e-14
	ENSMUSG00000040111	Gramd1b	-3.46567	1.11199e-07	1.25259	0.0046693
	ENSMUSG00000040154	Wfdc5	-3.34672	4.4626e-06	2.17783	5.06667e-06
	ENSMUSG00000040471	Ggt6	-3.11027	1.0176e-06	1.30186	0.00133337
	ENSMUSG00000040693	Slco4c1	-6.61591	9.28821e-08	1.88266	0.00297108
	ENSMUSG00000040740	Slc25a34	-3.22389	0.000601738	1.95319	0.00159269
	ENSMUSG00000040808	S100g	-4.02079	8.10021e-05	5.59022	2.01591e-17
	ENSMUSG00000041046	Ramp3	-4.02653	6.64402e-06	2.5317	6.03969e-07
	ENSMUSG00000041220	Elovl6	-1.01614	0.00134589	1.40269	2.33723e-10
	ENSMUSG00000041293	Gpr110	-4.99372	8.5503e-16	1.52435	3.67514e-05
	ENSMUSG00000041343	Ankrd42	-2.02981	0.000129853	1.13616	0.00329381
	ENSMUSG00000041617	Ccdc74a	-3.15234	4.3646e-06	2.93011	5.09876e-11
	ENSMUSG00000041660	Bbox1	-4.84724	4.0126e-11	1.73711	7.78858e-05
	ENSMUSG00000041852	Tcf20	-1.37512	8.01481e-13	1.08289	3.2187e-15
	ENSMUSG00000042010	Acacb	-3.34905	1.14104e-12	3.8104	1.71587e-40
	ENSMUSG00000042306	S100a14	-2.96168	1.35016e-05	2.67322	5.40676e-10
	ENSMUSG00000042357	Gjb5	-5.31414	1.88884e-06	4.72878	1.51496e-14
	ENSMUSG00000042429	Adora1	-3.02063	9.40575e-06	2.06555	3.17272e-06
	ENSMUSG00000042507	Elmsan1	-1.21621	0.000367831	1.20901	6.72661e-07
	ENSMUSG00000042540	Acot5	-8.13322	1.02507e-16	2.84729	1.25563e-10
	ENSMUSG00000042632	Pla2g6	-1.65896	5.58295e-06	1.09706	3.69828e-05
	ENSMUSG00000042659	Arrdc4	-2.27589	1.52811e-15	1.37237	2.31193e-12
	ENSMUSG00000042759	Apobr	-4.259	2.45065e-09	1.31276	0.00453159
	ENSMUSG00000042784	Muc1	-4.69557	4.68447e-18	2.28086	3.89371e-13
	ENSMUSG00000042808	Gpx2	-5.126	2.99396e-06	3.71683	6.98004e-09
	ENSMUSG00000042845	Wfdc12	-4.19246	0.000103781	2.3927	0.000271256
	ENSMUSG00000042943	4922501L14Rik	-4.93136	6.57055e-05	3.13806	7.51823e-06
	ENSMUSG00000043252	Tmem64	-1.06153	5.85171e-05	1.53917	3.93436e-17
	ENSMUSG00000043430	Psapl1	-3.95732	1.96477e-05	4.19177	2.47561e-14
	ENSMUSG00000043445	Pgp	-2.15853	3.14291e-07	1.42113	1.23238e-06
	ENSMUSG00000043487	Acot6	-1.70793	5.89186e-05	1.81534	3.913e-10
	ENSMUSG00000043782	Ccdc64b	-2.79457	7.66546e-10	1.34661	1.53014e-05
	ENSMUSG00000044103	Il1f9	-5.26304	4.00698e-05	3.00809	2.64769e-05
	ENSMUSG00000044139	Prss53	-3.20869	0.00965981	2.22511	0.00260675
	ENSMUSG00000044252	Osbpl1a	-1.50174	2.08922e-08	1.49065	1.32916e-15
	ENSMUSG00000044322	Dsc1	-6.51516	1.483e-06	3.46379	1.90932e-06
	ENSMUSG00000044405	Adig	-5.70141	5.40154e-10	1.36133	0.00404813
	ENSMUSG00000044465	Fam160a2	-1.66267	1.33581e-08	1.47572	3.87233e-13
[truncated: 1,602 more rows]

## Sheet: BASAL_DOWNREGULATED
Time Point	Ensembl ID	Gene Name	Cell Subtype log2(Fold Change)	FDR	Time Point/Stage log2(Fold Change)	FDR
W10	ENSMUSG00000006221	Hspb7	5.40968	0.000229277	-2.97279	0.00838454
	ENSMUSG00000006403	Adamts4	2.20619	0.00318014	-1.88259	0.00773369
	ENSMUSG00000009281	Rarres2	4.53912	0.00282352	-3.49145	0.00275606
	ENSMUSG00000017929	B4galt5	2.2961	1.70981e-05	-1.3379	0.00492748
	ENSMUSG00000018263	Tbx5	5.14377	0.00672226	-3.97452	0.00214194
	ENSMUSG00000024112	Cacna1h	3.68322	0.000855416	-2.44415	0.00571126
	ENSMUSG00000025746	Il6	2.94426	0.00151001	-2.57413	0.00357774
	ENSMUSG00000026674	Ddr2	4.89659	2.05482e-08	-2.2614	0.00289271
	ENSMUSG00000026676	Ccdc3	3.0199	0.00779492	-2.48165	0.00476781
	ENSMUSG00000026678	Rgs5	2.73476	0.00104486	-4.02382	1.46944e-06
	ENSMUSG00000027611	Procr	2.37772	0.00430759	-2.25837	0.00398178
	ENSMUSG00000027861	Casq2	4.93709	3.25732e-06	-2.4808	0.00567975
	ENSMUSG00000028259	Fhl5	5.77953	0.0011886	-3.41566	0.00393973
	ENSMUSG00000028713	Cyp4b1	2.32168	0.00849546	-2.29054	0.00481429
	ENSMUSG00000029309	Sparcl1	3.78235	0.000391603	-2.87943	0.00534762
	ENSMUSG00000029436	Mmp17	2.73626	7.75372e-06	-1.43815	0.00976172
	ENSMUSG00000030220	Arhgdib	2.69128	6.39605e-06	-1.45984	0.00733791
	ENSMUSG00000030249	Abcc9	3.39259	0.0011489	-3.63198	0.000146806
	ENSMUSG00000031523	Dlc1	1.78589	9.78422e-05	-1.1438	0.00700811
	ENSMUSG00000032011	Thy1	3.4067	0.00246016	-3.08188	0.00320858
	ENSMUSG00000032387	Rbpms2	3.689	2.40835e-05	-1.96604	0.00845422
	ENSMUSG00000032911	Cspg4	4.92012	1.17585e-09	-2.19269	0.00164916
	ENSMUSG00000034205	Loxl2	3.32578	0.0076102	-3.27448	0.0054227
	ENSMUSG00000035373	Ccl7	5.70253	4.55129e-06	-2.26076	0.00941116
	ENSMUSG00000036256	Igfbp7	3.42751	3.23083e-08	-1.59939	0.00612539
	ENSMUSG00000041329	Atp1b2	3.38765	0.000131185	-2.58736	0.00151317
	ENSMUSG00000041741	Pde3a	4.79262	2.34608e-06	-2.64066	0.00280523
	ENSMUSG00000062098	Btbd3	1.28342	0.00737227	-1.15014	0.00732281
	ENSMUSG00000066113	Adamtsl1	3.24624	0.000229277	-2.45443	0.00182346
	ENSMUSG00000067586	S1pr3	2.66853	0.00163045	-3.2264	4.39704e-05
	ENSMUSG00000068220	Lgals1	5.12623	1.62301e-14	-2.25647	3.86429e-05
	ENSMUSG00000072941	Sod3	5.63348	0.000207758	-3.36306	0.00509295
P3	ENSMUSG00000001119	Col6a1	3.91357	1.06911e-05	-2.55265	0.00078621
	ENSMUSG00000001270	Ckb	4.88708	8.27744e-15	-1.50858	0.00218074
	ENSMUSG00000004631	Sgce	5.3119	0.00175081	-3.56426	0.00123757
	ENSMUSG00000005397	Nid1	5.49501	1.20606e-10	-2.02495	0.00303396
	ENSMUSG00000005583	Mef2c	5.35235	2.1668e-09	-1.88877	0.00789367
	ENSMUSG00000006221	Hspb7	4.20603	0.00103274	-2.83417	0.00432612
	ENSMUSG00000006403	Adamts4	2.23692	0.00290078	-2.639	4.38211e-05
	ENSMUSG00000007097	Atp1a2	3.5542	0.00694754	-2.76371	0.00919653
	ENSMUSG00000010311	Optc	4.28661	7.30903e-06	-1.8747	0.00500646
	ENSMUSG00000014846	Tppp3	2.51493	5.77034e-05	-1.7745	0.000788284
	ENSMUSG00000016087	Fli1	3.60601	0.00380674	-2.89236	0.00477776
	ENSMUSG00000017412	Cacnb4	4.46039	5.82667e-08	-2.08392	0.000461937
	ENSMUSG00000018263	Tbx5	5.51012	0.0012378	-3.55583	0.00162226
	ENSMUSG00000018507	Trpv2	2.7515	0.00461364	-2.47891	0.000803644
	ENSMUSG00000019326	Aoc3	6.32164	2.38412e-14	-2.8078	1.76837e-05
	ENSMUSG00000019769	Syne1	2.66483	5.30192e-05	-1.76159	0.00164406
	ENSMUSG00000019906	Lin7a	3.54389	0.00749995	-3.20868	0.000547454
	ENSMUSG00000020044	Timp3	3.75687	6.97131e-09	-1.93973	0.000407953
	ENSMUSG00000020123	Avpr1a	3.94822	8.9707e-05	-3.21422	0.000144027
	ENSMUSG00000020241	Col6a2	4.18877	4.74663e-05	-3.07833	0.000572016
	ENSMUSG00000020439	Smtn	2.32199	2.38664e-08	-1.13418	0.00126165
	ENSMUSG00000020542	Myocd	6.79826	2.90146e-07	-2.71285	0.00272202
	ENSMUSG00000020787	P2rx1	4.65651	0.00268016	-3.25886	0.0037054
	ENSMUSG00000020810	Cygb	3.97267	0.0018808	-3.32132	0.00180921
	ENSMUSG00000021186	Fbln5	2.85983	0.0043853	-3.53051	3.56014e-05
	ENSMUSG00000021217	Tshz3	3.94472	0.00016514	-2.21266	0.00654001
	ENSMUSG00000021268	Meg3	4.51232	0.000114399	-2.89376	0.00234219
	ENSMUSG00000021313	Ryr2	3.68876	0.00528708	-3.30045	0.000444339
	ENSMUSG00000021838	Samd4	2.25034	0.00431587	-1.77209	0.00687932
	ENSMUSG00000021904	Sema3g	3.46615	0.00663077	-3.41619	0.000308438
	ENSMUSG00000022122	Ednrb	4.8319	1.56203e-05	-3.01122	0.000673959
	ENSMUSG00000022489	Pde1b	5.11174	0.00124244	-3.07977	0.000888613
	ENSMUSG00000022708	Zbtb20	1.19026	0.00052862	-1.06923	0.000123514
	ENSMUSG00000022894	Adamts5	2.7548	0.0028531	-2.22222	0.00412888
	ENSMUSG00000023092	Fhl1	3.04116	0.000153398	-3.20505	1.22365e-06
	ENSMUSG00000023224	Serping1	3.48714	8.56044e-05	-3.70002	3.85481e-06
	ENSMUSG00000024112	Cacna1h	3.53339	0.00203325	-3.41889	3.19488e-05
	ENSMUSG00000024140	Epas1	1.30633	0.00238953	-2.71561	2.08841e-13
	ENSMUSG00000024529	Lox	5.16936	0.000142459	-3.70106	0.00118547
	ENSMUSG00000024620	Pdgfrb	4.08014	2.26565e-05	-3.33794	5.29252e-05
	ENSMUSG00000024897	Apba1	2.98176	0.00562687	-2.64236	0.000908817
	ENSMUSG00000024937	Ehbp1l1	1.6444	0.000655512	-1.28303	0.0011401
	ENSMUSG00000025006	Sorbs1	3.23171	1.54608e-09	-1.58489	0.000419357
	ENSMUSG00000025348	Itga7	2.90316	0.00697968	-3.90665	1.23526e-06
	ENSMUSG00000025610	Map3k7cl	4.55365	0.00272932	-3.42443	0.0062415
	ENSMUSG00000025746	Il6	4.16584	1.33371e-05	-3.25667	6.04958e-05
	ENSMUSG00000026131	Dst	1.44319	0.00166092	-1.27731	0.000668357
	ENSMUSG00000026193	Fn1	3.54756	0.000910893	-2.65989	0.00387642
	ENSMUSG00000026463	Atp2b4	2.22588	0.000203478	-2.70642	2.06605e-07
	ENSMUSG00000026674	Ddr2	3.75756	5.01452e-06	-2.74165	7.53323e-05
	ENSMUSG00000026676	Ccdc3	3.51007	0.00376066	-3.35272	3.64326e-05
	ENSMUSG00000026678	Rgs5	2.34199	0.00556833	-4.3287	3.61534e-08
	ENSMUSG00000026728	Vim	4.00684	2.92559e-10	-1.65176	0.00183045
	ENSMUSG00000027611	Procr	2.50133	0.00268016	-2.5457	0.000322277
	ENSMUSG00000027931	Npr1	2.95266	0.00218009	-2.48812	0.00179687
	ENSMUSG00000027955	Fam198b	5.63988	3.04929e-17	-1.83293	3.65423e-05
	ENSMUSG00000028005	Gucy1b3	5.38211	6.02307e-11	-1.93277	0.0019283
	ENSMUSG00000028024	Enpep	5.15	0.00195391	-4.09088	0.000126646
	ENSMUSG00000028476	Reck	2.54692	4.82012e-05	-1.69871	0.00130973
	ENSMUSG00000028517	Ppap2b	3.17619	7.88263e-14	-1.20176	0.000694234
	ENSMUSG00000028713	Cyp4b1	4.40358	9.83949e-07	-1.92572	0.00724878
	ENSMUSG00000029309	Sparcl1	5.04504	4.5656e-06	-3.69684	0.000114075
	ENSMUSG00000029641	Rasl11a	3.23448	8.02637e-05	-2.18476	0.000952209
	ENSMUSG00000029675	Eln	5.44222	7.56166e-11	-1.7964	0.00637492
	ENSMUSG00000029761	Cald1	3.86672	5.94031e-14	-1.17245	0.00604821
	ENSMUSG00000029765	Plxna4	4.52727	2.00027e-06	-2.52193	0.00114472
	ENSMUSG00000029778	Adcyap1r1	6.42124	0.000361782	-3.5313	0.00508834
	ENSMUSG00000030554	Synm	3.00309	2.0512e-07	-2.81618	3.56685e-08
	ENSMUSG00000031453	Rasa3	3.98592	3.74291e-13	-1.23358	0.00548449
	ENSMUSG00000032011	Thy1	4.73978	2.78297e-05	-2.40519	0.00811652
	ENSMUSG00000032194	Kank2	1.52075	0.00153809	-1.39416	0.000376397
	ENSMUSG00000032332	Col12a1	3.24193	0.000172495	-2.46282	0.000953564
	ENSMUSG00000032387	Rbpms2	2.60625	0.0013364	-1.74994	0.00784317
	ENSMUSG00000032549	Rab6b	3.06415	0.00230905	-2.60586	0.000532048
	ENSMUSG00000032625	Thsd7a	4.41811	2.94627e-08	-2.76783	2.76105e-05
	ENSMUSG00000032714	Syde1	1.69305	0.00610746	-1.72945	0.000527581
	ENSMUSG00000032855	Pkd1	1.25198	0.00045483	-1.33383	4.01219e-06
	ENSMUSG00000032911	Cspg4	5.46918	2.14129e-11	-2.20727	0.000423739
	ENSMUSG00000033209	Ttc28	1.20249	0.00227404	-1.23086	9.50162e-05
	ENSMUSG00000033705	Stard9	1.57393	0.00459084	-1.56868	0.000388831
	ENSMUSG00000033910	Gucy1a3	5.91029	1.56312e-09	-3.71347	2.46831e-06
	ENSMUSG00000034471	Caskin2	1.43166	0.00734327	-1.10457	0.00936284
	ENSMUSG00000034898	Filip1	5.72927	9.08133e-11	-2.2599	0.000673922
	ENSMUSG00000035131	Brinp3	7.73697	1.33332e-10	-1.69853	0.007532
	ENSMUSG00000035877	Zhx3	1.07428	0.00231909	-1.04009	0.000184114
	ENSMUSG00000036256	Igfbp7	3.91967	3.85606e-10	-1.96743	0.000179228
	ENSMUSG00000036437	Npy1r	4.33986	6.61807e-05	-3.3904	4.58761e-05
	ENSMUSG00000036545	Adamts2	5.07261	3.15467e-07	-2.84295	0.000474962
	ENSMUSG00000036570	Fxyd1	6.2332	3.66511e-05	-3.58991	0.000129144
	ENSMUSG00000037621	Atoh8	7.05097	3.51709e-07	-2.18814	0.0057593
	ENSMUSG00000038370	Pcp4l1	5.25451	0.000310014	-3.2314	0.00374339
	ENSMUSG00000038387	Rras	1.08389	0.00327651	-1.32403	5.4126e-06
	ENSMUSG00000038521	C1s	4.35375	1.24459e-08	-2.89701	1.99131e-06
	ENSMUSG00000038530	Rgs4	4.21122	0.00160519	-4.19766	0.000185623
	ENSMUSG00000039405	Prss23	2.36917	0.000137599	-1.56483	0.00282481
	ENSMUSG00000040133	Gpr176	4.97637	0.00265222	-3.11107	0.0020228
	ENSMUSG00000040260	Daam2	1.7556	0.00526356	-2.94198	2.59305e-08
	ENSMUSG00000040280	Ndufa4l2	4.67736	0.000719047	-3.42018	0.00168542
	ENSMUSG00000040666	Sh3bgr	2.55407	0.009979	-2.53805	0.000325048
	ENSMUSG00000041696	Rasl12	4.1666	5.57648e-06	-2.52086	0.000510215
	ENSMUSG00000041741	Pde3a	6.23622	4.472e-09	-2.3283	0.00285774
	ENSMUSG00000042190	Cmklr1	3.17567	3.06258e-10	-1.30807	0.00168455
	ENSMUSG00000042284	Itga1	3.47446	1.77204e-08	-2.54853	1.14937e-06
	ENSMUSG00000042485	Mustn1	2.74386	0.00946484	-3.38629	0.000135858
	ENSMUSG00000042807	Hecw2	2.93231	7.9926e-05	-2.40605	2.43204e-05
	ENSMUSG00000043336	Filip1l	1.57377	0.00961352	-2.405	1.84222e-06
	ENSMUSG00000043366	Olfr78	5.60917	0.00141691	-3.92954	0.00117318
	ENSMUSG00000044337	Ackr3	3.13765	1.20456e-07	-1.45503	0.00369252
	ENSMUSG00000044345	Marveld1	1.79501	0.000177976	-1.59638	5.77384e-05
	ENSMUSG00000045333	Zfp423	2.91567	0.000176443	-2.23769	0.000543345
	ENSMUSG00000046275	Tusc5	5.73244	0.000300185	-4.38879	2.03203e-05
	ENSMUSG00000046480	Scn4b	5.43062	0.000672351	-3.10055	0.0014189
	ENSMUSG00000046768	Rhoj	1.71549	0.00329355	-1.89738	8.09387e-05
	ENSMUSG00000048096	Lmod1	4.75678	2.17501e-12	-2.0816	0.000148375
	ENSMUSG00000048572	Tmem252	3.1842	0.000356895	-2.74378	0.000386622
	ENSMUSG00000050315	Synpo2	4.71867	4.86967e-10	-2.64389	3.21638e-05
	ENSMUSG00000050721	Plekho2	1.5965	0.00411412	-1.55282	0.000593016
	ENSMUSG00000051331	Cacna1c	3.75643	6.94961e-08	-1.72729	0.00278802
	ENSMUSG00000053062	Jam2	2.72643	0.00237268	-2.44788	0.00134875
	ENSMUSG00000053475	Tnfaip6	4.30031	0.000910893	-3.13868	0.00209405
	ENSMUSG00000054263	Lifr	2.4646	6.615e-08	-1.38732	0.000341197
	ENSMUSG00000055322	Tns1	2.52494	0.000495283	-3.23778	7.11744e-07
	ENSMUSG00000055632	Hmcn2	2.91827	0.00973129	-3.31408	0.000389978
	ENSMUSG00000056492	Gpr116	3.05223	0.0017134	-3.36284	9.06373e-05
	ENSMUSG00000057098	Ebf1	3.50815	0.000242528	-3.77879	4.95036e-06
	ENSMUSG00000057914	Cacnb2	3.90707	0.00340046	-2.89335	0.00242346
	ENSMUSG00000059173	Pde1a	5.81563	2.18198e-05	-3.5657	1.76774e-06
	ENSMUSG00000059408	Mrgprh	4.29919	0.00399862	-3.37274	0.00129557
	ENSMUSG00000060843	Ctnna3	3.96646	0.00812673	-2.85711	0.00473547
	ENSMUSG00000061353	Cxcl12	4.32464	4.22595e-10	-1.8395	0.00110856
	ENSMUSG00000061535	C1qtnf7	4.27656	0.00854861	-3.19055	0.00654472
	ENSMUSG00000062980	Cped1	2.45905	0.00725041	-2.90925	9.87249e-05
	ENSMUSG00000063430	Wscd2	4.19126	0.000276209	-2.99952	4.95479e-06
	ENSMUSG00000066113	Adamtsl1	2.79343	0.00408524	-4.62016	5.43535e-09
	ENSMUSG00000067201	H2-M9	5.13099	0.000401654	-3.09829	0.00261992
	ENSMUSG00000067586	S1pr3	4.8703	8.46497e-08	-3.41105	2.86449e-06
	ENSMUSG00000070423	Olfr558	4.99834	0.000797578	-3.8646	0.00144022
	ENSMUSG00000071604	Fam189a2	3.0472	1.85634e-05	-1.47144	0.00742567
	ENSMUSG00000072941	Sod3	3.81303	0.00621111	-4.42998	8.4271e-05
	ENSMUSG00000073530	Pappa2	4.65599	0.000687329	-2.41111	0.00821344
	ENSMUSG00000075254	Heg1	2.02118	8.2576e-06	-1.08771	0.00464023
	ENSMUSG00000075318	Scn2a1	3.39441	0.00881213	-2.47582	0.00424521
	ENSMUSG00000077398	Gm24334	4.53558	0.00422713	-3.1324	0.000225471
	ENSMUSG00000078794	Dact3	5.02347	5.40344e-12	-1.78131	0.000793473
	ENSMUSG00000079462	Gm15737	3.8482	0.00106248	-2.65722	0.00167705
	ENSMUSG00000083679	Gm12892	3.68864	0.00540535	-2.17314	0.00585503
	ENSMUSG00000086596	Susd5	6.26928	6.31038e-05	-2.96715	0.0024147
P14	ENSMUSG00000018750	Zbtb4	1.08575	0.00765477	-1.15475	0.00716908
L3	ENSMUSG00000003948	Mmd	1.80292	0.000924751	-1.15809	0.00955389
	ENSMUSG00000020218	Wif1	4.13829	5.17e-08	-1.74955	0.00422602
	ENSMUSG00000021614	Vcan	4.14813	4.62e-08	-1.85619	0.00470876
	ENSMUSG00000027351	Spred1	1.72779	9.24e-06	-1.34197	6.22e-05
	ENSMUSG00000031290	Lrch2	3.42984	1.72e-05	-1.6066	0.00410687
	ENSMUSG00000032719	Sbspon	6.47285	2.16e-14	-1.45208	0.00259014
	ENSMUSG00000037568	Vash2	5.98459	0.000618761	-3.22139	2.49e-06
	ENSMUSG00000038702	Dsel	2.76415	1.8e-07	-1.48979	0.000565666
	ENSMUSG00000040147	Maob	8.93849	2.82e-12	-2.10137	7.7e-05
	ENSMUSG00000046561	Arsj	6.74244	1.41e-05	-1.60626	0.00687028
	ENSMUSG00000052387	Trpm3	4.56712	1.52e-08	-1.46762	0.00642927
	ENSMUSG00000053399	Adamts18	3.57447	0.000474832	-2.35208	0.00831317
	ENSMUSG00000062184	Hs6st2	4.58001	1.17e-05	-2.24469	0.00193394
	ENSMUSG00000069662	Marcks	1.48481	0.000836236	-1.35442	0.000442138
L10	ENSMUSG00000025986	Slc39a10	1.03507	0.00964991	-1.05078	0.00432547
	ENSMUSG00000026051	1500015O10Rik	6.67313	2.32e-13	-2.76797	5.05e-05
	ENSMUSG00000027351	Spred1	1.37469	0.0012439	-1.08126	0.00760286
	ENSMUSG00000028583	Pdpn	4.36753	5.26e-06	-2.56406	0.00602833
	ENSMUSG00000031227	Magee1	2.52058	0.000818519	-2.16154	0.00240016
	ENSMUSG00000038128	Camk4	1.79656	0.000533322	-1.44674	0.00356951
	ENSMUSG00000043531	Sorcs1	8.03038	5.6e-23	-1.299	0.00802866
	ENSMUSG00000052387	Trpm3	2.60119	0.00243807	-4.13639	2.06e-08
	ENSMUSG00000053399	Adamts18	3.31105	0.0037706	-4.67052	0.000115129
	ENSMUSG00000054162	Spock3	3.39248	0.00615805	-2.6448	0.00563639
	ENSMUSG00000057880	Abat	4.75489	4.32e-13	-1.3639	0.00718742
	ENSMUSG00000062184	Hs6st2	2.80598	0.0025419	-2.91324	0.00133396
	ENSMUSG00000074766	Ism1	3.79508	5.06e-05	-2.50324	0.00633557
Id2	ENSMUSG00000000120	Ngfr	5.19452	5.42e-05	-2.35053	0.00146874
	ENSMUSG00000000142	Axin2	3.28664	0.000873871	-2.07812	0.00204036
	ENSMUSG00000000416	Cttnbp2	5.33794	1.48e-13	-2.532	2.27e-09
	ENSMUSG00000001349	Cnn1	4.37255	8.51e-07	-3.85263	6.97e-07
	ENSMUSG00000002578	Ikzf4	1.36283	0.00837595	-1.48512	0.000252379
	ENSMUSG00000002799	Jag2	3.11436	0.00014244	-2.62034	0.000110534
	ENSMUSG00000003418	St8sia6	2.33019	0.000103614	-1.58547	0.000786953
	ENSMUSG00000004665	Cnn2	2.7003	1.69e-09	-1.63929	4.06e-06
	ENSMUSG00000008999	Bmp7	2.86768	0.000203136	-4.7499	1.01e-17
	ENSMUSG00000010311	Optc	6.22149	0.000638041	-3.15412	6.72e-06
	ENSMUSG00000013089	Etv5	1.8949	0.00036526	-2.54013	3.4e-09
	ENSMUSG00000014592	Camta1	1.13493	0.00766869	-2.3179	4.61e-12
	ENSMUSG00000014773	Dll1	3.98209	1.98e-06	-3.31513	1.78e-07
	ENSMUSG00000017412	Cacnb4	3.63546	8.05e-05	-2.35682	6.02e-05
	ENSMUSG00000017692	Rhbdl3	2.86978	0.00333084	-1.92303	0.00444605
	ENSMUSG00000017754	Pltp	3.49672	8.65e-08	-1.5643	0.00232027
	ENSMUSG00000020000	Moxd1	2.87673	0.00290046	-4.39661	1.76e-07
	ENSMUSG00000020140	Lgr5	3.13268	0.0025411	-3.41747	1.19e-05
	ENSMUSG00000020427	Igfbp3	2.89121	1.62e-05	-2.74001	9.36e-07
	ENSMUSG00000020439	Smtn	1.50426	0.00041402	-2.36562	2.3e-11
	ENSMUSG00000020846	Fam101b	1.46096	0.00187941	-2.34088	1.99e-09
	ENSMUSG00000020900	Myh10	1.70586	0.000842363	-1.07719	0.00966863
	ENSMUSG00000021087	Rtn1	2.44069	0.000189212	-3.02207	1.88e-08
	ENSMUSG00000021198	Unc79	3.70658	0.000561318	-2.22077	0.000202749
	ENSMUSG00000021379	Id4	3.70047	9.11e-05	-3.47218	3.1e-07
	ENSMUSG00000022240	Ctnnd2	5.20009	8.23e-07	-3.60914	1.05e-06
	ENSMUSG00000022324	Matn2	3.67081	1.81e-07	-2.27228	5.3e-05
	ENSMUSG00000022449	Adamts20	3.21116	0.00228503	-2.60639	5.94e-05
	ENSMUSG00000022505	Emp2	1.69839	0.000766285	-1.08941	0.00801462
	ENSMUSG00000022602	Arc	2.4095	0.000166372	-3.95518	6.23e-12
	ENSMUSG00000022676	Snai2	3.72604	2.61e-08	-2.06212	9.37e-05
	ENSMUSG00000023009	Nckap5l	1.6363	0.00351569	-1.43883	0.000894658
	ENSMUSG00000023571	Fam132a	1.94159	0.00263473	-2.16797	8.08e-07
	ENSMUSG00000024232	Bambi	2.1945	0.000193314	-1.24405	0.00568653
	ENSMUSG00000024421	Lama3	2.34072	0.000431846	-4.61572	1.56e-13
	ENSMUSG00000024500	Ppp2r2b	4.69647	0.00035337	-2.76572	0.000220002
	ENSMUSG00000024578	Il17b	4.10991	2.66e-05	-5.0053	1.16e-10
	ENSMUSG00000025064	Col17a1	3.3876	0.000299712	-4.50249	1.54e-07
	ENSMUSG00000025650	Col7a1	2.69439	0.00103511	-3.54612	2.88e-07
	ENSMUSG00000025932	Eya1	3.55356	0.00397754	-4.43211	4.69e-16
	ENSMUSG00000026235	Epha4	2.87761	1.82e-06	-1.35515	0.00440969
	ENSMUSG00000026421	Csrp1	1.77895	0.00113188	-1.5636	0.000546427
	ENSMUSG00000026637	Traf5	4.32071	1.72e-05	-1.46666	0.00879471
	ENSMUSG00000026764	Kif5c	2.3204	0.00210702	-1.5743	0.00556731
	ENSMUSG00000027239	Mdk	2.13136	0.00873439	-2.69099	3.45e-05
	ENSMUSG00000027510	Rbm38	2.02337	0.00412157	-2.02511	0.000381186
	ENSMUSG00000027820	Mme	2.48106	0.000137027	-4.18153	2.57e-12
	ENSMUSG00000028033	Kcnq5	3.84931	6.23e-05	-3.18669	3.6e-06
	ENSMUSG00000028207	Asph	1.56123	7.39e-07	-1.27172	4.89e-07
	ENSMUSG00000028370	Pappa	2.23995	0.0088466	-3.1406	1.42e-05
	ENSMUSG00000028445	Enho	5.65175	0.00593282	-2.23534	0.00742516
	ENSMUSG00000028464	Tpm2	5.01295	2.89e-09	-1.97788	0.00293325
	ENSMUSG00000028909	Ptpru	2.1372	0.00338541	-1.4897	0.00619722
	ENSMUSG00000029469	Ift81	2.04042	0.00131385	-2.28223	2.5e-06
	ENSMUSG00000030499	Kctd15	1.66819	0.0023209	-1.77565	1.55e-05
	ENSMUSG00000030554	Synm	3.50258	2.45e-09	-1.45432	0.0018471
	ENSMUSG00000030772	Dkk3	2.03174	0.000893561	-2.83181	4.49e-08
	ENSMUSG00000030782	Tgfb1i1	4.32104	1.16e-12	-1.66911	0.000387879
	ENSMUSG00000030814	Bcl7c	1.50785	0.000732666	-1.03339	0.00110776
	ENSMUSG00000031112	2610018G03Rik	2.91957	1.01e-05	-2.96024	1.08e-10
	ENSMUSG00000031586	Rbpms	1.62161	3.3e-06	-1.43617	3.9e-07
	ENSMUSG00000032036	Kirrel3	4.74259	3.11e-08	-2.42187	9.27e-06
	ENSMUSG00000032262	Elovl4	2.73921	0.00572508	-3.57411	7.85e-07
	ENSMUSG00000032537	Ephb1	4.48156	0.000258311	-2.39182	0.00261334
	ENSMUSG00000032719	Sbspon	4.18782	1.36e-08	-2.16761	3.78e-06
	ENSMUSG00000034164	Emid1	2.90946	1.1e-05	-3.85478	6.22e-14
	ENSMUSG00000034687	Fras1	3.75816	0.000612002	-3.33674	2.99e-07
	ENSMUSG00000035228	Ccdc106	6.06189	0.00265501	-2.70719	0.00188379
	ENSMUSG00000035246	Pcyt1b	6.39003	9.05e-05	-3.5343	9.92e-12
	ENSMUSG00000036006	Fam65b	4.50186	1.92e-07	-2.15976	0.001141
	ENSMUSG00000036111	Lmo1	6.27229	0.00175871	-2.62725	0.00317651
	ENSMUSG00000036169	Sostdc1	5.44764	0.00957624	-7.37331	2.05e-13
	ENSMUSG00000036923	Stox1	6.19844	0.000630278	-2.49193	0.000192712
	ENSMUSG00000037370	Enpp1	2.87891	5.1e-08	-1.30577	0.00214328
	ENSMUSG00000037379	Spon2	4.62876	2.44e-09	-3.98224	3.05e-12
	ENSMUSG00000037605	Lphn3	2.5558	6.23e-08	-2.68579	1.16e-13
	ENSMUSG00000037640	Zfp60	1.79034	0.0020427	-1.43125	0.000366744
	ENSMUSG00000038128	Camk4	3.13487	3.12e-05	-4.53479	4.79e-22
	ENSMUSG00000038677	Scube3	4.67751	8.71e-12	-2.03473	5.9e-05
	ENSMUSG00000039323	Igfbp2	3.45165	0.000518357	-2.50295	0.00244029
	ENSMUSG00000039683	Sdk1	3.21629	7.66e-05	-2.01373	0.00230103
	ENSMUSG00000040102	Klhl42	1.80709	0.00326558	-1.37843	0.00512245
	ENSMUSG00000040147	Maob	5.51006	8.84e-11	-1.46712	0.0031543
	ENSMUSG00000041075	Fzd7	2.16877	4.56e-05	-2.48224	4.19e-08
	ENSMUSG00000041559	Fmod	3.99275	2e-06	-2.1389	0.00181628
	ENSMUSG00000041592	Sdk2	2.3182	0.000264598	-3.82067	5.04e-13
	ENSMUSG00000041801	Phlda3	2.23649	4.3e-05	-1.82677	1.59e-05
	ENSMUSG00000042109	Csdc2	2.41743	0.00574291	-3.19615	7.08e-06
	ENSMUSG00000042156	Dzip1	2.64917	0.00059631	-2.10104	0.00062541
	ENSMUSG00000042453	Reln	4.46027	7.65e-05	-5.3884	8.27e-10
	ENSMUSG00000042842	Serpinb6b	5.72095	6.13e-13	-1.70888	0.00013929
	ENSMUSG00000043531	Sorcs1	6.26781	0.000106478	-5.27044	6.03e-26
	ENSMUSG00000044707	Ccnjl	2.53254	0.00920645	-3.4032	8.79e-09
	ENSMUSG00000045215	Asxl3	2.53912	0.00313251	-1.83716	0.000288496
	ENSMUSG00000045441	Gprin3	3.17041	0.00126291	-3.63807	4.39e-08
	ENSMUSG00000046093	Hpcal4	4.5237	0.000220963	-3.05348	0.000174538
	ENSMUSG00000047342	Zfp286	5.39652	0.0091808	-2.08858	0.00875997
	ENSMUSG00000048096	Lmod1	2.82157	9.63e-06	-1.67371	0.00135618
	ENSMUSG00000048878	Hexim1	1.45247	4.67e-05	-1.18039	9.86e-06
	ENSMUSG00000049336	Tenm2	2.69369	0.00589125	-5.46196	1.97e-09
	ENSMUSG00000049420	Tmem200a	2.76597	0.0089796	-2.89327	0.000345385
	ENSMUSG00000049532	Sall2	2.70165	0.00177106	-2.00475	0.000307585
	ENSMUSG00000050014	Apol10b	3.09379	0.00942732	-2.89239	2.36e-05
	ENSMUSG00000050394	Armcx6	2.72347	0.00800989	-1.6006	0.0057929
	ENSMUSG00000052105	Soga2	5.00194	7.02e-14	-2.04878	1.13e-08
	ENSMUSG00000052387	Trpm3	3.51909	6.95e-06	-2.00149	0.000124607
	ENSMUSG00000053199	Arhgap20	4.8665	3.25e-08	-2.23506	7.95e-05
	ENSMUSG00000053399	Adamts18	4.71228	4.4e-05	-2.9767	0.000612285
	ENSMUSG00000053414	Hunk	2.97248	0.00134215	-3.52722	3.01e-06
	ENSMUSG00000054256	Msi1	2.35454	0.00223378	-1.56271	0.00795277
	ENSMUSG00000054459	Vsnl1	6.24943	3.1e-06	-3.31837	9.12e-05
	ENSMUSG00000055761	Nkain3	6.11455	0.000768215	-3.39707	4.81e-07
	ENSMUSG00000057880	Abat	5.41053	1.93e-08	-2.56967	2.19e-09
	ENSMUSG00000058056	Palld	3.59334	3.09e-11	-1.50514	0.00046922
	ENSMUSG00000058297	Spock2	2.83886	1.37e-10	-2.4631	6.7e-12
	ENSMUSG00000059146	Ntrk3	5.5403	3.8e-07	-3.23017	6.55e-05
	ENSMUSG00000059430	Actg2	4.63969	4.92e-06	-2.94187	0.000425597
	ENSMUSG00000060924	Csmd1	4.1592	9.18e-08	-1.4912	0.00595447
	ENSMUSG00000061527	Krt5	4.16963	1.85e-05	-5.18037	1.34e-08
	ENSMUSG00000062991	Nrg1	4.63824	1.83e-05	-3.5412	1.69e-05
	ENSMUSG00000063142	Kcnma1	3.14437	0.00354879	-3.59558	2.5e-06
	ENSMUSG00000067430	Zfp763	5.51541	0.00591093	-2.49816	0.000746155
	ENSMUSG00000070576	Mn1	2.74156	1.54e-06	-1.27822	0.00113175
	ENSMUSG00000070687	Htr1d	2.83218	0.00220011	-1.99707	0.00614145
	ENSMUSG00000072964	Bhlhb9	2.36167	2.91e-06	-1.32941	0.00025313
	ENSMUSG00000074505	Fat3	2.80764	0.00671416	-1.9872	0.00479699
	ENSMUSG00000079056	Kcnip3	3.00183	5e-05	-3.02173	1.49e-07
	ENSMUSG00000079355	Ackr4	2.38745	0.00317055	-4.42662	2.89e-12
	ENSMUSG00000079559	Gm684	5.51479	0.00524654	-3.21774	4.18e-06
	ENSMUSG00000085071	Gm14066	3.27048	0.00192789	-1.88869	0.00720998
	ENSMUSG00000089857	Zfp882	3.58144	0.00539595	-2.00275	0.00076963
Iw4	ENSMUSG00000003228	Grk5	1.5403	0.000195401	-1.12846	0.00141549
	ENSMUSG00000006403	Adamts4	3.12186	3.88e-05	-2.22839	0.00171523
	ENSMUSG00000017929	B4galt5	1.69854	0.00346546	-1.59355	0.000927765
	ENSMUSG00000021846	Peli2	1.22226	0.00415843	-1.0871	0.00342031
	ENSMUSG00000022799	Arhgap31	2.54626	0.000462622	-1.83188	0.0068993
	ENSMUSG00000024140	Epas1	2.6297	2.37e-10	-1.16345	0.00290635
	ENSMUSG00000026463	Atp2b4	3.67978	2.54e-09	-1.51197	0.00874332
	ENSMUSG00000027611	Procr	2.95922	0.000660524	-2.6527	0.00078362
	ENSMUSG00000028763	Hspg2	3.08916	1.46e-12	-1.212	0.00318975
	ENSMUSG00000029436	Mmp17	3.18584	1.01e-06	-1.52792	0.00791784
	ENSMUSG00000031523	Dlc1	1.72228	0.000300961	-1.44846	0.000540884
	ENSMUSG00000036256	Igfbp7	2.63492	2.65e-05	-1.99632	0.000576841
	ENSMUSG00000040260	Daam2	2.48345	6.96e-05	-1.51558	0.00881655
	ENSMUSG00000042190	Cmklr1	3.8295	1.24e-12	-1.37148	0.00386585
	ENSMUSG00000068566	Myadm	1.25897	0.0035885	-1.0465	0.00798315
M4	ENSMUSG00000000555	Itga5	2.07556	0.00121192	-1.72244	0.00497087
	ENSMUSG00000001270	Ckb	5.31578	9.26e-16	-1.53215	0.00741345
	ENSMUSG00000003228	Grk5	1.68551	2.96e-05	-1.37768	7.5e-05
	ENSMUSG00000006342	Susd2	2.37082	0.00426777	-2.04186	0.00786741
	ENSMUSG00000006403	Adamts4	2.64511	0.000452713	-2.72225	0.000160427
	ENSMUSG00000006586	Runx1t1	3.67978	8.08e-05	-2.16189	0.00314417
	ENSMUSG00000017493	Igfbp4	3.4139	8.09e-07	-1.72766	0.00959834
	ENSMUSG00000017929	B4galt5	1.62985	0.00438538	-1.89843	7.61e-05
	ENSMUSG00000019907	Ppp1r12a	2.14322	3.64e-08	-1.07938	0.00418789
	ENSMUSG00000020123	Avpr1a	3.21822	0.00166924	-3.01517	0.00164333
	ENSMUSG00000024140	Epas1	2.10976	3.46e-07	-1.49355	0.000107655
	ENSMUSG00000026463	Atp2b4	3.27901	7.11e-08	-1.86172	0.00111755
	ENSMUSG00000026676	Ccdc3	6.19887	0.000209487	-2.76906	0.00275385
	ENSMUSG00000026678	Rgs5	3.46557	3.56e-05	-2.59324	0.00155538
	ENSMUSG00000026737	Pip4k2a	1.40071	0.00362914	-1.18263	0.006999
	ENSMUSG00000027611	Procr	2.71751	0.00150028	-2.84294	0.00042404
	ENSMUSG00000029436	Mmp17	2.01282	0.0012789	-1.50871	0.00879024
	ENSMUSG00000029761	Cald1	4.04824	7.31e-15	-1.35204	0.00617606
	ENSMUSG00000031523	Dlc1	1.61896	0.000592078	-1.5953	0.000160427
	ENSMUSG00000032011	Thy1	3.91264	0.000766736	-2.93362	0.00648324
	ENSMUSG00000032911	Cspg4	5.30896	3.69e-10	-2.26224	0.0015895
	ENSMUSG00000036256	Igfbp7	3.43098	3.96e-08	-1.95596	0.00106783
	ENSMUSG00000037003	Tenc1	1.83917	4.58e-05	-1.1405	0.00797771
	ENSMUSG00000038387	Rras	1.39485	0.000117962	-1.05594	0.00149628
	ENSMUSG00000038604	Fam65a	1.11852	0.00943409	-1.05317	0.00650078
	ENSMUSG00000039385	Cdh6	6.98167	2.36e-05	-2.78739	0.00516919
	ENSMUSG00000040260	Daam2	2.09199	0.000790125	-1.99501	0.000447374
	ENSMUSG00000041329	Atp1b2	3.51149	9.67e-05	-2.52618	0.00260657
	ENSMUSG00000041741	Pde3a	7.33115	4.85e-09	-2.5886	0.00458988
	ENSMUSG00000042284	Itga1	4.059	1.44e-10	-1.52857	0.00946103
	ENSMUSG00000046275	Tusc5	3.91562	0.00527442	-3.27096	0.00380414
	ENSMUSG00000059173	Pde1a	4.76421	0.000148776	-2.4732	0.00274167
	ENSMUSG00000066113	Adamtsl1	5.08661	1.13e-06	-2.81098	0.000537401
	ENSMUSG00000067586	S1pr3	4.36412	8.34e-07	-2.47855	0.00191306
Non-Pregnant	ENSMUSG00000000093	Tbx2	3.27812	7.12101e-12	-1.71679	0.000105869
	ENSMUSG00000000184	Ccnd2	5.0065	6.09653e-37	-1.7604	4.68584e-07
	ENSMUSG00000000305	Cdh4	2.49788	0.000449399	-2.02455	0.00127335
	ENSMUSG00000000317	Bcl6b	2.29634	0.00335054	-2.87741	1.11491e-05
	ENSMUSG00000000359	Rem1	3.98267	0.000188719	-4.02608	5.82707e-10
	ENSMUSG00000000555	Itga5	1.75232	8.77449e-08	-1.80729	2.4201e-08
	ENSMUSG00000001020	S100a4	2.47701	3.91079e-06	-3.12081	2.74847e-10
	ENSMUSG00000001029	Icam2	1.98936	0.000778218	-2.51097	1.5761e-06
	ENSMUSG00000001119	Col6a1	4.22596	8.98943e-19	-1.59111	0.000395101
	ENSMUSG00000001240	Ramp2	2.64239	0.000180856	-2.39162	0.000328954
	ENSMUSG00000001270	Ckb	5.17845	3.70884e-48	-1.50344	6.61114e-07
	ENSMUSG00000001435	Col18a1	4.89935	1.45461e-52	-1.09822	0.000116822
	ENSMUSG00000001506	Col1a1	2.18454	0.00157507	-3.16104	8.01363e-06
	ENSMUSG00000001508	Sgca	3.68875	1.69368e-05	-2.00308	0.00416729
	ENSMUSG00000001661	Hoxc6	3.30491	8.4517e-05	-3.31001	6.15966e-07
	ENSMUSG00000001946	Esam	2.42839	2.88854e-05	-2.51867	7.01528e-06
	ENSMUSG00000003228	Grk5	1.45586	3.54232e-12	-1.59363	5.04876e-16
	ENSMUSG00000003665	Has1	1.61283	0.00571522	-1.98406	0.000419836
	ENSMUSG00000004044	Ptrf	3.73027	1.89082e-37	-1.28827	2.5198e-06
	ENSMUSG00000004631	Sgce	2.5164	0.000702003	-3.85989	2.85199e-09
	ENSMUSG00000004655	Aqp1	2.34918	3.05315e-05	-1.61898	0.00433454
	ENSMUSG00000004698	Hdac9	2.53328	0.000198437	-2.06564	0.000618141
	ENSMUSG00000004837	Grap	3.58621	0.00447542	-3.36515	0.000884934
	ENSMUSG00000004952	Rasa4	1.68467	0.00779961	-2.09683	0.00032722
	ENSMUSG00000005338	Cadm3	3.40313	6.02077e-06	-3.14767	5.92811e-06
	ENSMUSG00000005397	Nid1	3.93369	1.17681e-19	-2.10458	3.06108e-07
	ENSMUSG00000005583	Mef2c	5.59808	5.97059e-30	-1.32714	0.00217361
	ENSMUSG00000006205	Htra1	3.87164	4.39354e-15	-1.34888	0.00390036
	ENSMUSG00000006221	Hspb7	5.2567	1.93538e-12	-3.21806	5.0909e-08
	ENSMUSG00000006342	Susd2	1.78559	1.78988e-05	-2.9568	3.57367e-13
	ENSMUSG00000006386	Tek	2.2385	0.000105552	-1.86047	0.000989358
	ENSMUSG00000006403	Adamts4	2.65772	7.86338e-12	-3.18884	4.82861e-16
	ENSMUSG00000006576	Slc4a3	1.69455	7.94665e-06	-1.3199	0.000354498
	ENSMUSG00000006586	Runx1t1	2.26637	2.80001e-07	-2.82143	2.9854e-13
	ENSMUSG00000007655	Cav1	3.22492	7.37972e-21	-1.19913	0.000364981
	ENSMUSG00000007888	Crlf1	4.97518	4.15142e-11	-1.98356	0.00110353
	ENSMUSG00000009281	Rarres2	4.26222	2.53465e-09	-2.97419	5.58529e-07
	ENSMUSG00000010311	Optc	2.94388	2.10659e-10	-1.44218	0.000514019
	ENSMUSG00000010476	Ebf3	3.48436	3.16874e-08	-3.12235	4.04567e-09
	ENSMUSG00000011256	Adam19	4.96819	4.00328e-16	-1.41639	0.00853253
	ENSMUSG00000011263	Exoc3l2	4.30455	3.92212e-05	-2.53441	0.00179375
	ENSMUSG00000014329	Bicc1	2.06933	9.06489e-06	-1.33762	0.00388226
	ENSMUSG00000015745	Plekho1	2.78083	4.54109e-10	-1.49806	0.000382242
	ENSMUSG00000016494	Cd34	3.89953	5.64244e-12	-1.95477	0.000230648
	ENSMUSG00000017309	Cd300lg	2.84078	9.08692e-05	-2.57714	0.000266488
	ENSMUSG00000017344	Vtn	3.28724	3.43608e-05	-2.98243	2.76639e-05
	ENSMUSG00000017493	Igfbp4	3.58029	3.16976e-22	-2.07774	2.79282e-09
	ENSMUSG00000017929	B4galt5	1.87483	6.61763e-11	-2.25394	2.79528e-17
	ENSMUSG00000017969	Ptgis	2.59175	0.00533129	-3.02662	0.000196629
	ENSMUSG00000018263	Tbx5	4.79912	4.75281e-08	-3.91749	4.0078e-09
	ENSMUSG00000018507	Trpv2	3.57104	2.09054e-11	-2.37021	8.26803e-08
	ENSMUSG00000018593	Sparc	6.17307	6.48287e-46	-1.07225	0.00496816
	ENSMUSG00000019278	Dpep1	3.13018	0.000212364	-2.96114	0.000336187
	ENSMUSG00000019326	Aoc3	6.87001	6.49e-50	-1.06121	0.00660305
	ENSMUSG00000019899	Lama2	2.31141	0.00386423	-2.82196	0.00045232
	ENSMUSG00000019906	Lin7a	4.0472	1.76204e-08	-3.28876	2.08074e-09
	ENSMUSG00000020061	Mybpc1	3.38056	0.000425546	-2.94539	0.000216623
	ENSMUSG00000020123	Avpr1a	2.90821	1.10324e-08	-3.44701	6.61695e-12
	ENSMUSG00000020154	Ptprb	2.87128	9.00012e-07	-2.10646	0.000290933
	ENSMUSG00000020186	Csrp2	1.34273	0.00605533	-2.62643	5.84882e-09
	ENSMUSG00000020241	Col6a2	3.89237	3.88643e-13	-2.16027	2.60088e-05
	ENSMUSG00000020262	Adarb1	1.33372	4.54633e-06	-1.36001	1.01064e-06
	ENSMUSG00000020542	Myocd	5.13523	1.85631e-15	-3.03887	1.71806e-08
	ENSMUSG00000020642	Rnf144a	2.38099	4.42462e-10	-1.20382	0.00133849
	ENSMUSG00000020676	Ccl11	4.29767	4.50197e-17	-2.43529	0.000133831
	ENSMUSG00000020695	Mrc2	2.92572	2.86256e-06	-2.38106	6.85741e-05
	ENSMUSG00000020717	Pecam1	2.23741	0.000233306	-2.11068	0.00053407
	ENSMUSG00000020787	P2rx1	4.55394	4.87411e-08	-3.87091	7.49979e-09
	ENSMUSG00000020810	Cygb	4.62856	3.44012e-12	-2.02701	0.000794411
	ENSMUSG00000020814	Mxra7	1.95039	1.73152e-06	-1.41196	0.000381507
	ENSMUSG00000021070	Bdkrb2	2.91599	0.00921887	-2.74453	0.00145022
	ENSMUSG00000021186	Fbln5	3.12162	5.43986e-10	-2.29153	2.02219e-06
	ENSMUSG00000021268	Meg3	5.28321	2.69852e-16	-2.59426	2.7647e-06
	ENSMUSG00000021313	Ryr2	4.83211	2.72345e-12	-2.03716	0.000155937
	ENSMUSG00000021373	Cap2	4.61549	1.67734e-11	-2.09587	0.000273794
	ENSMUSG00000021388	Aspn	2.26539	3.91393e-05	-3.92125	1.25293e-12
	ENSMUSG00000021390	Ogn	2.92532	0.000115737	-2.15181	0.00392126
	ENSMUSG00000021708	Rasgrf2	2.60201	0.000121337	-1.74281	0.00588962
	ENSMUSG00000021719	Rgs7bp	5.07815	1.86662e-08	-2.86144	3.5954e-05
	ENSMUSG00000021806	Nid2	1.68366	0.00249121	-3.05205	1.24619e-08
	ENSMUSG00000021846	Peli2	1.01661	1.71402e-06	-1.22995	1.83966e-09
	ENSMUSG00000021904	Sema3g	3.16932	3.7814e-07	-2.85288	1.6074e-07
	ENSMUSG00000022012	Enox1	3.08971	1.16451e-07	-2.0158	1.251e-05
	ENSMUSG00000022053	Ebf2	4.53266	3.88987e-10	-2.87054	2.05446e-06
	ENSMUSG00000022122	Ednrb	4.63121	1.92221e-15	-2.41553	2.42068e-06
	ENSMUSG00000022220	Adcy4	2.96818	2.53338e-05	-2.31903	0.000590161
	ENSMUSG00000022306	Zfpm2	3.00712	0.000119869	-2.66181	3.97263e-05
	ENSMUSG00000022425	Enpp2	3.23017	5.32994e-06	-1.99386	0.00399928
	ENSMUSG00000022438	Parvb	2.57704	0.000193421	-2.49315	0.000200086
	ENSMUSG00000022579	Gpihbp1	3.80451	0.00374933	-5.08165	1.19657e-08
	ENSMUSG00000022623	Shank3	2.70802	5.80752e-07	-2.31353	9.8522e-06
	ENSMUSG00000022665	Ccdc80	3.3125	2.28709e-05	-3.25824	2.35694e-05
	ENSMUSG00000022747	St3gal6	2.0822	0.000330741	-2.30837	1.67455e-05
	ENSMUSG00000022799	Arhgap31	2.40478	5.02898e-11	-1.74345	1.06772e-06
	ENSMUSG00000022844	Pdia5	1.36877	9.29188e-05	-1.29684	0.000104836
	ENSMUSG00000022861	Dgkg	3.49316	5.52506e-07	-2.7487	2.49511e-06
	ENSMUSG00000022894	Adamts5	3.2291	1.87238e-11	-1.8091	8.88439e-05
	ENSMUSG00000023032	Slc4a8	1.49661	0.00243592	-2.83916	2.1702e-10
	ENSMUSG00000023046	Igfbp6	4.54711	4.83894e-08	-2.62985	0.000100395
	ENSMUSG00000023092	Fhl1	3.10615	8.63919e-14	-2.41619	2.53502e-10
	ENSMUSG00000023224	Serping1	4.18265	1.3993e-18	-1.53454	0.000629502
	ENSMUSG00000023336	Wfdc1	4.23251	5.56205e-05	-2.37223	0.00356957
	ENSMUSG00000023868	Pde10a	2.47024	0.000130173	-2.32555	1.16596e-05
	ENSMUSG00000024011	Pi16	3.42385	0.000247132	-2.33618	0.00922833
	ENSMUSG00000024107	Lhcgr	2.53221	2.65364e-08	-4.38434	6.64701e-08
	ENSMUSG00000024112	Cacna1h	3.88068	1.26752e-10	-3.28423	1.11372e-11
	ENSMUSG00000024140	Epas1	2.44617	3.49746e-28	-1.50236	3.85346e-12
	ENSMUSG00000024168	Tmem204	4.43823	1.44344e-07	-2.29298	0.000553747
	ENSMUSG00000024395	Lims2	6.04426	8.8636e-20	-1.71951	0.000989358
	ENSMUSG00000024427	Spry4	1.15942	1.96408e-05	-2.00768	2.67318e-14
	ENSMUSG00000024451	Arap3	2.85327	0.000105301	-2.64071	0.000104893
	ENSMUSG00000024529	Lox	3.20504	7.08614e-07	-2.56435	6.04748e-05
	ENSMUSG00000024610	Cd74	1.5746	5.70077e-06	-1.41886	3.70593e-05
	ENSMUSG00000024620	Pdgfrb	4.84787	4.90119e-20	-2.76344	6.29321e-09
	ENSMUSG00000025232	Hexa	1.94112	1.7312e-07	-1.43918	4.01307e-05
	ENSMUSG00000025324	Atp10a	1.8252	2.87697e-05	-1.99887	2.08761e-06
	ENSMUSG00000025348	Itga7	2.23331	3.2249e-06	-2.47947	3.18808e-08
	ENSMUSG00000025491	Ifitm1	2.04877	2.71578e-07	-1.86013	1.41861e-07
	ENSMUSG00000025584	Pde8a	1.00028	0.00833975	-1.40633	5.67485e-05
	ENSMUSG00000025610	Map3k7cl	5.9705	9.56226e-12	-4.05298	4.33467e-08
	ENSMUSG00000025746	Il6	3.43886	9.2904e-24	-2.82871	1.92401e-09
	ENSMUSG00000025810	Nrp1	2.018	1.65797e-06	-2.6034	2.46868e-10
	ENSMUSG00000025902	Sox17	2.76636	0.000408577	-1.95924	0.00783511
	ENSMUSG00000025969	Nrp2	2.29734	5.78097e-12	-1.50105	3.87308e-06
	ENSMUSG00000026042	Col5a2	5.14212	1.02414e-15	-1.61476	0.00605649
	ENSMUSG00000026043	Col3a1	2.59779	0.000744691	-3.32679	2.66483e-05
	ENSMUSG00000026109	Tmeff2	6.06065	2.54063e-08	-2.45969	0.00293357
	ENSMUSG00000026177	Slc11a1	3.91364	2.13466e-05	-3.80156	6.56186e-07
	ENSMUSG00000026193	Fn1	2.73531	4.26886e-07	-2.75849	3.88268e-07
	ENSMUSG00000026208	Des	4.26723	5.55887e-19	-3.52253	1.14298e-11
	ENSMUSG00000026249	Serpine2	2.91781	4.33872e-14	-1.57764	2.05722e-05
	ENSMUSG00000026463	Atp2b4	3.44596	5.04892e-26	-2.05785	2.26747e-11
	ENSMUSG00000026574	Dpt	3.18338	0.00130999	-3.86756	0.000101562
	ENSMUSG00000026580	Selp	2.3874	2.43742e-08	-1.94219	0.00274678
	ENSMUSG00000026582	Sele	2.59871	0.000146572	-2.06038	0.00251612
	ENSMUSG00000026587	Astn1	4.64436	2.5874e-06	-3.02307	7.65604e-05
	ENSMUSG00000026640	Plxna2	2.68588	2.94412e-11	-1.44125	0.000261951
	ENSMUSG00000026674	Ddr2	4.30814	1.0419e-21	-2.12075	1.73006e-07
	ENSMUSG00000026676	Ccdc3	5.45226	3.56078e-12	-3.24169	1.38606e-11
	ENSMUSG00000026678	Rgs5	3.44443	4.80547e-15	-3.89201	3.88512e-18
	ENSMUSG00000026728	Vim	4.92047	1.29171e-42	-1.27478	9.19068e-05
	ENSMUSG00000026737	Pip4k2a	1.91042	5.99104e-15	-1.32345	1.83644e-08
	ENSMUSG00000026814	Eng	1.59742	0.00111069	-2.44463	4.69626e-07
	ENSMUSG00000026872	Zeb2	3.26548	2.43259e-10	-3.17474	3.75534e-10
	ENSMUSG00000027082	Tfpi	4.91038	7.69369e-19	-1.49831	0.00192865
	ENSMUSG00000027102	Hoxd8	1.6519	0.00880361	-2.19914	0.000149542
	ENSMUSG00000027204	Fbn1	6.02888	4.31632e-30	-1.34307	0.0040811
	ENSMUSG00000027210	Meis2	2.35924	0.0010416	-2.72009	7.09512e-05
	ENSMUSG00000027254	Map1a	5.05116	7.57267e-21	-2.23274	2.47852e-06
	ENSMUSG00000027335	Adra1d	2.9182	0.0029909	-2.25604	0.00455675
	ENSMUSG00000027338	Prnd	2.78504	0.000357249	-1.84433	0.00766237
	ENSMUSG00000027339	Rassf2	4.20525	5.75171e-12	-2.40553	2.52969e-06
	ENSMUSG00000027435	Cd93	2.41152	3.76896e-05	-2.81133	1.86914e-06
	ENSMUSG00000027500	Stmn2	2.31574	0.000546798	-2.34334	0.000169753
	ENSMUSG00000027611	Procr	2.68482	6.92318e-10	-3.61854	1.27967e-16
	ENSMUSG00000027716	Trpc3	4.47332	0.000106519	-3.33442	4.7903e-06
	ENSMUSG00000027748	Trpc4	3.02215	0.00773718	-2.47602	0.00895839
	ENSMUSG00000027834	Serpini1	3.63937	5.79125e-10	-1.5829	0.00108851
	ENSMUSG00000027861	Casq2	7.74208	6.91291e-29	-1.97544	2.91748e-05
	ENSMUSG00000027868	Tbx15	3.29253	1.25545e-05	-2.92614	1.35301e-05
	ENSMUSG00000027894	Slc6a17	1.98213	2.59198e-05	-2.58453	1.3735e-08
	ENSMUSG00000027955	Fam198b	4.32273	1.55287e-39	-1.38009	4.52069e-07
	ENSMUSG00000028005	Gucy1b3	6.03043	2.68851e-37	-1.61604	1.8765e-05
	ENSMUSG00000028024	Enpep	4.47624	4.74936e-09	-3.23915	6.56747e-08
	ENSMUSG00000028031	Dkk2	3.63491	0.000135306	-2.20536	0.00715822
	ENSMUSG00000028073	Pear1	2.17004	1.24579e-07	-2.54254	2.26747e-11
	ENSMUSG00000028259	Fhl5	4.74987	3.4823e-09	-3.26361	1.01531e-07
	ENSMUSG00000028339	Col15a1	3.03737	2.02208e-09	-2.25918	3.85257e-06
	ENSMUSG00000028369	Svep1	2.8803	0.000415306	-2.37292	0.00318891
	ENSMUSG00000028524	Sgip1	2.87167	1.23864e-06	-3.21886	1.66421e-09
	ENSMUSG00000028600	Podn	4.04048	1.13904e-06	-3.7259	1.19132e-06
	ENSMUSG00000028713	Cyp4b1	2.59413	6.71979e-09	-2.11885	9.55836e-07
	ENSMUSG00000028763	Hspg2	3.29301	2.70897e-43	-1.31447	6.79647e-09
	ENSMUSG00000028776	Tinagl1	1.01304	0.000385832	-1.34436	1.24801e-06
	ENSMUSG00000029201	Ugdh	1.01957	0.0048658	-1.24842	0.000398709
	ENSMUSG00000029309	Sparcl1	4.27137	4.36224e-14	-3.2197	4.23853e-09
	ENSMUSG00000029321	Slc10a6	1.7868	1.2387e-05	-1.75734	1.02804e-05
	ENSMUSG00000029417	Cxcl9	1.76696	0.00101416	-2.77688	1.12468e-07
	ENSMUSG00000029436	Mmp17	2.64497	1.02442e-15	-2.08823	8.77701e-12
	ENSMUSG00000029581	Fscn1	2.83931	1.65328e-11	-1.82487	5.42279e-06
	ENSMUSG00000029648	Flt1	3.2214	8.89214e-09	-1.87393	0.000612027
	ENSMUSG00000029661	Col1a2	3.17333	1.21098e-05	-2.82113	0.000107885
	ENSMUSG00000029718	Pcolce	1.29388	0.00072175	-2.48835	4.01738e-11
	ENSMUSG00000029761	Cald1	4.02037	1.50072e-45	-1.31544	6.23108e-07
	ENSMUSG00000029778	Adcyap1r1	3.47303	1.71647e-05	-3.93082	1.06947e-07
	ENSMUSG00000030022	Adamts9	3.10367	2.2906e-20	-1.01894	0.0021167
	ENSMUSG00000030116	Mfap5	4.80759	3.46976e-08	-2.31085	0.00195915
	ENSMUSG00000030122	Ptms	1.36132	2.16029e-11	-1.05892	1.42408e-07
	ENSMUSG00000030123	Plxnd1	2.15521	1.35722e-08	-2.14248	9.99453e-09
	ENSMUSG00000030220	Arhgdib	2.29472	1.82322e-13	-1.57755	1.2137e-07
	ENSMUSG00000030247	Kcnj8	3.06157	1.53628e-05	-3.71568	2.07298e-09
	ENSMUSG00000030249	Abcc9	3.58099	1.27832e-11	-3.27635	7.25785e-11
	ENSMUSG00000030411	Nova2	2.32516	0.00193736	-1.89845	0.00610655
	ENSMUSG00000030551	Nr2f2	1.67637	3.43193e-07	-1.78869	2.72644e-08
	ENSMUSG00000030653	Pde2a	1.90373	0.000213391	-1.73184	0.000679147
	ENSMUSG00000030878	Cdr2	1.39337	1.88417e-05	-1.02026	0.00160471
	ENSMUSG00000031070	Mrgprf	4.08157	6.09281e-07	-3.70935	8.10091e-08
	ENSMUSG00000031093	Dock11	3.58236	5.895e-19	-1.29797	0.000360063
	ENSMUSG00000031283	Chrdl1	1.64784	0.00483347	-2.3364	3.01079e-05
	ENSMUSG00000031302	Nlgn3	2.61486	4.52345e-07	-1.25838	0.00917366
	ENSMUSG00000031375	Bgn	5.92897	5.58823e-31	-1.4357	0.00153108
	ENSMUSG00000031486	Gpr124	2.22635	7.86187e-05	-2.73481	5.545e-07
	ENSMUSG00000031502	Col4a1	4.38852	3.07438e-47	-1.19885	1.85915e-05
	ENSMUSG00000031503	Col4a2	5.35799	1.91571e-68	-1.05651	9.32309e-05
	ENSMUSG00000031523	Dlc1	1.70904	1.79441e-12	-1.95419	1.1217e-16
	ENSMUSG00000031616	Ednra	1.6129	0.000114957	-1.56163	0.000167015
	ENSMUSG00000031750	Il34	1.31751	0.00117219	-1.56147	5.43959e-05
	ENSMUSG00000031871	Cdh5	2.68143	5.80553e-06	-2.86334	1.45228e-06
	ENSMUSG00000031877	Ces2g	5.84549	2.84967e-08	-1.99777	0.00986005
	ENSMUSG00000031880	Rrad	1.62758	0.00183787	-1.95106	0.000101864
	ENSMUSG00000031990	Jam3	2.26582	0.000460633	-2.08583	0.000700684
	ENSMUSG00000032011	Thy1	3.40061	3.53513e-09	-3.44979	4.95538e-10
	ENSMUSG00000032060	Cryab	1.18262	5.39986e-06	-1.12201	1.19991e-05
	ENSMUSG00000032125	Robo4	2.42331	0.000306319	-2.96384	7.5654e-06
	ENSMUSG00000032135	Mcam	2.25763	2.65951e-11	-1.63259	9.64875e-07
	ENSMUSG00000032179	Bmp5	3.50943	0.000683513	-3.3847	1.33609e-05
	ENSMUSG00000032194	Kank2	2.23992	2.82319e-19	-1.00663	4.47565e-05
	ENSMUSG00000032271	Nnmt	2.81053	0.00276327	-2.52569	0.00114965
	ENSMUSG00000032334	Loxl1	2.92496	0.000493918	-2.99367	0.00016361
	ENSMUSG00000032387	Rbpms2	4.07268	2.19165e-17	-2.41527	2.29442e-09
	ENSMUSG00000032452	Clstn2	3.81425	2.21639e-07	-1.4686	0.00439679
	ENSMUSG00000032502	Stac	4.40276	1.89293e-05	-2.5731	0.000611804
	ENSMUSG00000032549	Rab6b	3.24902	6.63179e-10	-2.12379	1.83598e-06
	ENSMUSG00000032735	Ablim3	2.28857	0.000723186	-2.55287	2.82203e-05
	ENSMUSG00000032766	Gng11	3.49982	1.7052e-10	-2.14375	2.3297e-05
	ENSMUSG00000032839	Trpc1	1.56322	0.000147454	-1.3606	0.000294595
	ENSMUSG00000032878	Ccdc85a	3.02351	0.00348008	-2.77971	0.000681396
	ENSMUSG00000032911	Cspg4	5.08361	3.88949e-30	-2.82267	1.86404e-13
	ENSMUSG00000032946	Rasgrp2	1.93373	0.00448797	-2.70253	3.0551e-06
	ENSMUSG00000033191	Tie1	2.33245	0.00100123	-2.36973	0.000612027
	ENSMUSG00000033196	Myh2	3.03784	3.84248e-05	-2.2823	0.000249412
	ENSMUSG00000033207	Mamdc2	5.22454	1.18059e-21	-1.6619	0.000274779
	ENSMUSG00000033327	Tnxb	2.64022	5.86079e-05	-2.77858	2.08211e-05
	ENSMUSG00000033350	Chst2	3.66468	2.61021e-16	-1.5866	5.43959e-05
	ENSMUSG00000033585	Ndn	6.43967	5.34113e-11	-2.38227	0.000497634
	ENSMUSG00000033788	Dysf	2.53464	1.09815e-06	-2.14549	2.19901e-05
	ENSMUSG00000033960	9430020K01Rik	1.15308	6.61202e-05	-1.26468	7.75064e-06
	ENSMUSG00000034037	Fgd5	3.70442	8.15259e-11	-1.86437	0.000474474
	ENSMUSG00000034205	Loxl2	3.38723	6.97995e-08	-3.45673	1.95496e-08
	ENSMUSG00000034310	Tmem132d	3.80573	0.0030068	-4.88004	1.66617e-09
	ENSMUSG00000034361	Cpne2	2.95904	2.62344e-15	-1.47742	2.64966e-05
	ENSMUSG00000034520	Gjc1	4.48683	9.75375e-17	-2.67727	3.77107e-09
	ENSMUSG00000034731	Dgkh	3.13261	3.81749e-17	-1.11326	0.00166719
	ENSMUSG00000034842	Art3	1.91288	0.0012087	-3.00576	4.23853e-09
	ENSMUSG00000034845	Plvap	1.89711	0.00157697	-2.34367	8.05385e-05
	ENSMUSG00000034881	Tbxa2r	1.92081	3.17581e-12	-3.46793	1.44305e-07
	ENSMUSG00000034898	Filip1	6.86329	1.67442e-38	-1.65154	3.24929e-05
	ENSMUSG00000034911	Ushbp1	2.26701	0.00502077	-2.39824	0.00151384
	ENSMUSG00000035107	Dcbld2	2.2733	8.11185e-14	-1.17902	6.22202e-05
	ENSMUSG00000035184	Fam124a	3.30513	4.61266e-06	-2.6043	7.15473e-05
	ENSMUSG00000035258	Abi3bp	1.55005	0.00983821	-2.09537	0.000373932
	ENSMUSG00000035799	Twist1	3.69474	0.000882191	-2.72508	0.00376647
	ENSMUSG00000036095	Dgkb	5.78645	3.12151e-12	-2.05979	0.00127794
	ENSMUSG00000036144	Meox2	3.22825	3.2522e-06	-2.62828	5.63128e-05
	ENSMUSG00000036256	Igfbp7	3.16447	1.27528e-21	-2.59078	1.18127e-15
	ENSMUSG00000036437	Npy1r	4.97129	2.99921e-18	-2.07902	1.09412e-05
	ENSMUSG00000036545	Adamts2	5.21439	6.2986e-23	-1.2515	0.00930586
	ENSMUSG00000036570	Fxyd1	3.83659	4.2068e-08	-3.13195	6.43148e-09
	ENSMUSG00000036594	H2-Aa	1.31347	0.000264168	-1.82119	1.44317e-07
	ENSMUSG00000036854	Hspb6	2.3138	1.74046e-12	-1.74653	4.93712e-08
	ENSMUSG00000037003	Tenc1	1.69756	6.13292e-13	-1.4057	1.06618e-09
	ENSMUSG00000037014	Sstr4	3.88446	0.00212442	-4.03023	2.78088e-09
	ENSMUSG00000037206	Islr	3.59479	4.75051e-07	-2.59984	9.37258e-05
	ENSMUSG00000037362	Nov	2.07762	0.000577662	-2.76028	2.17632e-08
	ENSMUSG00000037664	Cdkn1c	3.85583	1.8241e-16	-1.15642	0.00500609
	ENSMUSG00000037754	Ppp1r16b	2.32166	0.000825988	-2.08348	0.00161487
	ENSMUSG00000037872	Darc	2.53189	3.51332e-09	-2.00962	0.00252056
	ENSMUSG00000037940	Inpp4b	2.07917	4.07224e-07	-2.43266	1.7792e-09
	ENSMUSG00000038028	9630033F20Rik	1.06331	0.00857348	-1.35281	0.000269599
	ENSMUSG00000038173	Enpp6	4.60515	6.32951e-09	-2.55445	1.72999e-05
	ENSMUSG00000038370	Pcp4l1	5.34566	2.2035e-12	-2.55708	6.2253e-05
	ENSMUSG00000038457	Tmem255b	3.62204	0.000115191	-2.12102	0.00887971
	ENSMUSG00000038517	Tbkbp1	1.42663	1.27474e-05	-1.07166	0.000666523
	ENSMUSG00000038530	Rgs4	3.71938	1.1008e-08	-3.21374	2.65092e-07
	ENSMUSG00000038583	Pln	2.50734	7.97191e-06	-1.72039	0.00113859
	ENSMUSG00000038587	Akap12	1.59916	1.28329e-11	-2.77732	3.5134e-09
	ENSMUSG00000039004	Bmp6	1.92742	0.00405267	-3.32737	9.09195e-08
	ENSMUSG00000039126	Prune2	2.99277	7.11152e-12	-1.32672	0.00161496
	ENSMUSG00000039167	Eltd1	2.65105	4.61223e-05	-2.4016	0.000163042
	ENSMUSG00000039385	Cdh6	6.67354	1.04421e-17	-2.80291	2.98251e-08
	ENSMUSG00000039601	Rcan2	5.62993	4.40349e-14	-3.01897	4.22119e-07
	ENSMUSG00000039706	Ldb2	3.72503	1.01429e-07	-2.58855	7.50025e-05
	ENSMUSG00000039883	Lrrc17	2.41091	0.0071753	-2.77684	0.000776654
	ENSMUSG00000039899	Fgl2	2.22617	5.26858e-08	-2.20086	3.45878e-08
	ENSMUSG00000039959	Hip1	2.95529	4.00924e-17	-1.27553	0.000171555
	ENSMUSG00000040133	Gpr176	2.83594	9.46609e-05	-2.86421	1.26499e-06
	ENSMUSG00000040212	Emp3	3.19345	5.06733e-15	-2.5271	1.11304e-12
	ENSMUSG00000040260	Daam2	2.27917	9.15095e-13	-2.09105	1.19108e-11
	ENSMUSG00000040280	Ndufa4l2	4.53321	4.62507e-11	-2.41905	8.8088e-05
	ENSMUSG00000040283	Btnl9	3.33897	0.00102383	-4.69934	5.6441e-09
	ENSMUSG00000040562	Gstm2	2.28653	3.09455e-09	-1.37289	0.000151334
	ENSMUSG00000040570	Rundc3b	3.9047	0.000842738	-2.23567	0.00884665
	ENSMUSG00000040732	Erg	3.3113	3.43066e-08	-2.40504	2.68927e-05
	ENSMUSG00000040856	Dlk1	4.67583	5.21331e-07	-2.40566	0.000772211
	ENSMUSG00000041020	Map7d2	3.25462	0.000343375	-2.81856	4.09068e-05
	ENSMUSG00000041120	Nbl1	2.68308	4.65036e-11	-1.14452	0.00398133
	ENSMUSG00000041134	Cyyr1	2.20331	0.000398023	-2.07455	0.000759135
	ENSMUSG00000041329	Atp1b2	4.275	3.31409e-18	-3.07599	3.8658e-12
	ENSMUSG00000041445	Mmrn2	2.75417	3.90618e-06	-1.97684	0.000748191
	ENSMUSG00000041624	Gucy1a2	1.47275	0.000185678	-2.21945	7.63683e-09
	ENSMUSG00000041741	Pde3a	5.63869	1.23078e-21	-3.47119	6.06878e-13
	ENSMUSG00000042190	Cmklr1	3.86154	2.32628e-41	-1.16264	7.82014e-06
	ENSMUSG00000042284	Itga1	4.58965	1.54829e-39	-1.24594	6.77636e-05
	ENSMUSG00000042485	Mustn1	2.77959	1.35897e-07	-2.97813	6.25165e-09
	ENSMUSG00000042807	Hecw2	2.73706	1.05899e-12	-1.93004	1.62197e-08
	ENSMUSG00000042846	Lrrtm3	3.81689	0.00168071	-3.16678	0.000895954
	ENSMUSG00000042918	Mamstr	2.16707	0.0089146	-2.7165	0.000573047
	ENSMUSG00000043017	Ptgir	3.41624	7.7291e-05	-3.08382	2.60082e-05
	ENSMUSG00000043366	Olfr78	5.74078	1.04577e-10	-2.77535	3.91485e-05
	ENSMUSG00000043631	Ecm2	2.47034	4.88067e-07	-2.38235	5.6339e-07
	ENSMUSG00000043822	Adamtsl5	6.02947	6.9719e-21	-1.45927	0.000896793
	ENSMUSG00000044017	Gpr133	2.27876	0.000328751	-3.19661	1.93824e-07
	ENSMUSG00000044338	Aplnr	2.46908	0.000830822	-1.99668	0.00646223
	ENSMUSG00000044345	Marveld1	1.16155	4.15795e-06	-1.17843	1.83598e-06
	ENSMUSG00000044562	Rasip1	1.92171	0.00294878	-2.39388	0.000108154
	ENSMUSG00000044906	4930503L19Rik	3.78066	7.3087e-14	-1.2008	0.00770675
	ENSMUSG00000045092	S1pr1	2.63409	1.57054e-06	-2.13253	8.88439e-05
	ENSMUSG00000045103	Dmd	1.23309	3.72554e-06	-1.35984	1.95776e-07
	ENSMUSG00000045534	Kcna5	4.60204	1.82715e-05	-3.11887	0.000133514
	ENSMUSG00000045672	Col27a1	3.34713	1.19176e-12	-2.15681	2.85932e-07
	ENSMUSG00000045930	Clec14a	1.88479	0.00133878	-2.26455	5.32288e-05
	ENSMUSG00000046186	Cd109	2.18124	6.25186e-07	-1.60522	0.000165765
	ENSMUSG00000046275	Tusc5	3.56032	1.50362e-07	-4.08359	3.94381e-12
	ENSMUSG00000046470	Sox18	2.98534	2.20962e-05	-1.8495	0.00578829
	ENSMUSG00000046480	Scn4b	4.90435	2.13949e-09	-2.75003	1.39829e-06
	ENSMUSG00000046618	Olfml2a	4.70677	2.09751e-30	-1.52334	3.18557e-05
	ENSMUSG00000046688	Tifa	1.28255	0.00101732	-1.2061	0.00134856
	ENSMUSG00000046768	Rhoj	1.81686	1.08605e-09	-1.46536	5.9549e-07
	ENSMUSG00000046794	Ppp1r3b	3.84184	4.83255e-06	-2.67982	5.53516e-06
	ENSMUSG00000046916	Myct1	4.77329	1.79941e-07	-2.04467	0.00483163
	ENSMUSG00000047330	Kcne4	5.5862	4.07868e-11	-2.98243	1.04253e-05
	ENSMUSG00000047414	Flrt2	1.64683	0.00608404	-2.37977	3.93234e-05
	ENSMUSG00000047867	Gimap6	3.31287	4.89375e-07	-2.88193	1.27695e-06
	ENSMUSG00000047986	Palm3	3.85287	0.000615616	-2.42321	0.000256673
	ENSMUSG00000048279	Sacs	1.57441	1.69368e-05	-2.10894	1.53803e-09
	ENSMUSG00000048376	F2r	1.92856	2.84892e-10	-1.05714	0.000568486
	ENSMUSG00000048450	Msx1	1.53583	0.00814193	-2.14261	1.6839e-05
	ENSMUSG00000048572	Tmem252	3.09014	2.33244e-11	-1.89035	2.84144e-05
	ENSMUSG00000048583	Igf2	2.71573	3.06714e-11	-3.28316	1.35938e-10
	ENSMUSG00000048636	A730049H05Rik	1.58723	0.00239031	-2.54425	1.33474e-07
	ENSMUSG00000048960	Prex2	1.52546	0.000181321	-2.71874	1.3194e-11
	ENSMUSG00000049107	Ntf3	6.07254	8.1977e-15	-1.47708	0.00119707
	ENSMUSG00000049265	Kcnk3	3.30541	2.15157e-05	-3.35155	9.65274e-07
	ENSMUSG00000050069	Grem2	4.44635	5.02674e-05	-3.05954	0.000682274
	ENSMUSG00000050234	Gja4	2.38589	7.27224e-05	-3.10714	5.86895e-08
	ENSMUSG00000050315	Synpo2	6.17508	9.29066e-45	-1.24453	0.00101786
	ENSMUSG00000050370	Ch25h	3.43385	3.63174e-06	-2.15644	0.000500412
	ENSMUSG00000050556	Kcnb1	2.14126	0.000369677	-2.62872	6.44486e-07
	ENSMUSG00000051323	Pcdh19	2.31424	1.74215e-08	-3.20033	1.27967e-16
	ENSMUSG00000051652	Lrrc3	1.88605	9.64923e-10	-1.14509	0.000166855
	ENSMUSG00000052133	Sema5b	3.6636	1.81658e-05	-3.40913	2.24886e-06
	ENSMUSG00000052504	Epha3	2.33747	0.00597612	-2.24714	0.00473598
	ENSMUSG00000052726	Kcnt2	4.94485	1.96291e-05	-2.48091	0.00239478
	ENSMUSG00000052911	Lamb2	1.18098	1.436e-07	-1.25129	1.32186e-08
	ENSMUSG00000052921	Arhgef15	1.64124	0.00697401	-2.52947	1.30789e-05
	ENSMUSG00000053062	Jam2	3.23433	3.5265e-12	-1.46206	0.00130874
	ENSMUSG00000053279	Aldh1a1	2.9541	0.000150637	-3.16005	2.51942e-05
	ENSMUSG00000053310	Nrgn	5.61207	9.77369e-10	-2.83537	4.17976e-08
	ENSMUSG00000053475	Tnfaip6	2.74436	1.062e-05	-2.90778	8.97054e-07
	ENSMUSG00000053626	Tll1	2.95525	1.97278e-05	-1.91832	0.00372795
	ENSMUSG00000053897	Slc39a8	2.16782	5.06851e-07	-1.66709	8.11096e-05
	ENSMUSG00000054404	Slfn5	2.62362	5.38566e-08	-2.29985	9.93235e-07
	ENSMUSG00000054435	Gimap4	1.81969	0.00986745	-2.15329	0.00162184
	ENSMUSG00000054555	Adam12	4.37348	1.75462e-14	-1.86099	0.000293955
	ENSMUSG00000054580	Pla2r1	5.30506	2.06727e-28	-1.17957	0.00323774
	ENSMUSG00000054675	Tmem119	1.88758	0.00585806	-3.73801	2.09814e-09
	ENSMUSG00000054690	Emcn	2.62444	4.81086e-05	-2.06037	0.00125906
	ENSMUSG00000055254	Ntrk2	2.64099	2.85953e-05	-2.63185	2.24278e-05
	ENSMUSG00000055322	Tns1	4.26101	1.38438e-26	-1.62106	1.37967e-05
	ENSMUSG00000055632	Hmcn2	2.47626	6.14708e-06	-2.33746	1.14978e-05
	ENSMUSG00000056427	Slit3	5.96802	6.3536e-27	-1.42596	0.00353984
	ENSMUSG00000056481	Cd248	5.36562	3.9114e-13	-2.91608	4.10385e-06
	ENSMUSG00000056492	Gpr116	2.99297	1.60797e-09	-2.10235	1.64426e-05
	ENSMUSG00000056602	Fry	1.20601	0.000796879	-1.39733	7.41591e-05
	ENSMUSG00000057098	Ebf1	3.03297	2.27328e-10	-2.73046	4.77811e-09
	ENSMUSG00000057123	Gja5	1.95969	6.49348e-05	-3.08925	5.10988e-12
	ENSMUSG00000057914	Cacnb2	3.14195	4.33934e-06	-3.19746	2.00654e-08
	ENSMUSG00000058620	Adra2b	4.40937	6.45324e-07	-1.89084	0.00376964
	ENSMUSG00000058914	C1qtnf3	3.32463	0.000310517	-2.12505	0.00257643
	ENSMUSG00000059173	Pde1a	3.44874	2.60866e-09	-3.42665	6.46933e-15
	ENSMUSG00000059201	Lep	5.07212	2.09688e-10	-2.20477	0.00046186
	ENSMUSG00000059408	Mrgprh	7.14077	3.26979e-14	-2.586	1.67074e-05
	ENSMUSG00000059588	Calcrl	1.6002	0.000331902	-1.66527	0.000159051
	ENSMUSG00000059901	Adamts14	4.97046	1.53373e-08	-3.12618	4.23416e-07
	ENSMUSG00000060044	Tmem26	3.99082	0.000201858	-2.59832	0.00111824
	ENSMUSG00000060240	Cend1	1.40129	0.000532201	-1.71976	4.541e-07
	ENSMUSG00000060843	Ctnna3	3.53603	3.72607e-06	-2.99852	5.94174e-07
	ENSMUSG00000061171	Slc38a11	2.07176	0.00427467	-3.00488	2.53788e-06
	ENSMUSG00000061535	C1qtnf7	4.48469	2.98195e-07	-3.217	2.47263e-06
	ENSMUSG00000061603	Akap6	2.97636	6.50719e-08	-2.7703	9.55782e-08
	ENSMUSG00000061816	Myl1	3.37863	0.0036513	-3.58096	2.30047e-06
	ENSMUSG00000062098	Btbd3	1.30388	8.83711e-08	-1.51931	1.54759e-10
	ENSMUSG00000062515	Fabp4	2.36674	3.13608e-06	-2.38819	2.5128e-06
	ENSMUSG00000062563	Cys1	1.67153	0.00362794	-1.83612	0.000685802
	ENSMUSG00000062960	Kdr	2.44049	0.00100077	-2.988	2.92016e-05
	ENSMUSG00000062980	Cped1	2.57743	1.24503e-08	-1.59601	0.000245324
	ENSMUSG00000063060	Sox7	2.75712	2.31809e-06	-1.80669	0.00155329
	ENSMUSG00000066113	Adamtsl1	4.52858	4.21931e-19	-2.81714	4.5748e-11
	ENSMUSG00000066366	Serpina1a	3.38065	0.0099081	-3.27289	0.00228362
	ENSMUSG00000067201	H2-M9	4.43625	2.58428e-10	-2.48104	2.93953e-05
	ENSMUSG00000067586	S1pr3	4.00864	3.17349e-18	-3.28147	1.68588e-14
	ENSMUSG00000067780	Pi15	5.09891	4.25805e-20	-1.7642	0.000292938
	ENSMUSG00000067925	Cxx1a	1.3987	0.00593435	-1.29689	0.00506541
	ENSMUSG00000068220	Lgals1	4.5922	1.48209e-40	-1.15455	0.000149594
	ENSMUSG00000068566	Myadm	1.41268	6.26194e-11	-1.21266	1.39122e-08
	ENSMUSG00000068614	Actc1	2.67856	9.01146e-09	-1.98457	2.69618e-08
	ENSMUSG00000069763	Tmem100	2.26236	0.0015541	-2.3303	0.000230862
	ENSMUSG00000070423	Olfr558	5.53173	2.81461e-12	-3.54393	2.88907e-07
	ENSMUSG00000070436	Serpinh1	2.61199	1.48896e-22	-1.08736	3.61349e-05
	ENSMUSG00000070476	Fam217b	4.48441	2.92751e-18	-1.06514	0.00981885
	ENSMUSG00000071178	Serpina1b	3.60883	3.17901e-05	-2.73132	0.000483811
	ENSMUSG00000071713	Csf2rb	2.64887	0.000179509	-1.90346	0.00704707
	ENSMUSG00000071714	Csf2rb2	2.57744	5.39444e-05	-1.95896	0.00191254
	ENSMUSG00000071847	Apcdd1	2.36068	8.43117e-08	-1.1269	0.00998088
	ENSMUSG00000072941	Sod3	4.77889	6.61222e-11	-3.48843	2.4535e-08
	ENSMUSG00000073421	H2-Ab1	1.57523	5.46139e-05	-1.58708	2.29122e-05
	ENSMUSG00000073557	Ppp1r12b	1.44714	1.64039e-07	-1.13411	3.78005e-05
	ENSMUSG00000074364	Ehd2	2.96392	1.31378e-20	-1.76933	1.12721e-08
	ENSMUSG00000074743	Thbd	2.15167	2.92064e-06	-2.47046	8.10091e-08
	ENSMUSG00000075394	Hoxc4	2.88233	0.000907109	-2.33003	0.00121073
	ENSMUSG00000075585	6330403L08Rik	2.16558	5.17459e-06	-1.48396	0.00104516
	ENSMUSG00000078816	Prkcg	1.14478	0.00554145	-1.59813	1.89726e-05
	ENSMUSG00000079462	Gm15737	2.46157	8.01002e-06	-1.90146	0.0001408
	ENSMUSG00000079588	Tmem182	3.00043	0.00246656	-3.78565	1.92401e-09
	ENSMUSG00000085382	Gm13861	2.41484	3.45986e-06	-1.4917	0.00101702
	ENSMUSG00000085902	Gm12200	3.7269	0.00346711	-2.40302	0.00617683
	ENSMUSG00000085925	Rtl1	3.85039	2.74548e-05	-2.92341	1.28953e-05
	ENSMUSG00000086596	Susd5	5.97185	1.16697e-13	-2.41472	2.23572e-05
	ENSMUSG00000090399	Nav1	2.8013	7.60066e-13	-1.0974	0.00206381
	ENSMUSG00000090523	Gypc	6.04528	1.68682e-25	-1.11882	0.0062641
	ENSMUSG00000090698	Apold1	2.53475	2.31809e-06	-2.59117	1.29919e-06
	ENSMUSG00000091345	Col6a5	2.73512	0.000277086	-2.88533	1.3731e-05
	ENSMUSG00000092164	Rergl	4.37492	3.08561e-06	-2.88339	2.40257e-05
Pregnancy	ENSMUSG00000001508	Sgca	4.55922	0.000276395	-3.16144	0.00200281
	ENSMUSG00000001946	Esam	2.13108	0.00611287	-2.08963	0.0096801
	ENSMUSG00000002249	Tead3	1.21773	0.000527427	-1.13235	0.0013399
	ENSMUSG00000002831	Plin4	3.02517	3.14431e-06	-2.82936	3.97433e-05
	ENSMUSG00000003420	Fcgrt	2.07957	1.26259e-08	-1.15645	0.00208653
	ENSMUSG00000003746	Man1a	1.70492	0.000373149	-1.47501	0.00342845
	ENSMUSG00000004044	Ptrf	3.5744	2.37606e-22	-1.05722	0.00595119
	ENSMUSG00000014846	Tppp3	3.29946	3.61488e-14	-1.81507	5.96252e-05
	ENSMUSG00000017929	B4galt5	1.48876	4.65993e-05	-1.17528	0.00132142
	ENSMUSG00000018752	BC096441	1.36774	1.71556e-05	-1.6767	8.67302e-08
	ENSMUSG00000019194	Scn1b	2.37524	0.000220526	-1.82887	0.00479342
	ENSMUSG00000019326	Aoc3	6.05604	3.22932e-27	-1.94305	0.000326865
	ENSMUSG00000019467	Arhgef25	2.21058	4.05053e-10	-1.13629	0.00166258
	ENSMUSG00000019769	Syne1	3.61124	3.465e-15	-1.33909	0.00535211
	ENSMUSG00000020019	Ntn4	4.16933	3.47626e-09	-2.57546	0.000650615
	ENSMUSG00000020044	Timp3	3.92164	2.37447e-18	-1.22013	0.00961867
	ENSMUSG00000020439	Smtn	3.04468	3.5967e-25	-1.08707	0.000326865
	ENSMUSG00000021313	Ryr2	3.74734	4.25396e-06	-2.28413	0.00322943
	ENSMUSG00000021573	Tppp	2.30355	1.03667e-06	-1.54867	0.00168157
	ENSMUSG00000021838	Samd4	3.34685	3.32283e-10	-1.5646	0.00548971
	ENSMUSG00000021959	Lats2	1.10636	4.91718e-05	-1.08407	6.74305e-05
	ENSMUSG00000022489	Pde1b	3.68189	7.01919e-05	-2.33207	0.00276229
	ENSMUSG00000023032	Slc4a8	1.75247	0.0068358	-2.18239	0.0004664
	ENSMUSG00000023092	Fhl1	3.34629	1.9554e-10	-1.71233	0.00131469
	ENSMUSG00000023224	Serping1	4.97058	1.54313e-15	-1.66592	0.00916551
	ENSMUSG00000024049	Myom1	2.63993	5.24284e-05	-1.77984	0.00966007
	ENSMUSG00000024112	Cacna1h	3.58122	3.76274e-07	-2.22827	0.000883625
	ENSMUSG00000024140	Epas1	1.60259	2.48426e-08	-1.86108	3.15141e-10
	ENSMUSG00000024302	Dtna	3.19405	6.09451e-09	-1.5676	0.00679129
	ENSMUSG00000024395	Lims2	2.91069	4.41728e-05	-2.52642	0.000835652
	ENSMUSG00000024427	Spry4	1.74831	5.90214e-07	-1.02086	0.00560771
	ENSMUSG00000025348	Itga7	4.3921	8.11577e-11	-2.00757	0.001524
	ENSMUSG00000025746	Il6	3.57888	1.37986e-08	-1.78458	0.00714682
	ENSMUSG00000025931	Paqr8	2.28555	0.00027696	-1.70302	0.00571026
	ENSMUSG00000026131	Dst	1.72316	2.35003e-08	-1.22598	0.00013651
	ENSMUSG00000026208	Des	2.62219	8.93186e-05	-2.26671	0.00164997
	ENSMUSG00000026222	Sp100	1.44471	0.00209571	-1.25717	0.00808729
	ENSMUSG00000026311	Asb1	1.45477	0.00174556	-1.16794	0.00899021
	ENSMUSG00000026463	Atp2b4	2.68864	4.01844e-11	-1.92737	7.82023e-06
	ENSMUSG00000026676	Ccdc3	4.26611	7.55045e-09	-1.845	0.00535982
	ENSMUSG00000026678	Rgs5	3.01909	6.84342e-08	-1.88023	0.00179309
	ENSMUSG00000026728	Vim	3.66728	3.04222e-17	-1.32982	0.00347979
	ENSMUSG00000027894	Slc6a17	2.39592	9.72655e-05	-1.8873	0.00334495
	ENSMUSG00000028259	Fhl5	3.2933	0.000190658	-2.50997	0.00401708
	ENSMUSG00000028524	Sgip1	2.85234	9.28403e-05	-1.93963	0.00956229
	ENSMUSG00000029070	Mxra8	1.63079	8.25099e-05	-1.19477	0.00571663
	ENSMUSG00000029166	Mapre3	1.73274	2.19464e-07	-1.22186	0.000340937
	ENSMUSG00000029641	Rasl11a	4.12571	8.02888e-13	-1.86038	0.000941808
	ENSMUSG00000030255	Sspn	2.92471	3.51622e-14	-1.05704	0.00864448
	ENSMUSG00000030306	Tmtc1	1.0479	0.00147396	-1.2085	0.000194097
	ENSMUSG00000030554	Synm	4.49482	3.40533e-27	-1.67216	5.69648e-05
	ENSMUSG00000031070	Mrgprf	5.47797	2.59444e-07	-2.55799	0.00925548
	ENSMUSG00000031523	Dlc1	1.56639	6.85771e-07	-1.14174	0.000423163
	ENSMUSG00000031616	Ednra	3.19087	8.1497e-09	-1.80742	0.00210813
	ENSMUSG00000031748	Gnao1	1.60828	0.00390501	-1.8313	0.000773604
	ENSMUSG00000032135	Mcam	1.60648	0.000357275	-2.03828	1.548e-05
	ENSMUSG00000032194	Kank2	2.05389	1.88915e-10	-1.10006	0.00112917
	ENSMUSG00000032332	Col12a1	4.40406	2.38981e-13	-1.90928	0.00240123
	ENSMUSG00000032625	Thsd7a	4.14329	1.02188e-14	-2.15712	8.8768e-05
	ENSMUSG00000032657	Fam189b	2.62313	5.97071e-10	-1.15302	0.00792983
	ENSMUSG00000032714	Syde1	2.30147	1.90801e-08	-1.38184	0.00120016
	ENSMUSG00000032855	Pkd1	1.78604	1.54875e-13	-1.14399	4.07674e-06
	ENSMUSG00000033910	Gucy1a3	5.90344	1.29354e-19	-1.87198	0.00286436
	ENSMUSG00000034898	Filip1	5.4819	1.12597e-20	-1.49434	0.00802761
	ENSMUSG00000034981	Parm1	1.53077	0.000235082	-1.1413	0.00905238
	ENSMUSG00000036052	Dnajb5	1.18214	0.000295687	-1.24311	0.000117706
	ENSMUSG00000036095	Dgkb	4.35007	4.55466e-06	-2.52168	0.00695579
	ENSMUSG00000036570	Fxyd1	5.6999	1.94045e-10	-2.19429	0.00390721
	ENSMUSG00000036854	Hspb6	2.2441	1.29289e-07	-1.30756	0.00369095
	ENSMUSG00000037003	Tenc1	2.12441	4.56475e-12	-1.65149	1.81309e-07
	ENSMUSG00000037621	Atoh8	6.30293	4.63536e-12	-2.44346	0.000417565
	ENSMUSG00000038387	Rras	1.19367	1.5997e-06	-1.06646	2.06627e-05
	ENSMUSG00000038521	C1s	5.48606	6.25681e-25	-1.3108	0.0091699
	ENSMUSG00000038530	Rgs4	3.95891	3.36666e-06	-2.55314	0.00449051
	ENSMUSG00000038583	Pln	2.24075	0.00297971	-2.2483	0.00301474
	ENSMUSG00000038677	Scube3	4.61037	5.20521e-25	-1.30842	0.00341191
	ENSMUSG00000039405	Prss23	2.96696	3.3496e-12	-1.4202	0.00156991
	ENSMUSG00000040260	Daam2	2.37042	8.58392e-09	-1.82325	2.16705e-05
	ENSMUSG00000041073	Nacad	2.76491	2.059e-06	-2.01289	0.000678972
	ENSMUSG00000041329	Atp1b2	2.90644	5.6914e-07	-2.40877	0.000109063
	ENSMUSG00000041577	Prelp	4.27356	5.91434e-13	-1.6438	0.00864448
	ENSMUSG00000041624	Gucy1a2	2.11593	4.02176e-05	-1.97693	0.000264868
	ENSMUSG00000041696	Rasl12	4.24725	9.24933e-12	-2.34334	0.000146654
	ENSMUSG00000041889	Shisa4	1.26328	0.00105017	-1.13281	0.00338559
	ENSMUSG00000042121	Ssh1	1.37314	8.47606e-06	-1.16246	0.000194926
	ENSMUSG00000042284	Itga1	4.12296	9.71391e-22	-1.67351	0.000114725
	ENSMUSG00000042485	Mustn1	2.59193	0.000147042	-2.27131	0.00175404
	ENSMUSG00000042613	Pbxip1	1.16017	0.000298661	-1.66894	2.12914e-07
	ENSMUSG00000043336	Filip1l	2.42357	1.16646e-09	-2.02241	1.83707e-06
	ENSMUSG00000043542	Zc2hc1a	1.84316	2.5489e-06	-1.20761	0.0032666
	ENSMUSG00000044337	Ackr3	3.46386	4.63309e-17	-1.41417	0.000996716
	ENSMUSG00000044345	Marveld1	1.19535	0.000414348	-1.39555	3.93154e-05
	ENSMUSG00000044471	AB041803	1.27614	0.00478872	-1.47802	0.000778794
	ENSMUSG00000046275	Tusc5	5.06925	2.6018e-08	-2.10644	0.00893351
	ENSMUSG00000046480	Scn4b	4.57399	1.68961e-06	-2.41792	0.00304354
	ENSMUSG00000046743	Fat4	1.64364	3.99155e-06	-1.13514	0.00225387
	ENSMUSG00000046768	Rhoj	2.55588	5.27526e-11	-1.3199	0.00125858
	ENSMUSG00000047496	Rnf152	3.03016	1.34613e-07	-1.7006	0.00303966
	ENSMUSG00000048096	Lmod1	4.98429	2.22417e-26	-1.32771	0.00442266
	ENSMUSG00000048572	Tmem252	2.76643	3.65306e-06	-1.70518	0.00824096
	ENSMUSG00000049176	Frmpd4	2.34633	0.00239297	-2.47505	0.000750106
	ENSMUSG00000049265	Kcnk3	3.42077	0.00054498	-2.96887	0.00281938
	ENSMUSG00000050234	Gja4	3.5005	2.50941e-05	-2.62015	0.00137121
	ENSMUSG00000050315	Synpo2	5.35353	8.87479e-24	-1.82728	0.00054491
	ENSMUSG00000050721	Plekho2	1.57576	2.69009e-05	-1.296	0.000828641
	ENSMUSG00000051951	Xkr4	6.18783	1.28218e-08	-3.532	0.000248069
	ENSMUSG00000052684	Jun	1.00783	0.00140806	-1.04009	0.000944815
	ENSMUSG00000054263	Lifr	2.73712	7.10403e-18	-1.31657	7.05599e-05
	ENSMUSG00000055148	Klf2	2.00339	0.000327489	-1.49404	0.00971388
	ENSMUSG00000055322	Tns1	3.25922	4.14009e-11	-2.17808	4.06145e-05
	ENSMUSG00000056602	Fry	1.65502	0.000482761	-1.78884	0.000289876
	ENSMUSG00000057098	Ebf1	3.47262	3.09106e-08	-1.77879	0.0068832
	ENSMUSG00000058135	Gstm1	1.38565	4.06006e-06	-1.4123	4.16713e-06
	ENSMUSG00000059173	Pde1a	5.78472	1.13157e-13	-1.84162	0.00208653
	ENSMUSG00000059408	Mrgprh	5.11456	8.49867e-08	-2.25671	0.00924625
	ENSMUSG00000061171	Slc38a11	3.65129	0.000143441	-2.40594	0.00894028
	ENSMUSG00000061353	Cxcl12	3.96913	2.68635e-17	-1.31965	0.00644001
	ENSMUSG00000061603	Akap6	2.84262	6.03228e-05	-2.54426	0.000649336
	ENSMUSG00000063430	Wscd2	4.39136	4.48839e-09	-2.62044	2.60317e-06
	ENSMUSG00000066113	Adamtsl1	4.29028	3.31079e-12	-2.50103	3.74665e-05
	ENSMUSG00000067279	Ppp1r3c	3.53055	3.84793e-05	-2.529	0.00063627
	ENSMUSG00000067586	S1pr3	4.93894	1.69924e-16	-1.61476	0.00600115
	ENSMUSG00000068566	Myadm	1.2823	8.12394e-06	-1.26722	1.52219e-05
	ENSMUSG00000073557	Ppp1r12b	1.66706	4.87119e-06	-1.74637	4.36822e-06
	ENSMUSG00000074743	Thbd	1.82423	0.00320775	-1.72566	0.00834569
	ENSMUSG00000075254	Heg1	2.13614	9.15419e-12	-1.07573	0.00112919
	ENSMUSG00000077398	Gm24334	4.3715	3.54067e-06	-2.28146	0.00117645
	ENSMUSG00000078794	Dact3	5.62741	1.08666e-27	-1.36127	0.0028486
	ENSMUSG00000079343	Gm5077	2.21886	5.67681e-06	-1.4279	0.00378683
	ENSMUSG00000086596	Susd5	5.76706	2.31075e-09	-2.22519	0.00683474
	ENSMUSG00000090958	Lrrc32	1.71917	0.00023255	-2.00028	4.25294e-05
	ENSMUSG00000091017	Fam71a	2.51448	2.47942e-07	-1.76869	0.000339512
Lactation	ENSMUSG00000000120	Ngfr	4.33827	6.30274e-10	-1.54641	0.00594709
	ENSMUSG00000000782	Tcf7	1.58867	0.000952416	-1.57788	0.000532976
	ENSMUSG00000001986	Gria3	2.12266	0.00025502	-2.16281	6.65206e-05
	ENSMUSG00000003948	Mmd	1.95239	1.006e-07	-1.015	0.00243978
	ENSMUSG00000020218	Wif1	2.83018	1.29061e-08	-2.41253	4.47556e-07
	ENSMUSG00000020427	Igfbp3	1.51891	0.000574284	-1.29589	0.00206658
	ENSMUSG00000021379	Id4	5.0399	1.44965e-17	-1.32072	0.0069814
	ENSMUSG00000021614	Vcan	3.59814	2.88019e-12	-2.14383	1.85528e-05
	ENSMUSG00000021765	Fst	2.70884	0.000101597	-1.98389	0.00375734
	ENSMUSG00000024598	Fbn2	2.72494	5.10009e-05	-3.88399	9.95084e-09
	ENSMUSG00000025776	Crispld1	2.58316	1.42316e-05	-1.61121	0.00449378
	ENSMUSG00000026051	1500015O10Rik	6.58282	6.37624e-28	-2.35069	6.43461e-08
	ENSMUSG00000027239	Mdk	2.49028	1.93001e-06	-1.51793	0.00200934
	ENSMUSG00000027351	Spred1	1.55124	1.17455e-08	-1.41355	3.78161e-08
	ENSMUSG00000027386	Fbln7	3.01204	1.68707e-06	-1.9617	0.00113551
	ENSMUSG00000028020	Glrb	2.33403	8.46736e-07	-1.4807	8.80847e-05
	ENSMUSG00000028583	Pdpn	5.98389	5.25913e-17	-1.993	0.000402954
	ENSMUSG00000028926	Cdk14	2.11769	1.57559e-08	-1.11684	0.00135194
	ENSMUSG00000030844	Rgs10	1.57535	0.00696275	-1.50323	0.00604581
	ENSMUSG00000031227	Magee1	2.92875	1.69058e-09	-1.41908	0.000989566
	ENSMUSG00000031239	Itm2a	2.65811	0.000880986	-2.34373	0.000799791
	ENSMUSG00000031290	Lrch2	3.19882	6.05265e-10	-1.77482	2.58872e-05
	ENSMUSG00000031558	Slit2	3.33422	1.90389e-07	-2.44691	6.88132e-05
	ENSMUSG00000031561	Tenm3	3.31383	1.27534e-05	-2.08335	0.0036048
	ENSMUSG00000031740	Mmp2	2.24399	0.000494841	-2.50701	0.000125226
	ENSMUSG00000032320	Rcn2	1.10614	0.000623714	-1.03244	0.000468837
	ENSMUSG00000032511	Scn5a	2.35992	2.27505e-06	-1.48147	0.000680746
	ENSMUSG00000032719	Sbspon	4.9989	1.98917e-23	-1.0788	0.00271407
	ENSMUSG00000032816	Igdcc4	2.07357	0.000101787	-1.49834	0.00262681
	ENSMUSG00000032826	Ank2	5.12877	3.72242e-14	-1.5636	0.00706138
	ENSMUSG00000037568	Vash2	4.9672	4.69402e-09	-1.9578	4.67208e-05
	ENSMUSG00000038074	Fkbp14	1.80204	3.24729e-06	-1.09586	0.00207395
	ENSMUSG00000038128	Camk4	2.48198	2.26878e-13	-1.10932	0.000344302
	ENSMUSG00000038702	Dsel	2.30397	1.17907e-10	-1.54551	2.58474e-06
	ENSMUSG00000040138	Ndp	3.82402	0.00543807	-3.97775	1.40019e-08
	ENSMUSG00000040147	Maob	7.79238	3.4398e-28	-1.73027	1.26299e-05
	ENSMUSG00000041773	Enc1	3.4661	1.13308e-14	-1.04519	0.00998017
	ENSMUSG00000043004	Gng2	3.276	1.8473e-06	-1.5755	0.00611704
	ENSMUSG00000043067	Dpy19l1	1.24131	0.000140906	-1.36074	4.94378e-06
	ENSMUSG00000045215	Asxl3	2.65054	2.50488e-06	-1.98174	8.3751e-07
	ENSMUSG00000046561	Arsj	3.89312	9.64143e-05	-3.27989	2.85757e-11
	ENSMUSG00000049536	Tceal1	1.3754	0.000933466	-1.40258	6.56015e-05
	ENSMUSG00000050640	Tmem150c	2.7531	0.00104357	-2.2887	0.00201958
	ENSMUSG00000052387	Trpm3	3.58416	1.25442e-10	-3.269	3.52133e-13
	ENSMUSG00000052949	Rnf157	2.37869	0.00370411	-1.52512	0.00893726
	ENSMUSG00000053399	Adamts18	3.44276	1.65013e-06	-4.09652	3.73647e-08
	ENSMUSG00000055782	Abcd2	3.34985	4.66918e-07	-1.82047	0.00137894
	ENSMUSG00000060572	Mfap2	3.36506	0.000910321	-3.25558	0.000159333
	ENSMUSG00000062184	Hs6st2	3.69299	2.55379e-08	-3.00879	1.35289e-07
	ENSMUSG00000064061	Dzip3	1.53273	4.70149e-06	-1.11131	0.000236685
	ENSMUSG00000069662	Marcks	1.16842	0.000178802	-1.69492	1.14608e-08
	ENSMUSG00000069720	4930572O03Rik	3.1545	0.00632478	-2.2375	5.41429e-05
	ENSMUSG00000070605	Gm13251	1.44462	0.00566173	-1.31682	0.000682669
	ENSMUSG00000074505	Fat3	2.92045	8.96836e-06	-2.19272	8.0735e-05
	ENSMUSG00000074766	Ism1	4.25617	1.89885e-11	-2.12256	0.000143944
	ENSMUSG00000079014	Serpina3i	1.70281	0.0052411	-1.46689	0.00891592
	ENSMUSG00000090122	Kcne1l	4.68124	0.00202993	-2.45966	0.00817192
	ENSMUSG00000090919	Pabpc4l	5.06798	7.59549e-10	-1.86026	0.00302426
	ENSMUSG00000091625	Lsm5	2.06024	0.00751397	-1.65412	0.000621942
Lactogenesis	ENSMUSG00000001986	Gria3	3.39145	6.82114e-13	-1.41292	0.00255939
	ENSMUSG00000002020	Ltbp2	1.86282	3.98971e-06	-2.38535	4.28108e-08
	ENSMUSG00000005973	Rcn1	1.46211	4.41312e-06	-1.08743	0.000951013
	ENSMUSG00000014602	Kif1a	1.87884	3.83631e-05	-1.46938	0.00199996
	ENSMUSG00000020140	Lgr5	2.62454	9.90601e-08	-2.8688	4.11509e-08
	ENSMUSG00000020839	Tmigd1	2.69041	0.00431198	-1.93003	0.00862315
	ENSMUSG00000021614	Vcan	4.89931	5.29091e-29	-1.45848	0.000731487
	ENSMUSG00000022367	Has2	4.40595	4.53329e-12	-2.42479	0.000116972
	ENSMUSG00000022483	Col2a1	3.54245	0.000430914	-2.00509	0.00586834
	ENSMUSG00000022722	Arl6	1.66198	1.32803e-06	-1.02521	0.00292151
	ENSMUSG00000024598	Fbn2	2.81678	9.29917e-08	-2.70626	7.11624e-07
	ENSMUSG00000024600	Slc27a6	3.03872	0.000213449	-3.43287	4.38176e-07
	ENSMUSG00000025089	Gfra1	2.87764	9.71323e-05	-3.23964	2.58344e-05
	ENSMUSG00000027351	Spred1	1.54599	2.60353e-12	-1.28351	1.36503e-08
	ENSMUSG00000027386	Fbln7	4.19491	1.53109e-15	-1.38068	0.00881147
	ENSMUSG00000027855	Sycp1	1.26576	0.00330381	-1.1243	0.00691525
	ENSMUSG00000028020	Glrb	2.05489	2.18753e-08	-1.15307	0.000622957
	ENSMUSG00000028583	Pdpn	6.72129	5.22302e-31	-1.42428	0.00375247
	ENSMUSG00000028937	Acot7	1.35711	1.81058e-05	-1.01175	0.00161684
	ENSMUSG00000030268	Bcat1	3.20885	3.2368e-06	-2.90304	3.05715e-06
	ENSMUSG00000030844	Rgs10	1.98643	2.17732e-05	-1.2939	0.00805761
	ENSMUSG00000031227	Magee1	3.53069	6.06396e-19	-1.16473	0.00236086
	ENSMUSG00000031290	Lrch2	3.81943	3.57861e-20	-1.43569	0.000103374
	ENSMUSG00000031558	Slit2	3.97933	2.94669e-14	-2.0535	0.000103646
	ENSMUSG00000031659	Adcy7	1.93571	0.00121871	-1.65775	0.00862315
	ENSMUSG00000031740	Mmp2	3.60536	1.18141e-11	-1.62178	0.00362801
	ENSMUSG00000032320	Rcn2	1.17598	6.88253e-06	-1.01378	0.000122617
	ENSMUSG00000032363	Adamts7	1.04745	0.00287814	-1.94658	2.54987e-08
	ENSMUSG00000032511	Scn5a	2.83973	4.28876e-12	-1.61502	3.33211e-05
	ENSMUSG00000032719	Sbspon	4.48824	1.20852e-31	-1.24573	0.000108319
	ENSMUSG00000037169	Mycn	2.27309	0.00917974	-2.26038	0.00146968
	ENSMUSG00000037568	Vash2	4.37097	2.18789e-13	-1.27546	0.00234555
	ENSMUSG00000038074	Fkbp14	2.13111	9.56878e-12	-1.01107	0.00154044
	ENSMUSG00000038702	Dsel	2.14395	7.75705e-14	-1.16669	5.54108e-05
	ENSMUSG00000039153	Runx2	2.05453	6.25049e-06	-1.325	0.00558673
	ENSMUSG00000040138	Ndp	5.66392	1.14332e-07	-2.30246	6.45268e-05
	ENSMUSG00000040147	Maob	7.36976	4.08348e-46	-1.32431	0.000137821
	ENSMUSG00000041449	Serpina3h	1.69286	1.14034e-05	-1.41831	0.000424099
	ENSMUSG00000041773	Enc1	3.90085	3.58443e-26	-1.2666	0.000471255
	ENSMUSG00000042501	Cpa6	1.97402	0.00834448	-2.42494	2.03582e-05
	ENSMUSG00000044229	Nxpe4	2.23312	0.00117146	-1.94085	0.00105903
	ENSMUSG00000045215	Asxl3	3.80538	6.91674e-18	-1.29327	0.000200534
	ENSMUSG00000045382	Cxcr4	1.09152	0.00379345	-1.0891	0.00362811
	ENSMUSG00000046561	Arsj	3.85116	1.02368e-08	-2.5674	3.32203e-10
	ENSMUSG00000050587	Lrrc4c	4.12608	2.4709e-05	-2.18501	0.000103494
	ENSMUSG00000050953	Gja1	1.6731	2.29484e-05	-1.59768	0.000129192
	ENSMUSG00000052387	Trpm3	4.8005	9.63327e-29	-1.7872	8.98802e-07
	ENSMUSG00000053024	Cntn2	2.09378	0.00140486	-1.90104	0.00283167
	ENSMUSG00000053399	Adamts18	4.46625	1.78859e-14	-2.36892	5.37262e-05
	ENSMUSG00000053654	Krt42	2.11133	0.0013387	-2.18908	0.000232088
	ENSMUSG00000056832	Ttc26	1.27852	0.00356445	-1.41757	0.000556243
	ENSMUSG00000060572	Mfap2	4.19083	6.11805e-08	-1.96692	0.00572497
	ENSMUSG00000062184	Hs6st2	4.83949	1.86508e-19	-2.27601	1.76227e-06
	ENSMUSG00000069662	Marcks	1.21381	1.56481e-06	-1.4555	1.91742e-08
	ENSMUSG00000069720	4930572O03Rik	3.68034	6.98512e-06	-1.60996	0.00101789
	ENSMUSG00000070605	Gm13251	1.92275	3.31861e-06	-1.12191	0.00130641
	ENSMUSG00000072188	Gm10354	2.99159	1.27617e-05	-2.01139	0.000189261
	ENSMUSG00000074766	Ism1	4.94949	1.09614e-21	-1.53064	0.00155678
	ENSMUSG00000078502	Gm13212	2.75844	0.00254227	-1.9865	0.000926189
	ENSMUSG00000092210	A930009A15Rik	3.12691	0.00378648	-2.86185	0.00241544
Lactation-Involution	ENSMUSG00000000120	Ngfr	4.62369	2.03343e-14	-2.33405	5.97706e-07
	ENSMUSG00000000142	Axin2	2.92486	2.67979e-09	-1.41295	0.000782299
	ENSMUSG00000000223	Drp2	4.34339	1.63275e-13	-1.59922	0.00208492
	ENSMUSG00000000782	Tcf7	1.7333	1.53822e-05	-3.02174	1.91329e-14
	ENSMUSG00000001510	Dlx3	2.68996	0.000931359	-2.47472	0.000197297
	ENSMUSG00000002020	Ltbp2	2.1106	8.25465e-08	-2.14249	7.63935e-08
	ENSMUSG00000002985	Apoe	1.11242	0.00418918	-1.99267	2.35933e-07
	ENSMUSG00000003418	St8sia6	1.29399	4.69199e-05	-1.74187	1.38852e-08
	ENSMUSG00000003934	Efnb3	5.36866	1.22116e-11	-1.42825	0.0064709
	ENSMUSG00000005320	Fgfr4	3.71643	1.18098e-05	-1.66811	0.000665706
	ENSMUSG00000006678	Pola1	1.31843	2.60916e-06	-1.04399	0.00010753
	ENSMUSG00000006777	Krt23	1.91424	0.000133078	-2.82205	1.55032e-10
	ENSMUSG00000008999	Bmp7	2.23882	8.52228e-11	-2.55427	6.60691e-16
	ENSMUSG00000013089	Etv5	2.19976	3.98792e-15	-1.94669	8.56594e-13
	ENSMUSG00000015968	Cacna1d	2.84175	3.95182e-13	-1.80243	2.28453e-07
	ENSMUSG00000017400	Stac2	2.85455	1.67008e-15	-1.10669	0.0015139
	ENSMUSG00000017692	Rhbdl3	3.02586	7.10701e-09	-1.66824	8.25949e-05
	ENSMUSG00000019027	Dnah1	2.02208	2.12793e-05	-1.37886	0.000807721
	ENSMUSG00000019718	L3hypdh	1.03895	0.000241649	-1.16352	9.16032e-06
	ENSMUSG00000020000	Moxd1	1.31602	0.00786328	-2.72691	3.76609e-08
	ENSMUSG00000020140	Lgr5	1.9291	0.000131762	-4.05251	6.85069e-15
	ENSMUSG00000020218	Wif1	3.5265	3.10434e-08	-5.70926	1.76048e-33
	ENSMUSG00000020427	Igfbp3	1.97634	1.86522e-08	-2.31538	6.29715e-11
	ENSMUSG00000020492	Ska2	1.24951	0.00271675	-1.03527	0.0058215
	ENSMUSG00000020672	Sntg2	3.62028	1.34682e-05	-1.59583	0.00138449
	ENSMUSG00000020846	Fam101b	1.96641	4.70831e-15	-1.19374	1.26402e-06
	ENSMUSG00000021087	Rtn1	5.38722	3.961e-44	-1.13397	0.000507868
	ENSMUSG00000021198	Unc79	6.08272	9.14404e-25	-1.24239	0.00073498
	ENSMUSG00000021280	Exoc3l4	1.82739	0.00968894	-1.43656	0.00227188
	ENSMUSG00000021379	Id4	4.59342	1.60554e-21	-2.67693	1.52142e-10
	ENSMUSG00000021604	Irx4	4.70097	1.24504e-21	-2.31383	1.4297e-08
	ENSMUSG00000021614	Vcan	3.68933	3.63192e-19	-1.12592	0.00448091
	ENSMUSG00000021765	Fst	3.18263	1.50134e-08	-2.43229	1.48598e-05
	ENSMUSG00000022103	Gfra2	2.73598	1.61459e-11	-1.34191	0.000667362
	ENSMUSG00000022240	Ctnnd2	4.08466	1.31398e-16	-1.75585	5.86697e-05
	ENSMUSG00000022321	Cdh10	4.93429	8.11504e-13	-1.7188	9.95518e-05
	ENSMUSG00000022367	Has2	2.65273	3.08294e-06	-1.60172	0.00445393
	ENSMUSG00000022449	Adamts20	5.43696	9.77471e-23	-1.22969	0.0019409
	ENSMUSG00000022456	2014-09-03	3.90511	1.19944e-08	-1.81781	2.34761e-06
	ENSMUSG00000022510	Trp63	1.88986	1.27739e-05	-1.98225	5.92703e-06
	ENSMUSG00000022602	Arc	2.17103	1.31259e-10	-2.2949	1.88811e-11
	ENSMUSG00000022803	Popdc2	6.48473	8.60715e-43	-1.23221	0.000107453
	ENSMUSG00000023571	Fam132a	1.16454	0.000180378	-1.61133	5.12171e-09
	ENSMUSG00000023913	Pla2g7	1.78055	3.75799e-05	-1.3445	0.0011567
	ENSMUSG00000023949	Tcte1	4.59809	0.000682614	-1.73437	0.0028018
	ENSMUSG00000024109	Nrxn1	2.05026	0.00383602	-2.64169	2.59632e-06
	ENSMUSG00000024176	Sox8	3.11211	3.04689e-09	-1.84689	7.06089e-05
	ENSMUSG00000024347	Psd2	6.12258	1.03711e-33	-1.62751	4.35227e-06
	ENSMUSG00000024421	Lama3	3.94117	1.62536e-26	-1.04113	0.0028314
	ENSMUSG00000024500	Ppp2r2b	7.00664	1.3123e-21	-2.01885	1.0521e-05
	ENSMUSG00000024578	Il17b	6.3984	4.86475e-34	-2.05497	1.79401e-06
	ENSMUSG00000024598	Fbn2	3.27375	4.17713e-10	-2.87792	1.53859e-08
	ENSMUSG00000024600	Slc27a6	4.57988	1.60386e-06	-3.00145	1.25805e-06
	ENSMUSG00000025089	Gfra1	2.50055	0.000585748	-3.17909	6.90673e-06
	ENSMUSG00000025328	Padi3	3.22648	4.47857e-08	-2.5943	8.42205e-10
	ENSMUSG00000025529	Zfp711	2.65163	1.04099e-07	-1.62469	0.000169671
	ENSMUSG00000025582	Nptx1	4.71756	4.98061e-12	-2.47522	4.2747e-07
	ENSMUSG00000025650	Col7a1	3.67677	2.31621e-17	-1.99502	1.34504e-06
	ENSMUSG00000025776	Crispld1	2.73945	6.90286e-09	-1.40597	0.00221955
	ENSMUSG00000025932	Eya1	6.87667	5.26324e-36	-1.68941	1.83943e-08
	ENSMUSG00000026051	1500015O10Rik	5.75747	5.21353e-15	-5.85811	1.25146e-41
	ENSMUSG00000026167	Wnt10a	3.31603	3.56677e-05	-1.93698	0.00101289
	ENSMUSG00000026235	Epha4	1.83881	6.57918e-09	-1.31799	1.79565e-05
	ENSMUSG00000026429	Ube2t	3.62157	5.20885e-07	-1.24057	0.00661149
	ENSMUSG00000026594	Ralgps2	1.76411	1.56558e-12	-2.15879	1.09221e-20
	ENSMUSG00000026976	Pax8	3.02273	0.00628433	-1.59951	0.00256579
	ENSMUSG00000027115	Kif18a	1.00805	0.00374157	-1.31308	2.45252e-05
	ENSMUSG00000027217	Tspan18	2.33109	2.12309e-07	-1.33857	0.00252689
	ENSMUSG00000027239	Mdk	2.37064	1.62179e-08	-2.47014	2.11912e-09
	ENSMUSG00000027253	Lrp4	1.46084	1.88033e-11	-1.39157	1.25981e-11
	ENSMUSG00000027386	Fbln7	3.23935	9.85576e-11	-1.60308	0.000881614
	ENSMUSG00000027796	Smad9	5.26884	4.23916e-08	-1.67503	0.00502604
	ENSMUSG00000027966	Col11a1	5.64725	2.30918e-21	-1.56521	0.00247356
	ENSMUSG00000028020	Glrb	1.18545	0.00186621	-2.29113	5.30116e-13
	ENSMUSG00000028444	Cntfr	2.73088	9.16588e-08	-1.28297	0.00876973
	ENSMUSG00000028626	Col9a2	3.9882	1.46587e-05	-4.10109	2.8443e-27
	ENSMUSG00000028782	Bai2	4.37312	1.38831e-08	-1.77296	0.00100272
	ENSMUSG00000028909	Ptpru	1.08891	0.00428374	-1.79213	3.01443e-07
	ENSMUSG00000029026	Trp73	2.75263	2.30575e-06	-2.57832	9.77543e-09
	ENSMUSG00000029055	Plch2	2.59958	2.84955e-18	-1.10794	6.58666e-05
	ENSMUSG00000029868	Trpv6	2.37389	0.00176968	-3.12339	4.36327e-08
	ENSMUSG00000030217	Art4	3.06031	8.06206e-13	-1.96289	1.06275e-07
	ENSMUSG00000030772	Dkk3	2.22167	6.63561e-12	-1.00246	0.00165709
	ENSMUSG00000030844	Rgs10	1.59341	0.000505985	-1.42573	0.0013883
	ENSMUSG00000031112	2610018G03Rik	2.89647	6.15584e-20	-2.0029	1.40187e-12
	ENSMUSG00000031273	Col4a6	1.43204	4.27685e-08	-1.38037	5.69706e-08
	ENSMUSG00000031284	Pak3	1.71256	3.15153e-07	-1.08133	0.000721722
	ENSMUSG00000031290	Lrch2	3.58073	2.04343e-18	-1.26863	0.000190953
	ENSMUSG00000031428	Zcchc18	3.40187	0.000476945	-2.13261	0.00012256
	ENSMUSG00000031561	Tenm3	3.54455	4.86154e-09	-2.13541	0.000216875
	ENSMUSG00000031595	Pdgfrl	3.6829	4.1098e-15	-1.13744	0.00486766
	ENSMUSG00000031740	Mmp2	2.73623	8.32378e-08	-1.4362	0.00466639
	ENSMUSG00000032013	Trim29	1.60953	7.93033e-05	-1.68168	2.96611e-05
	ENSMUSG00000032036	Kirrel3	3.55143	2.55612e-19	-1.06419	0.00178175
	ENSMUSG00000032262	Elovl4	2.22958	1.97882e-06	-2.65601	1.62367e-09
	ENSMUSG00000032363	Adamts7	1.10207	0.00175735	-2.54543	1.88106e-14
	ENSMUSG00000032511	Scn5a	2.13464	4.3893e-07	-2.58125	3.28643e-12
	ENSMUSG00000032537	Ephb1	4.51983	1.15911e-14	-1.40656	0.00398809
	ENSMUSG00000032572	Col6a4	4.2794	4.71198e-06	-2.52464	2.61589e-06
	ENSMUSG00000032719	Sbspon	4.72854	8.404e-32	-1.87459	3.99404e-10
	ENSMUSG00000032773	Chrm1	2.38697	1.63942e-06	-1.4961	0.000530946
	ENSMUSG00000032796	Lama1	2.80014	4.06737e-26	-1.46352	1.17443e-08
	ENSMUSG00000033644	Piwil2	2.0836	1.77103e-05	-2.05722	1.19303e-06
	ENSMUSG00000034164	Emid1	2.82362	4.53993e-18	-2.51888	3.89646e-16
	ENSMUSG00000034687	Fras1	3.40852	6.38785e-13	-2.3716	1.94623e-09
	ENSMUSG00000035131	Brinp3	6.74334	3.67124e-21	-2.12883	1.42234e-07
	ENSMUSG00000035246	Pcyt1b	6.64029	1.57223e-27	-1.71157	1.07118e-08
	ENSMUSG00000035407	Kank4	1.32432	3.59279e-07	-2.22504	8.07081e-19
	ENSMUSG00000035557	Krt17	2.0947	3.46452e-06	-2.00132	9.05726e-06
	ENSMUSG00000035615	Frmpd1	1.94365	7.57147e-06	-1.31611	0.000940962
	ENSMUSG00000036030	Prtg	5.60649	3.73011e-09	-1.93401	0.00158963
	ENSMUSG00000036111	Lmo1	2.92854	0.000165723	-2.07067	0.000125969
	ENSMUSG00000036169	Sostdc1	4.43419	6.09532e-11	-2.07128	2.84137e-05
	ENSMUSG00000036368	Rmdn2	1.44267	9.8186e-06	-1.42577	1.01545e-06
	ENSMUSG00000036395	Glb1l2	3.67722	6.24305e-11	-1.24115	0.00978313
	ENSMUSG00000036923	Stox1	6.43405	9.14451e-19	-1.37811	0.000609789
	ENSMUSG00000037016	Frem2	2.0987	2.03894e-08	-1.35488	0.000219537
	ENSMUSG00000037169	Mycn	3.31522	0.000440326	-2.39504	0.000253011
	ENSMUSG00000037259	Dzank1	1.96724	0.00438493	-1.31388	0.0071259
	ENSMUSG00000037379	Spon2	5.51315	1.63427e-44	-1.22716	0.00018688
	ENSMUSG00000037568	Vash2	4.31561	1.3027e-12	-1.81272	2.72627e-06
	ENSMUSG00000037605	Lphn3	3.38456	2.07107e-41	-1.25896	1.68175e-08
	ENSMUSG00000037868	Egr2	2.05846	2.56126e-06	-1.75835	6.54998e-05
	ENSMUSG00000038128	Camk4	2.69961	1.58977e-17	-3.00369	1.54447e-27
	ENSMUSG00000038296	Galnt18	1.00736	0.00245334	-1.05696	0.001053
	ENSMUSG00000038777	Sema6c	2.78047	6.32841e-07	-1.30848	0.00702981
	ENSMUSG00000039154	Shd	2.9878	0.00723071	-2.43714	6.92678e-06
	ENSMUSG00000040138	Ndp	4.02202	0.000381889	-4.9295	6.55528e-18
	ENSMUSG00000040147	Maob	7.0316	4.3492e-39	-2.06887	2.06671e-10
	ENSMUSG00000040428	Plekha4	2.067	0.000283135	-1.87426	0.000372615
	ENSMUSG00000040613	Apobec1	1.97719	2.66816e-07	-1.58829	2.76283e-05
	ENSMUSG00000040649	Rimklb	3.52659	8.09316e-05	-2.01719	0.000233783
	ENSMUSG00000041144	Dnah7b	1.72017	6.8387e-05	-1.89801	1.21128e-07
	ENSMUSG00000042097	Zfp239	2.80884	1.90869e-08	-1.61241	6.93818e-05
	ENSMUSG00000042256	Ptchd4	5.59554	4.25128e-11	-2.09937	0.000395243
	ENSMUSG00000042453	Reln	5.28217	6.38588e-22	-2.70883	3.2414e-08
	ENSMUSG00000042793	Lgr6	1.9959	3.34029e-09	-3.4613	1.97015e-23
	ENSMUSG00000043388	Tmem130	5.77685	1.58453e-07	-1.84339	0.00627234
	ENSMUSG00000043531	Sorcs1	6.881	2.88636e-42	-2.79205	2.53916e-24
	ENSMUSG00000044550	Tceal3	5.57096	1.07715e-17	-1.55147	1.69222e-05
	ENSMUSG00000045215	Asxl3	2.6134	6.49093e-09	-2.44273	1.00182e-13
	ENSMUSG00000045545	Krt14	1.47264	0.000394284	-1.90257	4.59581e-06
	ENSMUSG00000045877	4933415A04Rik	1.95759	0.00182295	-2.62528	4.89235e-08
	ENSMUSG00000046523	Kctd4	3.68649	1.03691e-30	-1.03401	0.000162163
	ENSMUSG00000046561	Arsj	4.07408	3.04253e-09	-2.48462	5.88984e-11
	ENSMUSG00000047420	Fam180a	3.28761	0.00197358	-2.8123	0.00116881
	ENSMUSG00000047428	Dlk2	4.48274	1.71961e-16	-1.5854	1.44589e-05
	ENSMUSG00000047749	Zc3hav1l	1.2229	0.00170265	-1.00359	0.00821679
	ENSMUSG00000048038	4932418E24Rik	6.47892	1.14656e-18	-1.92261	1.29578e-06
	ENSMUSG00000049336	Tenm2	2.87632	8.30822e-09	-2.60947	2.35853e-07
	ENSMUSG00000049420	Tmem200a	6.0988	6.20071e-22	-1.4081	0.00398635
	ENSMUSG00000049536	Tceal1	1.2339	0.000120442	-1.14015	7.33174e-05
	ENSMUSG00000050394	Armcx6	2.79827	1.37386e-08	-1.08085	0.00263344
	ENSMUSG00000050587	Lrrc4c	3.29618	0.000762683	-3.03735	7.64558e-09
	ENSMUSG00000050640	Tmem150c	3.28642	4.90155e-06	-2.72656	6.84773e-06
	ENSMUSG00000052387	Trpm3	3.56247	4.43941e-16	-3.54923	2.86956e-22
	ENSMUSG00000053399	Adamts18	3.86593	5.05672e-11	-4.66634	3.36843e-14
	ENSMUSG00000053414	Hunk	2.76614	2.80959e-09	-2.09306	3.56544e-06
	ENSMUSG00000053654	Krt42	2.02631	0.00646126	-3.32134	4.82817e-09
	ENSMUSG00000054146	Krt15	2.67676	9.79329e-09	-2.23965	2.47406e-07
	ENSMUSG00000054162	Spock3	3.39891	1.63144e-05	-3.23973	1.29556e-10
	ENSMUSG00000054676	1600014C10Rik	2.99673	3.36413e-14	-1.11863	0.00391634
	ENSMUSG00000055333	Fat2	1.79313	1.0557e-07	-1.8488	2.44216e-08
	ENSMUSG00000055761	Nkain3	6.24947	3.73418e-22	-1.11941	0.00456884
	ENSMUSG00000055782	Abcd2	3.10995	1.21958e-09	-1.31355	0.0040901
	ENSMUSG00000057880	Abat	5.25349	3.1485e-37	-1.86099	2.38357e-12
	ENSMUSG00000058145	Adamts17	2.01775	1.45115e-07	-1.36036	0.000173022
	ENSMUSG00000059857	Ntng1	2.16604	2.20625e-10	-2.51541	6.2943e-19
	ENSMUSG00000061048	Cdh3	3.29592	8.01025e-13	-1.3227	0.00317062
	ENSMUSG00000062044	Lmtk3	4.58695	1.1289e-17	-1.11955	0.00396475
	ENSMUSG00000062184	Hs6st2	4.2386	2.83131e-16	-2.20117	5.2387e-07
	ENSMUSG00000063297	Luzp2	6.0781	7.57014e-13	-1.79059	1.05459e-07
	ENSMUSG00000063887	Nlgn1	3.22392	0.000868778	-2.15816	5.43214e-05
	ENSMUSG00000067276	Capn6	3.43697	1.76751e-06	-2.21579	0.00190004
	ENSMUSG00000068617	Efcab1	5.21569	1.47153e-23	-2.04856	1.19799e-11
	ENSMUSG00000070605	Gm13251	1.7895	2.36089e-05	-1.24888	9.33465e-05
	ENSMUSG00000070933	Speer4d	3.13514	0.00141704	-2.62856	1.34151e-07
	ENSMUSG00000072188	Gm10354	2.47365	0.00792427	-3.72565	3.25291e-13
	ENSMUSG00000072964	Bhlhb9	1.82364	1.35219e-12	-1.04268	9.8533e-06
	ENSMUSG00000072966	Gprasp2	3.35843	1.85544e-09	-2.54606	3.06795e-10
	ENSMUSG00000074121	Ntf5	1.12042	0.00289214	-1.37589	2.84686e-05
	ENSMUSG00000074505	Fat3	2.88285	5.49773e-08	-2.68154	4.42023e-09
	ENSMUSG00000074766	Ism1	4.256	2.5828e-17	-2.04483	5.088e-06
	ENSMUSG00000076498	Trbc2	4.19577	1.06384e-07	-1.42947	0.00312776
	ENSMUSG00000078502	Gm13212	2.53202	0.00626225	-2.11248	0.000138884
	ENSMUSG00000079355	Ackr4	3.84387	1.01849e-22	-1.10745	0.00184147
	ENSMUSG00000079604	Gm13219	3.07973	0.000650569	-2.08971	6.97654e-07
	ENSMUSG00000087408	Cers1	4.73913	3.51591e-06	-1.7794	0.00378338
	ENSMUSG00000089812	Gm15867	1.87076	1.00062e-05	-1.06941	0.004076
	ENSMUSG00000090122	Kcne1l	4.71852	0.000123364	-2.89194	0.000102602
	ENSMUSG00000090919	Pabpc4l	4.67695	3.54221e-13	-2.20934	1.64369e-05
	ENSMUSG00000091400	Gm6356	4.77021	4.07398e-07	-1.73766	6.05528e-05
	ENSMUSG00000092572	Serpinb10	4.51842	0.000237313	-3.30974	6.05002e-05
Lactogenesis-Involution	ENSMUSG00000000037	Scml2	1.52784	3.37009e-05	-1.00487	0.00368883
	ENSMUSG00000000120	Ngfr	5.01563	3.8278e-23	-1.98006	3.73682e-06
	ENSMUSG00000000142	Axin2	2.61304	2.32712e-10	-1.41323	0.000351744
	ENSMUSG00000000782	Tcf7	1.85099	5.17447e-08	-2.4633	2.90383e-12
	ENSMUSG00000001436	Slc19a1	1.49428	2.34194e-08	-1.04696	0.000104827
	ENSMUSG00000001510	Dlx3	2.37627	0.000358202	-1.78988	0.0032838
	ENSMUSG00000001985	Grik3	4.49437	7.04572e-21	-1.98101	4.83212e-05
	ENSMUSG00000002020	Ltbp2	2.34517	6.62688e-12	-2.38825	1.33836e-10
	ENSMUSG00000002985	Apoe	1.86155	1.7278e-08	-1.70931	1.64656e-06
	ENSMUSG00000003418	St8sia6	1.63832	1.68348e-09	-1.25878	1.14112e-05
	ENSMUSG00000003934	Efnb3	5.70988	3.83187e-18	-1.28134	0.00908013
	ENSMUSG00000005320	Fgfr4	4.05618	2.63219e-09	-1.2211	0.0068969
	ENSMUSG00000006678	Pola1	1.02792	2.72161e-05	-1.0712	2.57267e-05
	ENSMUSG00000006777	Krt23	2.45842	2.53526e-09	-2.14319	5.4411e-08
	ENSMUSG00000007908	Hmgcll1	1.66451	0.00387721	-1.32332	0.00556305
	ENSMUSG00000007989	Fzd3	1.22071	8.24797e-09	-1.40214	1.26246e-10
	ENSMUSG00000008999	Bmp7	3.00632	9.09459e-25	-2.11022	1.78382e-13
	ENSMUSG00000013089	Etv5	3.00187	3.47427e-34	-1.34638	8.35919e-08
	ENSMUSG00000015890	Amdhd1	2.74463	0.00677083	-2.78338	7.05325e-05
	ENSMUSG00000015968	Cacna1d	3.13336	4.77089e-21	-1.52908	2.11479e-06
	ENSMUSG00000017692	Rhbdl3	2.82021	7.16822e-11	-1.39758	0.000430227
	ENSMUSG00000019027	Dnah1	2.13093	1.06434e-07	-1.25452	0.00121117
	ENSMUSG00000019718	L3hypdh	1.18406	9.7445e-07	-1.01268	4.56931e-05
	ENSMUSG00000019960	Dusp6	1.07091	2.15358e-08	-1.04754	2.12419e-07
	ENSMUSG00000020000	Moxd1	2.4546	5.03441e-09	-2.28129	3.83207e-07
	ENSMUSG00000020140	Lgr5	2.75158	2.02601e-10	-4.18464	9.01983e-19
	ENSMUSG00000020218	Wif1	4.88905	1.2709e-24	-4.54951	1.1749e-30
	ENSMUSG00000020427	Igfbp3	3.00869	2.6258e-22	-1.91469	3.51865e-09
	ENSMUSG00000020672	Sntg2	3.71889	1.82852e-08	-1.39958	0.00260006
	ENSMUSG00000020846	Fam101b	1.98614	8.02998e-20	-1.19092	2.88573e-07
	ENSMUSG00000020961	Ston2	1.45612	1.27792e-19	-1.28278	1.42116e-14
	ENSMUSG00000021198	Unc79	5.80322	3.58111e-33	-1.33546	0.000108402
	ENSMUSG00000021379	Id4	5.51674	5.21495e-38	-2.29398	1.49286e-09
	ENSMUSG00000021567	Nkd2	1.64377	0.000259713	-1.67015	0.000489889
	ENSMUSG00000021604	Irx4	5.67683	2.95219e-39	-1.9478	1.70003e-07
	ENSMUSG00000021765	Fst	4.27375	2.0903e-17	-2.08425	5.23745e-05
	ENSMUSG00000022103	Gfra2	3.17714	4.33644e-19	-1.61339	1.30523e-05
	ENSMUSG00000022240	Ctnnd2	4.04642	4.25372e-22	-1.26242	0.00208495
	ENSMUSG00000022321	Cdh10	5.14611	1.86674e-20	-1.50008	0.000237603
	ENSMUSG00000022456	Sept3	4.61223	2.93435e-14	-1.08503	0.00211229
	ENSMUSG00000022510	Trp63	3.0629	9.24316e-16	-1.68824	3.22646e-05
	ENSMUSG00000022602	Arc	2.45169	6.27147e-17	-1.68924	6.09999e-08
	ENSMUSG00000022722	Arl6	1.54416	9.06304e-08	-1.00089	0.000823785
	ENSMUSG00000022803	Popdc2	7.13093	1.80112e-66	-1.18377	6.36463e-05
	ENSMUSG00000023571	Fam132a	1.07875	4.81967e-05	-1.70912	3.04842e-11
	ENSMUSG00000023913	Pla2g7	2.4012	1.25403e-10	-1.19628	0.00222524
	ENSMUSG00000023949	Tcte1	4.59083	3.42701e-05	-1.47381	0.00468342
	ENSMUSG00000024109	Nrxn1	2.7954	1.47757e-06	-1.96497	0.000110488
	ENSMUSG00000024176	Sox8	3.66188	3.34812e-16	-1.76503	3.74367e-05
	ENSMUSG00000024253	Dync2li1	1.91754	3.93182e-10	-1.23874	2.75036e-05
	ENSMUSG00000024347	Psd2	6.54748	1.23369e-52	-1.30862	7.30167e-05
	ENSMUSG00000024500	Ppp2r2b	6.2446	1.52322e-26	-1.78936	2.47474e-05
	ENSMUSG00000024578	Il17b	7.08643	2.71491e-53	-1.46932	0.000225619
	ENSMUSG00000024598	Fbn2	3.20542	6.08373e-13	-2.32217	3.96912e-07
	ENSMUSG00000024600	Slc27a6	4.39089	6.54747e-09	-2.83897	4.08937e-07
	ENSMUSG00000025089	Gfra1	3.36142	6.88052e-08	-2.82799	8.98368e-06
	ENSMUSG00000025328	Padi3	4.01566	1.34774e-15	-2.04186	7.52136e-08
	ENSMUSG00000025529	Zfp711	2.49872	2.0872e-09	-1.18526	0.00358629
	ENSMUSG00000025582	Nptx1	5.23978	1.16877e-21	-1.8485	3.09897e-05
	ENSMUSG00000025650	Col7a1	4.65112	5.60038e-33	-1.42062	0.000208466
	ENSMUSG00000025932	Eya1	6.82156	1.99678e-55	-1.35478	1.05955e-06
	ENSMUSG00000026051	1500015O10Rik	6.79583	4.40963e-28	-4.69091	1.42945e-38
	ENSMUSG00000026167	Wnt10a	4.51297	9.19974e-12	-1.70719	0.00183144
	ENSMUSG00000026413	Pkp1	1.13459	0.00209511	-1.71727	8.48711e-06
	ENSMUSG00000026594	Ralgps2	2.52015	1.42552e-31	-1.82604	5.95529e-18
	ENSMUSG00000026778	Prkcq	2.31685	3.80349e-08	-1.40267	0.000558829
	ENSMUSG00000026976	Pax8	4.00166	4.88704e-05	-1.65521	0.000394479
	ENSMUSG00000027217	Tspan18	2.79075	9.76926e-13	-1.17158	0.00528758
	ENSMUSG00000027239	Mdk	2.92413	6.88196e-16	-1.71167	4.84293e-06
	ENSMUSG00000027253	Lrp4	1.45002	1.01291e-14	-1.28752	2.12704e-11
	ENSMUSG00000027386	Fbln7	4.06968	6.48165e-20	-1.32601	0.0035034
	ENSMUSG00000027796	Smad9	4.89348	1.64089e-10	-1.49756	0.0071027
	ENSMUSG00000028020	Glrb	1.26324	6.59658e-05	-2.11841	3.13617e-13
	ENSMUSG00000028351	Brinp1	3.65752	7.26264e-10	-1.69892	0.00232519
	ENSMUSG00000028370	Pappa	1.01215	0.00997344	-3.35865	6.41102e-15
	ENSMUSG00000028444	Cntfr	3.08886	3.19322e-12	-1.55857	0.000698323
	ENSMUSG00000028626	Col9a2	3.8237	1.92199e-07	-3.20554	1.16166e-22
	ENSMUSG00000028681	Ptch2	2.08959	8.67162e-06	-1.68877	0.000575328
	ENSMUSG00000028755	Cda	1.29509	0.00595573	-1.73326	0.00032314
	ENSMUSG00000028782	Bai2	4.40256	1.20599e-12	-1.32835	0.00861076
	ENSMUSG00000028909	Ptpru	1.13586	0.000481447	-2.02234	5.7487e-10
	ENSMUSG00000029026	Trp73	3.92062	9.28787e-15	-2.34089	9.26813e-09
	ENSMUSG00000029570	Lfng	1.53233	3.15631e-07	-1.05039	0.000739204
	ENSMUSG00000029868	Trpv6	2.7469	7.52028e-06	-2.6749	1.45466e-07
	ENSMUSG00000029923	Rab19	1.49932	0.00451605	-1.14306	0.00689583
	ENSMUSG00000030217	Art4	3.08854	6.97205e-18	-1.80464	1.17133e-07
	ENSMUSG00000030562	Nox4	2.84248	5.76769e-17	-1.22509	0.000505296
	ENSMUSG00000030771	Micalcl	1.13694	0.00171905	-1.12926	0.00255068
	ENSMUSG00000030772	Dkk3	2.31082	1.83368e-16	-1.23929	3.50956e-05
	ENSMUSG00000030844	Rgs10	1.8972	1.486e-06	-1.42223	0.000700417
	ENSMUSG00000031112	2610018G03Rik	2.62721	1.03334e-22	-1.90136	3.73471e-13
	ENSMUSG00000031273	Col4a6	1.87656	1.02135e-16	-1.47482	5.56828e-10
	ENSMUSG00000031290	Lrch2	3.9507	5.32292e-29	-1.20418	0.000171324
	ENSMUSG00000031374	Zfp92	2.71241	0.00171551	-2.46465	1.62683e-05
	ENSMUSG00000031428	Zcchc18	3.08512	6.74812e-05	-2.35398	2.3597e-06
	ENSMUSG00000031561	Tenm3	4.66043	1.23794e-17	-1.80956	0.00071911
	ENSMUSG00000032013	Trim29	2.40617	9.20434e-12	-1.75538	3.0718e-06
	ENSMUSG00000032262	Elovl4	3.61817	3.8096e-18	-2.21358	2.98613e-08
	ENSMUSG00000032320	Rcn2	1.19138	5.97312e-08	-1.0902	2.0057e-06
	ENSMUSG00000032363	Adamts7	1.6878	1.02505e-08	-2.05862	8.07929e-12
	ENSMUSG00000032511	Scn5a	2.55082	1.96388e-12	-2.82291	2.01312e-16
	ENSMUSG00000032537	Ephb1	4.56582	3.44308e-20	-1.42239	0.00197259
	ENSMUSG00000032561	Acpp	1.12146	0.000318501	-1.36241	3.3071e-05
	ENSMUSG00000032572	Col6a4	5.06519	9.84667e-11	-2.39028	8.16174e-07
	ENSMUSG00000032719	Sbspon	4.41314	4.99748e-40	-2.1162	4.79938e-14
	ENSMUSG00000032773	Chrm1	2.28192	4.32149e-08	-1.16981	0.00404162
	ENSMUSG00000032796	Lama1	3.06769	4.25696e-40	-1.05388	1.31139e-05
	ENSMUSG00000033644	Piwil2	3.00474	6.58733e-13	-1.83891	2.32825e-06
	ENSMUSG00000034164	Emid1	2.2931	1.00039e-16	-2.00492	8.1619e-13
	ENSMUSG00000034687	Fras1	3.70262	1.94285e-20	-2.38729	5.65322e-11
	ENSMUSG00000035131	Brinp3	6.85917	5.58578e-33	-1.80282	1.22072e-06
	ENSMUSG00000035246	Pcyt1b	6.15446	4.89994e-39	-1.68834	9.63476e-10
	ENSMUSG00000035407	Kank4	1.44932	6.33831e-11	-1.71331	6.72584e-14
	ENSMUSG00000035557	Krt17	2.80222	9.33609e-13	-1.71125	4.28e-05
	ENSMUSG00000035615	Frmpd1	2.20231	2.21785e-09	-1.22181	0.0010506
	ENSMUSG00000036111	Lmo1	3.29558	9.32032e-08	-2.14045	1.88981e-05
	ENSMUSG00000036169	Sostdc1	5.05934	1.18185e-20	-1.6284	0.000354017
	ENSMUSG00000036368	Rmdn2	1.36987	1.13882e-06	-1.7612	1.08298e-10
	ENSMUSG00000036395	Glb1l2	3.42907	1.71507e-12	-2.17665	1.36579e-06
	ENSMUSG00000037169	Mycn	2.85068	0.00015592	-2.34251	7.96426e-05
	ENSMUSG00000037568	Vash2	4.03133	5.61326e-17	-1.42682	7.24586e-05
	ENSMUSG00000037868	Egr2	2.58859	1.09205e-11	-1.4106	0.000627413
	ENSMUSG00000038077	Kcna6	2.55209	0.0024444	-2.19664	0.00285571
	ENSMUSG00000038128	Camk4	2.95691	2.18997e-29	-2.42054	8.40864e-23
	ENSMUSG00000039154	Shd	2.89025	0.000745865	-1.9971	4.31849e-05
	ENSMUSG00000039747	Orai2	1.33669	0.000574523	-1.1602	0.00347014
	ENSMUSG00000040138	Ndp	5.35244	7.1929e-09	-3.79665	5.26122e-15
	ENSMUSG00000040147	Maob	6.90484	7.11429e-57	-1.8834	3.71438e-10
	ENSMUSG00000040329	Il7	1.26738	0.00163088	-1.44917	0.000281778
	ENSMUSG00000040613	Apobec1	2.71051	7.67467e-16	-1.39856	8.31499e-05
	ENSMUSG00000040649	Rimklb	3.91343	5.82987e-08	-1.80199	0.000369566
	ENSMUSG00000041075	Fzd7	3.35139	1.31157e-38	-1.02209	0.000145162
	ENSMUSG00000041144	Dnah7b	2.45516	1.35524e-11	-1.42906	1.55631e-05
	ENSMUSG00000042097	Zfp239	2.52373	1.32437e-09	-1.5945	2.56008e-05
	ENSMUSG00000042256	Ptchd4	5.07682	1.21856e-13	-1.91487	0.000489131
	ENSMUSG00000042453	Reln	6.27734	3.28467e-38	-1.72577	9.14416e-05
	ENSMUSG00000042501	Cpa6	2.44813	0.00130945	-4.21887	6.39373e-19
	ENSMUSG00000042793	Lgr6	1.74443	1.3823e-09	-2.93889	1.15294e-21
	ENSMUSG00000043518	Rai2	3.62817	1.38619e-40	-1.17454	7.49995e-06
	ENSMUSG00000043531	Sorcs1	7.11908	2.13595e-72	-2.23794	7.19784e-20
	ENSMUSG00000044229	Nxpe4	2.1941	7.83131e-05	-1.57471	0.00178798
	ENSMUSG00000044550	Tceal3	5.98277	5.76828e-29	-1.33055	6.30165e-05
	ENSMUSG00000045215	Asxl3	3.48882	3.92885e-20	-2.01619	1.17722e-11
	ENSMUSG00000045441	Gprin3	3.16154	3.23586e-17	-1.56698	1.68537e-05
	ENSMUSG00000045545	Krt14	1.77381	6.95675e-07	-1.53081	7.39634e-05
	ENSMUSG00000045877	4933415A04Rik	1.74155	0.00063935	-2.05653	2.30611e-06
	ENSMUSG00000046523	Kctd4	3.75433	1.45943e-42	-1.29675	3.76294e-07
	ENSMUSG00000046561	Arsj	3.99737	7.3314e-14	-2.27635	3.24365e-11
	ENSMUSG00000046668	Cxxc5	1.14615	2.01024e-07	-1.02991	6.46517e-06
	ENSMUSG00000047420	Fam180a	4.03054	3.62431e-06	-2.3893	0.0024194
	ENSMUSG00000047428	Dlk2	5.19526	1.28118e-28	-1.35907	5.13363e-05
	ENSMUSG00000048038	4932418E24Rik	7.21338	1.19248e-31	-1.02896	0.00532027
	ENSMUSG00000048251	Bcl11b	1.61182	0.002728	-3.20425	1.14167e-08
	ENSMUSG00000048482	Bdnf	5.19176	1.1319e-38	-1.21655	0.00129027
	ENSMUSG00000048699	4732456N10Rik	2.4323	0.00657523	-1.87982	0.000783707
	ENSMUSG00000048776	Pthlh	1.75095	1.58324e-09	-1.36546	8.3581e-07
	ENSMUSG00000049336	Tenm2	3.56187	3.82245e-16	-2.39777	2.05933e-07
	ENSMUSG00000049420	Tmem200a	7.15799	1.95404e-34	-1.48134	0.00127862
	ENSMUSG00000049866	Arl4c	1.5908	6.0036e-10	-1.1047	6.28987e-05
	ENSMUSG00000050394	Armcx6	2.24958	3.85018e-08	-1.24464	0.000211795
	ENSMUSG00000050587	Lrrc4c	4.05718	4.93253e-07	-2.53871	5.63873e-08
	ENSMUSG00000050640	Tmem150c	4.27047	3.82088e-12	-2.03997	0.000201827
	ENSMUSG00000050671	Ism2	2.21746	0.00901742	-2.39459	0.00069741
	ENSMUSG00000051736	Fam229b	3.43955	0.000540416	-1.64485	0.0071576
	ENSMUSG00000052387	Trpm3	4.48015	4.59878e-34	-2.55115	1.02505e-15
	ENSMUSG00000052516	Robo2	2.00852	0.000381909	-2.00873	0.000822563
	ENSMUSG00000052560	Cpne8	3.0048	1.78794e-30	-1.06338	0.000107168
	ENSMUSG00000053024	Cntn2	2.23393	8.43951e-05	-2.80243	3.32748e-07
	ENSMUSG00000053141	Ptprt	1.77289	0.000297927	-3.67019	1.28406e-14
	ENSMUSG00000053399	Adamts18	4.52775	4.06162e-19	-3.52317	1.20273e-11
	ENSMUSG00000053414	Hunk	2.95442	1.58927e-13	-1.71156	4.1202e-05
	ENSMUSG00000053522	Lgals7	2.28829	0.000110663	-2.1474	3.50648e-07
	ENSMUSG00000053654	Krt42	2.15892	0.000362196	-3.31778	1.07411e-10
	ENSMUSG00000054146	Krt15	3.33526	3.56585e-17	-2.05828	2.09049e-07
	ENSMUSG00000054162	Spock3	5.19165	3.69754e-13	-1.85914	3.06256e-05
	ENSMUSG00000054679	Srsf12	1.89031	4.13157e-05	-1.27681	0.00323099
	ENSMUSG00000055313	Pgbd1	1.45076	0.0072017	-2.52901	1.94352e-09
	ENSMUSG00000055333	Fat2	1.99556	5.88995e-12	-1.50477	9.55969e-07
	ENSMUSG00000055368	Slc6a2	2.66037	0.000139827	-2.25626	4.37318e-05
	ENSMUSG00000055612	Cdca7	1.13152	0.000799215	-1.66397	4.71552e-07
	ENSMUSG00000055629	B4galnt4	2.44931	0.000186824	-2.28384	9.64904e-07
	ENSMUSG00000055761	Nkain3	6.74898	1.20874e-32	-1.46919	6.46337e-05
	ENSMUSG00000056832	Ttc26	1.30536	0.000328959	-1.23263	0.000507504
	ENSMUSG00000057880	Abat	5.00722	6.26984e-51	-1.79969	2.51426e-13
	ENSMUSG00000059857	Ntng1	1.95653	3.30585e-12	-2.16847	2.32586e-17
	ENSMUSG00000061048	Cdh3	4.05062	3.91944e-23	-1.27869	0.00251859
	ENSMUSG00000062184	Hs6st2	4.96207	6.87743e-28	-1.94076	1.52433e-06
	ENSMUSG00000063297	Luzp2	6.62154	3.6914e-21	-1.11591	0.000307657
	ENSMUSG00000063434	Sorcs3	2.5621	0.00372788	-1.93791	0.00230025
	ENSMUSG00000063887	Nlgn1	4.57573	3.66892e-08	-1.31121	0.00761618
	ENSMUSG00000067430	Zfp763	3.03893	5.11524e-08	-1.14232	0.0061472
	ENSMUSG00000067916	Gm13139	1.12785	0.00861089	-1.06025	0.00322298
	ENSMUSG00000068617	Efcab1	5.45644	6.27807e-39	-1.96478	1.06628e-12
	ENSMUSG00000069720	4930572O03Rik	2.83191	3.60046e-05	-2.40687	1.71892e-09
	ENSMUSG00000070605	Gm13251	2.06187	8.96463e-09	-1.23499	3.55252e-05
	ENSMUSG00000070933	Speer4d	3.89242	1.92952e-06	-2.789	3.25084e-10
	ENSMUSG00000072188	Gm10354	3.17389	1.18291e-05	-3.53597	6.99725e-15
	ENSMUSG00000072966	Gprasp2	3.41274	3.32963e-14	-2.1109	7.91872e-09
	ENSMUSG00000074121	Ntf5	1.23325	0.000100316	-1.44025	2.31214e-06
	ENSMUSG00000074505	Fat3	3.97554	4.93487e-18	-1.86495	5.99353e-06
	ENSMUSG00000074766	Ism1	4.77603	1.36442e-27	-1.76009	2.24392e-05
	ENSMUSG00000076498	Trbc2	3.77384	1.71263e-09	-1.4747	0.00102542
	ENSMUSG00000078502	Gm13212	2.79477	0.000104955	-1.48919	0.00349002
	ENSMUSG00000079355	Ackr4	4.6119	7.76862e-40	-1.03656	0.00207661
	ENSMUSG00000079604	Gm13219	2.66812	0.000132133	-1.61923	1.81705e-05
	ENSMUSG00000081771	Gm15381	2.28044	0.00530076	-1.86126	0.000396327
	ENSMUSG00000086395	A630014C17Rik	3.09001	0.00198305	-2.01117	0.000605493
	ENSMUSG00000089871	Speer7-ps1	2.89693	0.00268376	-2.9642	3.42822e-08
	ENSMUSG00000090122	Kcne1l	4.51266	3.23681e-06	-2.14768	0.00131955
	ENSMUSG00000090439	Gm17455	2.75291	0.00221243	-1.73266	0.000768089
	ENSMUSG00000090919	Pabpc4l	4.37909	1.62514e-16	-1.79362	0.000147657
	ENSMUSG00000091400	Gm6356	4.34898	1.89685e-09	-1.52213	0.000114803
	ENSMUSG00000092210	A930009A15Rik	2.93286	0.000928286	-2.56191	0.00106446
	ENSMUSG00000092572	Serpinb10	5.14041	2.91152e-07	-3.36952	6.48154e-06

## Sheet: BASAL_UPREGULATED
Time Point	Ensembl ID	Gene Name	Cell Subtype log2(Fold Change)	FDR	Time Point/Stage log2(Fold Change)	FDR
W10	ENSMUSG00000000223	Drp2	6.35526	8.97903e-09	1.86317	0.00657973
	ENSMUSG00000001985	Grik3	3.8692	0.000139027	2.32307	0.000265116
	ENSMUSG00000002020	Ltbp2	4.29183	1.95638e-08	2.0489	2.74821e-05
	ENSMUSG00000003227	Edar	4.41149	7.14756e-08	1.78237	0.000876511
	ENSMUSG00000005718	Tfap4	2.52329	0.000855416	1.83381	0.000366993
	ENSMUSG00000007989	Fzd3	2.85198	4.52247e-11	1.07028	0.00128707
	ENSMUSG00000009248	Ascl2	7.80023	0.0002348	3.33877	0.00122825
	ENSMUSG00000014592	Camta1	3.33922	6.08751e-17	1.06652	0.000388333
	ENSMUSG00000015970	Chdh	1.48985	0.00174953	1.36949	4.38689e-05
	ENSMUSG00000016552	Foxred2	1.95473	9.46214e-05	1.02432	0.00906645
	ENSMUSG00000018451	6330403K07Rik	5.21582	8.49484e-07	3.89652	1.53081e-10
	ENSMUSG00000019256	Ahr	1.15845	0.00399748	1.10286	0.000148711
	ENSMUSG00000019894	Slc6a15	2.45467	0.000403511	2.47467	1.00753e-07
	ENSMUSG00000020140	Lgr5	6.24954	8.8518e-11	2.97407	7.18071e-09
	ENSMUSG00000020218	Wif1	7.44515	9.35654e-20	2.18655	1.46944e-06
	ENSMUSG00000020846	Fam101b	3.84156	4.44693e-16	1.05509	0.00345837
	ENSMUSG00000020961	Ston2	2.77522	1.93453e-17	1.28075	3.82025e-08
	ENSMUSG00000021118	Plek2	1.99348	0.000300434	1.38566	0.000680736
	ENSMUSG00000021198	Unc79	6.04586	1.08754e-13	1.46717	0.00336578
	ENSMUSG00000021477	Ctsl	1.42758	0.000382686	1.02644	0.00072921
	ENSMUSG00000021728	Emb	4.0557	7.65957e-12	1.38223	0.00106001
	ENSMUSG00000021986	Amer2	3.58693	0.000296323	3.41925	6.03296e-08
	ENSMUSG00000022103	Gfra2	5.39637	1.63143e-11	1.80614	0.00042819
	ENSMUSG00000022353	Mtss1	1.24063	0.00118732	1.01459	0.000374217
	ENSMUSG00000022525	Hrasls	5.2902	0.00109446	2.69347	0.00395626
	ENSMUSG00000022602	Arc	3.86904	1.39209e-09	1.45348	0.00143096
	ENSMUSG00000022687	Boc	2.07092	5.30336e-05	1.14563	0.00347862
	ENSMUSG00000022755	Gpr128	6.29853	9.72173e-05	2.47403	0.00466231
	ENSMUSG00000024578	Il17b	7.27897	4.17437e-15	1.60108	0.00563559
	ENSMUSG00000024973	Hrasls5	4.08188	0.000372009	2.53213	0.000287992
	ENSMUSG00000025089	Gfra1	6.64722	4.0422e-06	2.19576	0.0099273
	ENSMUSG00000025105	Bnc1	3.13653	0.00868133	2.33287	0.00220373
	ENSMUSG00000025321	Itgb8	1.13455	0.00157176	1.36149	2.47794e-08
	ENSMUSG00000025328	Padi3	3.60399	1.11428e-06	1.57079	0.00280594
	ENSMUSG00000025577	Cbx2	2.60687	0.000229277	1.52682	0.00253691
	ENSMUSG00000025927	Tfap2b	1.14314	0.00997309	1.44921	1.05308e-06
	ENSMUSG00000025932	Eya1	7.11293	1.2493e-24	1.40846	0.000311992
	ENSMUSG00000026051	1500015O10Rik	6.08282	5.97732e-19	2.35482	2.75047e-09
	ENSMUSG00000026327	Serpinb11	5.42889	0.000150326	3.03038	0.000494741
	ENSMUSG00000026594	Ralgps2	3.18773	1.96938e-14	1.16293	0.000167902
	ENSMUSG00000026778	Prkcq	4.46806	1.58494e-07	1.76783	0.00159435
	ENSMUSG00000027253	Lrp4	2.26839	1.7985e-09	1.13354	6.21352e-05
	ENSMUSG00000027270	Lamp5	4.78617	0.00255215	2.40359	0.00971353
	ENSMUSG00000027356	Fermt1	2.21609	0.000157742	1.73475	1.3764e-05
	ENSMUSG00000027570	Col9a3	2.65381	9.9123e-08	1.92562	5.89011e-09
	ENSMUSG00000027692	Tnik	2.26202	5.51838e-08	1.05436	0.00107141
	ENSMUSG00000027765	P2ry1	4.36181	2.33709e-09	1.4135	0.00462378
	ENSMUSG00000028019	Pdgfc	1.93838	1.26713e-06	1.31628	5.54139e-06
	ENSMUSG00000028020	Glrb	3.90987	8.25509e-11	1.44919	0.000398721
	ENSMUSG00000028370	Pappa	5.50374	5.62378e-10	2.21984	3.41788e-05
	ENSMUSG00000028626	Col9a2	3.10045	3.18832e-08	1.88893	2.26058e-06
	ENSMUSG00000028909	Ptpru	2.62484	5.69543e-05	1.8613	2.13278e-05
	ENSMUSG00000029468	P2rx7	2.80422	7.97591e-12	1.7774	6.92061e-11
	ENSMUSG00000029708	Gcc1	2.03721	6.90783e-06	1.1746	0.000568162
	ENSMUSG00000030562	Nox4	2.89844	4.60725e-05	1.48008	0.00404611
	ENSMUSG00000030701	Plekhb1	2.16652	1.12982e-06	1.81742	7.91563e-10
	ENSMUSG00000030772	Dkk3	5.63675	6.19089e-18	1.60722	0.000130768
	ENSMUSG00000030976	Tex36	6.15737	0.000165729	2.77442	0.000955459
	ENSMUSG00000031273	Col4a6	2.68246	1.22889e-08	1.22966	0.000483955
	ENSMUSG00000031853	BC021891	2.15108	0.00335748	1.40389	0.00871778
	ENSMUSG00000031861	Lpar2	2.02683	0.00386912	1.42891	0.00479948
	ENSMUSG00000032363	Adamts7	3.74491	1.0221e-09	1.29655	0.00390692
	ENSMUSG00000032511	Scn5a	3.53196	1.10411e-07	2.91157	4.5736e-14
	ENSMUSG00000032561	Acpp	2.33102	0.000446285	1.70188	0.000195427
	ENSMUSG00000032572	Col6a4	9.13177	9.70387e-11	1.89984	0.00322218
	ENSMUSG00000032578	Cish	1.3605	0.00263508	1.18002	0.000313786
	ENSMUSG00000032688	Malt1	1.63023	0.00124457	1.38796	0.000106912
	ENSMUSG00000032719	Sbspon	5.23183	9.97088e-18	1.32894	0.00120402
	ENSMUSG00000033219	Gm9758	6.49865	5.87336e-06	2.73371	0.000158151
	ENSMUSG00000033883	D3Ertd254e	1.33754	0.00331311	1.40933	7.90692e-06
	ENSMUSG00000034295	Fhod3	4.99993	1.42602e-22	1.38801	4.76464e-05
	ENSMUSG00000034317	Trim59	1.57868	0.00231515	1.2411	0.00106001
	ENSMUSG00000034614	Pik3ip1	1.95601	0.000498465	1.47004	0.000223216
	ENSMUSG00000034687	Fras1	2.5379	0.000467802	2.03023	2.02901e-05
	ENSMUSG00000034810	Scn7a	7.47179	2.2555e-12	1.74381	0.00773369
	ENSMUSG00000035131	Brinp3	6.26202	2.90901e-13	1.91889	0.000108489
	ENSMUSG00000035189	Ano4	2.97066	0.000718129	1.95657	0.000765464
	ENSMUSG00000035246	Pcyt1b	4.36308	8.42347e-14	1.14582	0.00585776
	ENSMUSG00000035407	Kank4	2.88175	1.36398e-10	1.23983	0.000196994
	ENSMUSG00000035615	Frmpd1	2.76814	0.000190831	1.51676	0.0045358
	ENSMUSG00000035653	Lrfn5	7.09927	1.23155e-06	2.92166	0.000166806
	ENSMUSG00000038128	Camk4	6.71296	6.33807e-33	1.83663	5.89011e-09
	ENSMUSG00000039835	Nhsl1	1.64198	9.13996e-07	1.39304	2.67862e-09
	ENSMUSG00000040138	Ndp	7.32343	3.22491e-11	2.50627	8.8824e-06
	ENSMUSG00000040505	Abcg5	5.7315	8.23428e-05	2.69123	0.00123826
	ENSMUSG00000040891	Foxa3	3.82429	4.12181e-05	2.66359	1.40447e-05
	ENSMUSG00000041075	Fzd7	4.9296	3.49774e-18	1.35824	0.000506566
	ENSMUSG00000041144	Dnah7b	2.84528	1.28447e-05	1.53242	0.000921744
	ENSMUSG00000041695	Kcnj2	6.82537	1.80852e-15	1.47689	0.00768528
	ENSMUSG00000041700	Lhfpl1	4.88412	9.67547e-05	2.76379	0.000413819
	ENSMUSG00000041842	Fhdc1	1.88216	5.09184e-07	1.30716	1.40849e-06
	ENSMUSG00000042109	Csdc2	3.97386	1.69277e-06	1.90986	0.000496971
	ENSMUSG00000042501	Cpa6	5.10089	3.02938e-08	1.93047	0.000959
	ENSMUSG00000042793	Lgr6	2.34049	7.24736e-05	1.44093	0.000729276
	ENSMUSG00000043102	Qrfp	5.0229	0.000403925	2.42505	0.00376789
	ENSMUSG00000043531	Sorcs1	6.9687	5.55345e-34	2.00487	4.64138e-11
	ENSMUSG00000045215	Asxl3	6.09292	1.2916e-18	1.97495	1.65856e-07
	ENSMUSG00000045441	Gprin3	6.98661	3.28284e-16	1.8536	0.000185167
	ENSMUSG00000046523	Kctd4	5.05346	3.22137e-20	1.44263	5.53124e-05
	ENSMUSG00000046561	Arsj	6.32686	1.12968e-14	1.75593	0.000103943
	ENSMUSG00000046593	Tmem215	7.74374	6.39609e-09	3.72167	4.32269e-09
	ENSMUSG00000046807	Fam211b	3.18807	3.25073e-09	1.17686	0.00404611
	ENSMUSG00000047161	Chst9	3.24287	0.00346797	3.29554	3.39759e-06
	ENSMUSG00000047420	Fam180a	6.55085	0.000291519	2.79962	0.00517516
	ENSMUSG00000048038	4932418E24Rik	7.33885	2.34222e-17	1.67676	0.000567963
	ENSMUSG00000049336	Tenm2	6.55844	1.96082e-10	2.17615	0.000338837
	ENSMUSG00000049436	Upk1b	4.60384	0.00104975	3.03053	0.000311992
	ENSMUSG00000049600	Zbtb45	2.15545	0.000203036	1.35024	0.00142752
	ENSMUSG00000050587	Lrrc4c	8.86261	6.88309e-11	1.66886	0.00889154
	ENSMUSG00000051879	Krt71	6.48324	5.52053e-06	3.57819	3.02563e-06
	ENSMUSG00000052155	Acvr2a	1.9689	1.2637e-07	1.30821	1.21206e-06
	ENSMUSG00000052387	Trpm3	4.67668	9.12104e-13	1.73106	4.48506e-05
	ENSMUSG00000052560	Cpne8	4.64515	5.12435e-16	1.15102	0.00622348
	ENSMUSG00000053025	Sv2b	5.8757	5.67104e-05	2.54227	0.00233048
	ENSMUSG00000053141	Ptprt	4.94016	1.69116e-07	2.03281	0.000708052
	ENSMUSG00000053399	Adamts18	7.9726	1.27341e-11	2.48445	8.23658e-05
	ENSMUSG00000054005	Mill1	5.42727	0.000690582	2.63171	0.00491428
	ENSMUSG00000054263	Lifr	3.1409	8.28525e-12	1.21503	0.000385446
	ENSMUSG00000055489	Ano5	5.40146	0.000595666	2.8562	0.001447
	ENSMUSG00000056498	Tmem154	2.30808	0.00780092	2.17983	8.30502e-05
	ENSMUSG00000057880	Abat	5.98054	4.77419e-25	1.34031	0.000135174
	ENSMUSG00000058297	Spock2	6.87778	4.1308e-44	1.20599	0.000111448
	ENSMUSG00000058441	Panx2	2.65264	0.00600925	2.33006	0.000238259
	ENSMUSG00000060780	Lrrtm1	6.53912	2.69505e-06	2.34723	0.00240883
	ENSMUSG00000060969	Irx1	1.58116	1.22785e-06	1.13291	2.5036e-06
	ENSMUSG00000061544	Zfp229	1.48557	0.00865116	1.14917	0.00612539
	ENSMUSG00000063297	Luzp2	5.95742	2.03329e-18	1.23832	0.00302507
	ENSMUSG00000063765	Chadl	3.03913	0.00100172	2.16821	0.000311992
	ENSMUSG00000063894	Zkscan8	1.70082	0.000139913	1.06896	0.00168237
	ENSMUSG00000064224	Gsdma3	6.17045	0.000383203	2.87017	0.00114121
	ENSMUSG00000064246	Chi3l1	2.40104	0.00076997	3.09292	3.51001e-14
	ENSMUSG00000067928	Zfp760	2.12093	0.00284964	1.48946	0.00360034
	ENSMUSG00000069601	Ank3	1.05108	0.00255988	1.07863	1.57852e-05
	ENSMUSG00000069720	4930572O03Rik	7.45203	9.3895e-10	1.58263	0.00370598
	ENSMUSG00000070337	Gpr179	2.71338	0.00219782	2.24481	0.000234952
	ENSMUSG00000070933	Speer4d	6.25675	7.42355e-10	2.21518	4.13022e-05
	ENSMUSG00000072966	Gprasp2	2.24451	0.00188033	1.79004	0.000272715
	ENSMUSG00000074505	Fat3	4.53431	2.43134e-07	1.6757	0.00444426
	ENSMUSG00000077398	Gm24334	6.65489	3.8623e-09	2.13733	0.000313786
	ENSMUSG00000081255	Gm5380	2.94122	4.20204e-05	1.33722	0.00945656
	ENSMUSG00000083443	Gm15519	2.92349	0.00233801	2.25434	0.000500377
	ENSMUSG00000085843	A730085A09Rik	3.88665	0.00714935	2.39748	0.00899573
	ENSMUSG00000089871	Speer7-ps1	5.91171	5.78483e-07	2.57975	2.51817e-05
	ENSMUSG00000091897	Gm17019	5.35185	3.96544e-07	2.69895	2.50131e-05
P3	ENSMUSG00000000120	Ngfr	6.43081	2.09207e-11	2.7494	1.53348e-08
	ENSMUSG00000000320	Alox12	2.8662	0.00227932	1.74092	0.00268879
	ENSMUSG00000000782	Tcf7	3.15409	5.8969e-06	2.97458	3.06522e-14
	ENSMUSG00000001436	Slc19a1	1.5319	0.00486196	1.45068	2.505e-05
	ENSMUSG00000001510	Dlx3	5.0325	7.9926e-05	3.58993	2.58227e-08
	ENSMUSG00000002107	Celf2	1.55052	0.00167376	1.30309	4.84573e-05
	ENSMUSG00000002379	Ndufa11	1.5458	0.000206263	1.38103	3.95402e-07
	ENSMUSG00000003227	Edar	5.8445	3.97103e-11	1.63443	0.000873746
	ENSMUSG00000003418	St8sia6	3.0489	8.73951e-08	2.68458	4.45106e-16
	ENSMUSG00000005892	Trh	7.16728	8.00979e-05	4.2876	2.06818e-07
	ENSMUSG00000005973	Rcn1	1.74636	0.00276707	1.2889	0.000728345
	ENSMUSG00000006345	Ggt1	2.33788	2.85636e-05	1.54401	2.04903e-05
	ENSMUSG00000006378	Gcat	2.24349	0.0042893	1.80359	0.000226458
	ENSMUSG00000006777	Krt23	5.79044	3.49634e-12	2.32931	2.87292e-07
	ENSMUSG00000008658	Rbfox1	4.88606	0.000456782	2.79744	0.000135858
	ENSMUSG00000008999	Bmp7	5.61041	9.98003e-20	1.97124	1.34161e-08
	ENSMUSG00000011118	Panx3	5.02504	0.00317337	5.2241	3.21947e-09
	ENSMUSG00000015709	Arnt2	3.25052	0.00266425	2.65199	1.03181e-05
	ENSMUSG00000017724	Etv4	3.14347	0.00210617	2.96823	9.63217e-08
	ENSMUSG00000018451	6330403K07Rik	3.9337	8.66154e-05	2.95541	1.17225e-06
	ENSMUSG00000019894	Slc6a15	3.93092	1.38678e-08	3.4027	5.72153e-17
	ENSMUSG00000020000	Moxd1	7.3304	1.46828e-12	2.26507	2.15594e-05
	ENSMUSG00000020007	Il20ra	5.38031	0.000802905	2.5483	0.00224437
	ENSMUSG00000020086	H2afy2	2.19936	0.000688315	1.15623	0.00880222
	ENSMUSG00000020140	Lgr5	6.6398	1.59196e-11	1.58827	0.00469876
	ENSMUSG00000020218	Wif1	8.24156	1.30262e-22	2.34375	1.53369e-08
	ENSMUSG00000020422	Tns3	1.57615	1.08291e-05	1.11549	5.34275e-06
	ENSMUSG00000020427	Igfbp3	7.61961	2.63382e-23	2.14146	4.12163e-08
	ENSMUSG00000021037	Ahsa1	1.047	0.000831631	1.26392	4.40643e-10
	ENSMUSG00000021118	Plek2	1.76537	0.00135925	1.68831	1.69141e-06
	ENSMUSG00000021259	Cyp46a1	4.06887	2.20227e-05	2.39918	2.1755e-05
	ENSMUSG00000021567	Nkd2	5.30362	2.84682e-07	2.04996	0.000477558
	ENSMUSG00000021604	Irx4	8.42135	6.20091e-20	1.52777	0.00144153
	ENSMUSG00000021609	Slc6a3	6.68934	0.000140435	2.74532	0.00113292
	ENSMUSG00000021614	Vcan	7.46384	8.75285e-18	2.25854	3.88032e-07
	ENSMUSG00000021728	Emb	3.34783	6.62102e-09	1.97387	2.16182e-08
	ENSMUSG00000021765	Fst	7.20977	1.27071e-09	2.42957	5.956e-05
	ENSMUSG00000021986	Amer2	5.02858	9.2066e-06	2.21301	0.000665543
	ENSMUSG00000022061	Nkx3-1	5.38162	0.000214171	3.0859	6.44034e-05
	ENSMUSG00000022096	Hr	2.02854	0.000811988	1.19725	0.00336332
	ENSMUSG00000022186	Oxct1	1.73043	8.17211e-06	1.16223	1.10325e-05
	ENSMUSG00000022240	Ctnnd2	2.98208	0.000347388	1.53135	0.00424339
	ENSMUSG00000022464	Slc38a4	6.17794	0.000153398	3.00283	0.000378555
	ENSMUSG00000022715	Cldn26	5.98027	0.00164963	6.59966	8.08568e-12
	ENSMUSG00000022947	Cbr3	2.85724	5.19069e-06	1.32303	0.00147387
	ENSMUSG00000023571	Fam132a	2.43845	1.26541e-06	1.46219	9.88219e-06
	ENSMUSG00000024044	Epb4.1l3	3.09782	1.73229e-06	1.36189	0.00150892
	ENSMUSG00000024347	Psd2	7.94717	2.58388e-22	1.37159	0.00145713
	ENSMUSG00000024598	Fbn2	4.93472	2.72708e-07	2.84434	3.18582e-08
	ENSMUSG00000024600	Slc27a6	5.38269	2.87923e-06	3.33598	1.53369e-08
	ENSMUSG00000025038	Efhc2	5.57822	6.58975e-06	1.945	0.00242346
	ENSMUSG00000025082	Vwa2	5.54205	7.25503e-08	2.38456	1.84579e-05
	ENSMUSG00000025105	Bnc1	3.86397	0.0012261	2.71945	3.51063e-05
	ENSMUSG00000025328	Padi3	4.80418	3.29961e-10	1.69394	0.000242526
	ENSMUSG00000025582	Nptx1	5.81563	9.41186e-10	2.48196	1.14524e-06
	ENSMUSG00000025650	Col7a1	4.75933	3.49697e-09	1.44588	0.00437949
	ENSMUSG00000025932	Eya1	7.13079	2.04464e-25	1.19932	0.00107832
	ENSMUSG00000026000	Lancl1	1.3913	0.000596913	1.15008	2.25191e-05
	ENSMUSG00000026051	1500015O10Rik	7.23137	1.80567e-23	1.79522	5.15063e-06
	ENSMUSG00000026167	Wnt10a	7.43971	1.0378e-08	1.94125	0.00426966
	ENSMUSG00000026187	Xrcc5	1.0689	0.00260101	1.50142	1.10863e-11
	ENSMUSG00000026327	Serpinb11	7.40195	4.88513e-07	7.90808	1.33297e-26
	ENSMUSG00000026594	Ralgps2	3.86228	9.78487e-20	1.50655	1.83023e-08
	ENSMUSG00000027217	Tspan18	6.80212	8.44787e-13	2.36377	1.55854e-06
	ENSMUSG00000027270	Lamp5	5.0645	0.000245947	4.1137	1.80241e-08
	ENSMUSG00000027356	Fermt1	1.77172	0.00305734	1.32945	0.000626719
	ENSMUSG00000027570	Col9a3	2.29137	3.5741e-06	2.31739	1.54446e-14
	ENSMUSG00000027765	P2ry1	5.24706	8.41287e-13	2.1844	5.24676e-08
	ENSMUSG00000028020	Glrb	3.34288	7.93493e-09	1.09281	0.0054289
	ENSMUSG00000028064	Sema4a	2.53782	1.73229e-06	1.6769	7.58816e-07
	ENSMUSG00000028148	Them5	6.99746	1.52506e-05	4.68411	2.08549e-10
	ENSMUSG00000028370	Pappa	6.19846	8.84465e-12	2.75755	3.82209e-09
	ENSMUSG00000028626	Col9a2	2.7085	1.01971e-06	1.54755	5.40348e-05
	ENSMUSG00000028883	Sema3a	7.38672	3.07082e-05	3.24175	0.000101619
	ENSMUSG00000029026	Trp73	7.5971	4.9433e-14	1.51974	0.00331811
	ENSMUSG00000029868	Trpv6	5.94663	4.04995e-08	1.82667	0.00286888
	ENSMUSG00000030217	Art4	5.73731	2.33557e-14	1.21285	0.00865839
	ENSMUSG00000030246	Ldhb	1.24879	0.000985851	1.13186	6.8663e-06
	ENSMUSG00000030268	Bcat1	6.02267	6.07967e-08	2.44878	3.2124e-05
	ENSMUSG00000030701	Plekhb1	2.26097	3.20605e-07	1.2759	1.99924e-05
	ENSMUSG00000030976	Tex36	7.14603	8.79157e-07	3.90431	2.31927e-08
	ENSMUSG00000031112	2610018G03Rik	1.82294	0.000501945	1.04981	0.00377369
	ENSMUSG00000031170	Slc38a5	6.49816	2.8186e-06	3.61664	1.10295e-07
	ENSMUSG00000031298	Gpr64	3.14774	4.921e-07	2.04836	7.37118e-08
	ENSMUSG00000031428	Zcchc18	5.77967	8.98941e-08	1.81145	0.00210112
	ENSMUSG00000031825	Crispld2	3.83544	4.63661e-11	1.18558	0.00249403
	ENSMUSG00000031933	Folr4	5.16093	0.00636058	5.82614	7.55006e-10
	ENSMUSG00000031934	Panx1	2.66911	5.21392e-05	1.34163	0.0022662
	ENSMUSG00000031966	Glb1l3	7.24456	2.31935e-07	7.28276	2.69095e-23
	ENSMUSG00000032204	Aqp9	3.64198	0.00155212	4.62689	1.11806e-13
	ENSMUSG00000032363	Adamts7	4.04868	3.51826e-11	2.14096	2.54673e-09
	ENSMUSG00000032719	Sbspon	5.1952	3.37417e-18	2.00465	3.14688e-09
	ENSMUSG00000032936	Camkv	4.8731	0.00297863	2.31362	0.00840421
	ENSMUSG00000033219	Gm9758	5.97168	9.72579e-06	2.13146	0.00176037
	ENSMUSG00000033227	Wnt6	8.18112	8.91704e-15	2.00356	7.26952e-05
	ENSMUSG00000034164	Emid1	2.85604	2.3974e-07	2.24816	1.18618e-11
	ENSMUSG00000034353	Ramp1	2.47618	0.000283919	1.53794	0.000460794
	ENSMUSG00000035246	Pcyt1b	4.2506	8.1106e-14	1.2027	0.000997216
	ENSMUSG00000035407	Kank4	2.68964	1.55135e-09	1.15641	0.000165989
	ENSMUSG00000035557	Krt17	6.21276	2.38607e-11	1.62251	0.00275684
	ENSMUSG00000035653	Lrfn5	10.2405	1.5848e-10	4.44405	7.51984e-12
	ENSMUSG00000036111	Lmo1	5.89036	8.31932e-08	2.41642	3.15649e-05
	ENSMUSG00000036169	Sostdc1	7.1301	5.87606e-12	1.86115	0.000966042
	ENSMUSG00000036368	Rmdn2	3.09645	9.24606e-09	1.36691	0.000116912
	ENSMUSG00000036395	Glb1l2	5.88986	1.88008e-09	2.51837	1.07823e-06
	ENSMUSG00000036832	Lpar3	4.64509	1.11044e-05	4.47555	1.40383e-14
	ENSMUSG00000038128	Camk4	5.84972	1.25566e-27	1.45707	2.60511e-06
	ENSMUSG00000038580	Sct	7.06146	0.00033423	3.45858	0.00017953
	ENSMUSG00000039395	Mreg	3.03	0.000254922	1.51565	0.00454551
	ENSMUSG00000040010	Slc7a5	2.25216	4.6111e-08	2.30974	3.13641e-20
	ENSMUSG00000040138	Ndp	7.2796	5.86793e-12	2.57878	4.85916e-07
	ENSMUSG00000040147	Maob	4.639	2.8375e-13	1.09988	0.0083903
	ENSMUSG00000040432	Ltb4r2	6.83308	4.34981e-05	3.99805	5.18151e-07
	ENSMUSG00000040434	Gyltl1b	2.0975	6.65447e-06	1.33145	1.87299e-05
	ENSMUSG00000040505	Abcg5	6.31681	6.95152e-06	3.00434	3.78451e-05
	ENSMUSG00000040564	Apoc1	2.9366	5.30979e-10	1.29494	4.56599e-05
	ENSMUSG00000040690	Col16a1	3.14679	1.66015e-10	1.0269	0.00292672
	ENSMUSG00000040891	Foxa3	6.63021	6.64421e-08	2.1063	0.000318517
	ENSMUSG00000041700	Lhfpl1	9.03076	1.39799e-09	4.07002	4.19334e-10
	ENSMUSG00000041954	Tnfrsf18	3.6457	5.51902e-05	3.12996	2.58466e-10
	ENSMUSG00000041961	Znrf3	1.58459	9.1939e-07	1.37244	1.56306e-10
	ENSMUSG00000042256	Ptchd4	7.61514	9.39456e-09	2.19163	0.000869485
	ENSMUSG00000042306	S100a14	3.05613	0.00131483	3.40975	2.98476e-11
	ENSMUSG00000042357	Gjb5	4.66103	0.000275358	2.9042	4.9263e-05
	ENSMUSG00000042367	Gjb3	2.3559	0.00372553	3.15503	1.32706e-12
	ENSMUSG00000042453	Reln	7.6081	2.07179e-13	1.62296	0.00454523
	ENSMUSG00000042501	Cpa6	7.71289	1.36321e-14	3.39749	3.3899e-13
	ENSMUSG00000042793	Lgr6	2.79654	1.72903e-06	2.08442	5.074e-09
	ENSMUSG00000043067	Dpy19l1	2.54262	1.80545e-08	1.06837	0.000709233
	ENSMUSG00000043419	A030009H04Rik	3.4539	0.000545929	1.98812	0.000936023
	ENSMUSG00000043531	Sorcs1	7.90748	4.75085e-38	1.43382	3.10542e-06
	ENSMUSG00000043629	1700019D03Rik	4.96357	2.01952e-09	1.39265	0.00713055
	ENSMUSG00000045215	Asxl3	5.49065	1.40696e-16	1.33321	0.000487368
	ENSMUSG00000045545	Krt14	5.20245	3.08354e-10	1.46581	0.00417581
	ENSMUSG00000046561	Arsj	5.78653	2.0441e-14	1.78064	1.32301e-05
	ENSMUSG00000046593	Tmem215	6.36376	3.85167e-10	4.66596	4.10652e-17
	ENSMUSG00000046908	Ltb4r1	5.50608	0.000132912	3.27906	1.37146e-05
	ENSMUSG00000047161	Chst9	4.34719	0.000128234	3.06558	3.719e-06
	ENSMUSG00000047428	Dlk2	7.09265	4.16063e-19	1.30908	0.00227397
	ENSMUSG00000048251	Bcl11b	7.08243	1.44545e-08	2.47006	9.42832e-05
	ENSMUSG00000048399	Tprg	7.29486	1.40319e-05	2.45008	0.0020228
	ENSMUSG00000048699	4732456N10Rik	4.94114	1.87585e-06	3.46281	3.54358e-10
	ENSMUSG00000048776	Pthlh	6.73347	5.14955e-25	1.54571	8.90668e-06
	ENSMUSG00000049436	Upk1b	3.30327	0.00255625	4.64458	9.73463e-12
	ENSMUSG00000049649	Gpr3	2.88366	0.00034553	1.49503	0.00410826
	ENSMUSG00000049699	Ucn2	5.53581	0.000106203	2.13195	0.00492967
	ENSMUSG00000050623	Tex40	2.81645	0.00240687	2.14035	0.000141502
	ENSMUSG00000050671	Ism2	5.5692	0.000170857	2.89337	0.000136184
	ENSMUSG00000050967	Creg2	3.74288	0.00672866	2.82294	0.000263898
	ENSMUSG00000051029	Serpinb1b	7.29241	0.000480693	3.55889	0.000202954
	ENSMUSG00000051879	Krt71	6.35295	9.32175e-06	2.47875	0.00103399
	ENSMUSG00000052387	Trpm3	6.11735	2.51013e-18	1.56918	7.65584e-05
	ENSMUSG00000053025	Sv2b	6.29045	1.078e-05	3.35991	1.60016e-06
	ENSMUSG00000053141	Ptprt	4.36667	1.92684e-06	1.84192	0.000902714
	ENSMUSG00000053399	Adamts18	6.86906	9.67133e-10	2.1872	0.000234681
	ENSMUSG00000053414	Hunk	4.37078	5.13709e-07	1.45802	0.00855456
	ENSMUSG00000053522	Lgals7	5.98333	2.14133e-11	2.6606	1.53348e-08
	ENSMUSG00000053654	Krt42	4.97569	9.82607e-07	3.73457	1.03863e-12
	ENSMUSG00000054146	Krt15	7.41875	1.40696e-16	3.31872	1.52872e-14
	ENSMUSG00000054850	6330419J24Rik	2.73429	0.00582285	1.75566	0.00637673
	ENSMUSG00000055214	Pld5	6.79941	0.000368207	3.64977	3.31419e-05
	ENSMUSG00000055313	Pgbd1	2.13132	0.00754141	1.85642	0.000179142
	ENSMUSG00000057880	Abat	4.71599	2.76674e-19	1.07414	0.00133663
	ENSMUSG00000057969	Sema3b	5.03885	2.37086e-06	3.39833	5.25586e-10
	ENSMUSG00000059974	Ntm	5.57316	1.80215e-06	2.05509	0.00130977
	ENSMUSG00000060780	Lrrtm1	6.56062	3.80004e-07	2.96656	6.14795e-06
	ENSMUSG00000062184	Hs6st2	7.92047	1.40373e-15	1.74316	0.000638686
	ENSMUSG00000063661	Krt73	4.14765	8.92722e-07	4.09313	2.27021e-15
	ENSMUSG00000066643	Wdr35	1.70689	1.14948e-05	1.31314	4.64541e-07
	ENSMUSG00000067714	Lpar5	4.79738	0.000180314	2.3243	0.0018065
	ENSMUSG00000067995	Gtf2f2	1.23983	0.00384284	1.09327	0.000119077
	ENSMUSG00000068392	Rnase13	6.00986	0.000414341	2.7722	0.00110073
	ENSMUSG00000070337	Gpr179	3.03186	0.000506232	2.55361	1.96102e-06
	ENSMUSG00000072188	Gm10354	8.83506	1.03182e-12	2.07281	4.99158e-05
	ENSMUSG00000076498	Trbc2	2.31673	0.009011	1.66177	0.00269997
	ENSMUSG00000078235	Fam43b	5.98917	1.33133e-06	2.92045	3.25446e-06
	ENSMUSG00000079235	Ccdc13	3.02613	0.00256112	2.20769	0.000592629
	ENSMUSG00000079845	Xlr4a	4.85579	0.00353306	2.38092	0.0072421
	ENSMUSG00000086552	A730090H04Rik	4.34403	0.00537075	2.60107	0.00227696
	ENSMUSG00000087210	Gm15391	8.26191	0.000621709	5.50467	1.51237e-07
	ENSMUSG00000087651	1500009L16Rik	7.57135	2.65345e-11	1.51977	0.00868495
	ENSMUSG00000089661	Mia	2.65739	1.09738e-05	1.63512	4.20962e-05
	ENSMUSG00000091897	Gm17019	8.53891	3.17758e-10	1.84629	0.00349323
	ENSMUSG00000092572	Serpinb10	7.92653	1.97474e-06	4.7397	1.1938e-10
P14	ENSMUSG00000000359	Rem1	7.05275	1.03388e-07	2.51318	0.00271611
	ENSMUSG00000000392	Fap	4.47514	0.00454473	3.04836	0.00450539
	ENSMUSG00000001506	Col1a1	6.94851	7.9042e-06	3.39573	8.50584e-05
	ENSMUSG00000002847	Pla1a	6.12399	1.0263e-05	3.23225	0.000139948
	ENSMUSG00000003477	Inmt	8.971	0.00256911	4.25935	0.00892729
	ENSMUSG00000004098	Col5a3	6.07801	4.23473e-06	2.60746	0.00467831
	ENSMUSG00000010461	Eya4	6.65196	0.00408914	4.39868	0.000933411
	ENSMUSG00000015854	Cd5l	6.53631	0.00403697	5.15472	3.66814e-05
	ENSMUSG00000019899	Lama2	7.20247	6.49408e-05	3.78503	0.0001928
	ENSMUSG00000019932	Kera	7.77736	0.00660018	4.98517	0.000883651
	ENSMUSG00000020053	Igf1	4.22336	0.000327715	2.35577	0.00892729
	ENSMUSG00000020218	Wif1	8.9767	4.25139e-23	1.83526	0.00258906
	ENSMUSG00000020467	Efemp1	6.69113	0.000414354	3.22453	0.00797521
	ENSMUSG00000021280	Exoc3l4	3.34258	0.000109638	2.07045	0.00303261
	ENSMUSG00000022061	Nkx3-1	5.09492	0.00156632	3.00418	0.00933485
	ENSMUSG00000022484	Hoxc10	4.63189	0.000458856	2.952	0.00107345
	ENSMUSG00000022523	Fgf12	9.54095	4.54002e-05	4.86059	9.58985e-06
	ENSMUSG00000022548	Apod	5.02037	8.14688e-05	3.18719	6.51851e-05
	ENSMUSG00000023886	Smoc2	4.03977	0.000217941	2.67839	0.00042369
	ENSMUSG00000025355	Mmp19	3.88419	0.00210001	2.53426	0.00678891
	ENSMUSG00000025784	Clec3b	7.26799	0.000483452	3.59075	0.00353169
	ENSMUSG00000026043	Col3a1	6.89514	7.34363e-05	3.35541	0.00152967
	ENSMUSG00000026051	1500015O10Rik	9.91091	8.24728e-30	1.83103	0.000578824
	ENSMUSG00000026205	Slc23a3	7.22818	0.000774519	3.49712	0.00638032
	ENSMUSG00000026874	Hc	9.02104	1.38536e-06	4.07495	4.50052e-06
	ENSMUSG00000027070	Lrp2	3.17318	0.00459787	2.52631	0.00191394
	ENSMUSG00000027314	Dll4	2.7356	0.00188073	2.16159	0.00148849
	ENSMUSG00000027338	Prnd	4.30232	0.00262717	2.98423	0.00205895
	ENSMUSG00000027408	Cpxm1	7.00471	0.000111416	3.34985	0.00271611
	ENSMUSG00000027996	Sfrp2	3.78776	9.37607e-05	2.30895	0.00141272
	ENSMUSG00000028111	Ctsk	4.46008	0.00109846	2.70756	0.00560407
	ENSMUSG00000028339	Col15a1	4.66032	5.11178e-06	2.71215	7.82641e-05
	ENSMUSG00000028626	Col9a2	3.3302	2.63196e-08	1.4611	0.00976855
	ENSMUSG00000029096	Htra3	5.46934	7.13169e-05	3.87368	9.21439e-07
	ENSMUSG00000029231	Pdgfra	6.3172	4.00753e-05	3.16478	0.00104815
	ENSMUSG00000029661	Col1a2	6.8389	2.23287e-05	3.00407	0.00423049
	ENSMUSG00000031253	Srpx2	6.34432	0.00174669	3.82447	0.00104736
	ENSMUSG00000031554	Adam5	6.636	8.35251e-06	3.44691	5.65262e-05
	ENSMUSG00000031963	Bmper	6.93088	0.00020605	3.09582	0.00935279
	ENSMUSG00000032291	Crabp1	7.55626	5.46749e-05	3.53923	0.00129639
	ENSMUSG00000032373	Car12	4.23842	4.86119e-06	2.00764	0.00738291
	ENSMUSG00000033847	Pla2g4c	4.27983	0.00648648	3.63558	0.000578965
	ENSMUSG00000034488	Edil3	6.13582	3.28268e-05	2.61901	0.00880566
	ENSMUSG00000035279	Ssc5d	6.49478	3.434e-06	3.66057	3.89093e-06
	ENSMUSG00000036103	Colec12	5.38239	6.88344e-05	2.8645	0.00155159
	ENSMUSG00000036446	Lum	7.54456	8.37492e-05	3.67223	0.000849167
	ENSMUSG00000037664	Cdkn1c	4.04956	1.06269e-06	2.42731	3.13064e-05
	ENSMUSG00000038156	Spon1	4.44926	1.50201e-06	2.59076	4.08161e-05
	ENSMUSG00000041700	Lhfpl1	6.24259	1.33719e-05	2.78042	0.00555674
	ENSMUSG00000041828	Abca8a	7.29162	0.00174481	4.16111	0.00120307
	ENSMUSG00000042436	Mfap4	6.70623	0.00146947	3.90534	0.00126733
	ENSMUSG00000043613	Mmp3	5.76119	0.00364796	5.3525	2.78658e-07
	ENSMUSG00000046844	Vat1l	6.83139	0.00099514	3.41147	0.00892729
	ENSMUSG00000048038	4932418E24Rik	9.41675	5.15732e-20	1.76795	0.00451615
	ENSMUSG00000048126	Col6a3	3.34755	2.49976e-05	1.80208	0.00670301
	ENSMUSG00000049252	Lrp1b	10.4368	2.41833e-18	1.87668	0.00295159
	ENSMUSG00000049436	Upk1b	3.91275	0.0076035	3.03928	0.00767695
	ENSMUSG00000049709	Nlrp10	5.99162	0.000179452	3.54068	0.00019337
	ENSMUSG00000050623	Tex40	3.45532	0.000748861	2.23213	0.00716908
	ENSMUSG00000052387	Trpm3	7.23318	9.39945e-21	1.7743	0.000883651
	ENSMUSG00000052854	Nrk	4.90496	6.11476e-05	2.40124	0.00919552
	ENSMUSG00000053475	Tnfaip6	5.61893	7.56997e-06	2.66842	0.00201661
	ENSMUSG00000054005	Mill1	6.97888	6.08569e-05	3.34576	0.00191224
	ENSMUSG00000054162	Spock3	10.5699	1.68419e-15	2.69281	1.69607e-05
	ENSMUSG00000054203	Ifi205	7.32075	0.000260899	4.13495	0.000127825
	ENSMUSG00000054293	A630033H20Rik	5.99978	0.000786121	4.1935	4.44158e-05
	ENSMUSG00000054537	Tmprss11e	6.53019	0.00116869	4.63048	2.71961e-05
	ENSMUSG00000056632	Dsg3	6.26971	2.98405e-06	2.9867	0.000477714
	ENSMUSG00000058354	Krt6a	6.83416	1.18525e-08	2.75941	0.000327894
	ENSMUSG00000058897	Col25a1	4.63832	5.39258e-05	2.56841	0.00373802
	ENSMUSG00000062257	Opcml	4.47182	0.000892417	3.55496	2.13203e-05
	ENSMUSG00000064224	Gsdma3	5.38767	0.000569869	3.90671	0.000136605
	ENSMUSG00000067786	Nnat	2.08544	0.00021521	1.62667	0.000283115
	ENSMUSG00000073489	Ifi204	4.93748	0.00284408	3.1894	0.00353169
	ENSMUSG00000073490	AI607873	4.89843	0.000278437	4.25779	7.94338e-08
	ENSMUSG00000074199	Krtdap	5.1415	0.00770655	3.93913	0.000551982
	ENSMUSG00000075014	Gm10800	4.6507	0.000339347	4.67114	9.93075e-11
	ENSMUSG00000078190	Dnm3os	5.86462	0.000416681	2.95762	0.0088219
	ENSMUSG00000083579	Gm15538	2.46914	0.00676527	2.11142	0.00712891
	ENSMUSG00000088230	Gm25427	4.07622	0.00383437	4.37985	9.23757e-07
L3	ENSMUSG00000000093	Tbx2	5.91439	1.0621e-09	1.53405	0.00608118
	ENSMUSG00000000305	Cdh4	5.7416	1.35576e-05	2.75679	4.70883e-05
	ENSMUSG00000000359	Rem1	7.10854	6.28821e-08	3.63591	4.02421e-11
	ENSMUSG00000000402	Egfl6	6.5039	1.33036e-16	1.84239	1.27632e-05
	ENSMUSG00000000416	Cttnbp2	6.22061	2.30735e-26	1.34961	4.65387e-05
	ENSMUSG00000000439	Mkrn2	1.17001	0.0034011	1.04761	0.000144408
	ENSMUSG00000000555	Itga5	4.06995	8.97171e-11	1.80992	3.88073e-06
	ENSMUSG00000001020	S100a4	3.94698	1.57412e-05	2.54906	1.75687e-06
	ENSMUSG00000001025	S100a6	3.54325	1.67701e-05	1.93981	0.000201317
	ENSMUSG00000001098	Kctd10	2.46329	1.33417e-09	1.00628	0.000586334
	ENSMUSG00000001270	Ckb	6.74949	3.53102e-24	2.91775	3.05524e-19
	ENSMUSG00000001333	Sync	4.64626	2.07141e-05	2.12565	0.000631763
	ENSMUSG00000001349	Cnn1	7.91626	2.36164e-15	2.29037	7.84011e-06
	ENSMUSG00000001497	Pax9	6.14019	0.00839401	2.47745	0.00850553
	ENSMUSG00000001508	Sgca	9.16026	2.12118e-06	2.54853	0.000544241
	ENSMUSG00000001520	Nrip2	2.90743	6.38291e-05	1.57	0.00123551
	ENSMUSG00000001661	Hoxc6	5.1241	8.81626e-05	2.6748	0.000141328
	ENSMUSG00000001739	Cldn15	4.53598	1.95289e-07	3.94499	2.33969e-18
	ENSMUSG00000001802	Lrp3	7.06751	4.11717e-11	1.52766	0.00374179
	ENSMUSG00000001946	Esam	3.26789	0.0017608	2.59306	2.70942e-05
	ENSMUSG00000002012	Pnck	2.28797	4.13406e-06	1.92769	6.31392e-10
	ENSMUSG00000002249	Tead3	3.03368	3.40767e-10	1.54737	9.87751e-07
	ENSMUSG00000002266	Zim1	3.1933	0.0092452	2.96526	2.53196e-05
	ENSMUSG00000002831	Plin4	5.3811	1.24051e-08	3.34948	7.86242e-12
	ENSMUSG00000002833	Hdgfrp2	1.49869	0.000424301	1.58716	1.39731e-08
	ENSMUSG00000002885	Cd97	2.71802	9.60503e-08	1.82847	2.40133e-08
	ENSMUSG00000003228	Grk5	3.24956	1.21714e-17	1.63112	6.88071e-12
	ENSMUSG00000003354	Ccdc65	2.50178	0.00662863	1.58608	0.00713156
	ENSMUSG00000003469	Phyhip	4.95362	7.17065e-09	2.18432	1.16333e-05
	ENSMUSG00000003477	Inmt	8.86482	0.00354873	4.13801	0.000719996
	ENSMUSG00000003518	Dusp3	1.40717	0.000244055	1.568	5.54609e-10
	ENSMUSG00000004044	Ptrf	4.48737	1.2749e-16	2.02976	2.36588e-10
	ENSMUSG00000004098	Col5a3	5.77903	6.13636e-06	2.32551	0.000768834
	ENSMUSG00000004267	Eno2	2.56877	0.00339608	2.00132	0.00027098
	ENSMUSG00000004328	Hif3a	3.81329	0.0041449	3.05918	2.89406e-05
	ENSMUSG00000004530	Coro1c	2.42124	7.08024e-10	1.34776	5.39141e-07
	ENSMUSG00000004558	Ndrg2	3.3455	8.16323e-10	1.03131	0.00854537
	ENSMUSG00000004631	Sgce	6.37633	3.9835e-06	2.38337	0.000635083
	ENSMUSG00000004665	Cnn2	4.08088	1.278e-19	1.04166	0.000710464
	ENSMUSG00000004951	Hspb1	3.16964	1.11161e-07	1.40367	0.000552683
	ENSMUSG00000004952	Rasa4	4.00276	0.000395279	2.27746	0.000550333
	ENSMUSG00000005553	Atp4a	7.79517	0.00279178	4.48118	1.92865e-05
	ENSMUSG00000005580	Adcy9	1.42413	0.00310952	1.14158	0.000744469
	ENSMUSG00000005611	Mrvi1	7.39587	2.22396e-16	1.39404	0.00717684
	ENSMUSG00000005952	Trpv1	8.78851	0.000253712	3.11959	0.00107588
	ENSMUSG00000006221	Hspb7	8.61	5.93603e-10	3.16935	1.98308e-07
	ENSMUSG00000006342	Susd2	3.64527	1.24673e-06	2.53333	1.00649e-08
	ENSMUSG00000006360	Crip1	2.11283	0.000750285	2.1564	3.85243e-08
	ENSMUSG00000006362	Cbfa2t3	2.86855	0.00196249	2.88014	9.80334e-08
	ENSMUSG00000006378	Gcat	2.31629	0.00373575	1.80926	0.000340381
	ENSMUSG00000006403	Adamts4	3.02072	2.16718e-05	1.48299	0.00223902
	ENSMUSG00000006576	Slc4a3	4.4059	1.30313e-09	1.83041	3.2029e-05
	ENSMUSG00000006586	Runx1t1	3.35814	2.81921e-06	2.00178	5.83507e-06
	ENSMUSG00000006777	Krt23	5.84915	1.03865e-11	1.57371	0.00183664
	ENSMUSG00000007030	Vwa7	5.23898	1.09837e-07	2.54468	2.01957e-06
	ENSMUSG00000007655	Cav1	4.40571	1.42763e-11	1.64917	6.28296e-05
	ENSMUSG00000007872	Id3	3.86158	1.49541e-07	1.62427	0.000499336
	ENSMUSG00000008090	Fgfrl1	3.77145	3.33994e-19	1.61405	8.22493e-10
	ENSMUSG00000008193	Spib	5.32633	0.00611432	2.70155	0.00564841
	ENSMUSG00000009073	Nf2	1.72437	4.95554e-10	1.43569	1.0764e-14
	ENSMUSG00000009248	Ascl2	7.16054	0.00220601	2.60769	0.00809999
	ENSMUSG00000009281	Rarres2	5.5168	4.72698e-06	2.28542	0.000639246
	ENSMUSG00000009292	Trpm2	6.63136	0.00174053	2.43968	0.00445944
	ENSMUSG00000009681	Bcr	1.39274	0.00114942	1.11566	0.000248126
	ENSMUSG00000010311	Optc	7.71776	1.3703e-15	3.95871	1.59481e-22
	ENSMUSG00000010476	Ebf3	2.89914	0.00247635	2.42725	2.76091e-05
	ENSMUSG00000013076	Amotl1	1.26261	8.84027e-05	1.19779	8.57793e-08
	ENSMUSG00000013698	Pea15a	1.25635	0.00126769	1.09543	6.652e-05
	ENSMUSG00000014232	Cluap1	1.4903	0.00593605	1.31732	0.000326564
	ENSMUSG00000014773	Dll1	6.07243	1.60047e-14	1.94893	1.1596e-05
	ENSMUSG00000014846	Tppp3	4.3631	5.22077e-12	2.4303	2.24279e-11
	ENSMUSG00000015377	Dennd6b	2.48536	0.00233107	2.18195	1.3472e-05
	ENSMUSG00000015468	Notch4	2.92872	9.32191e-05	3.11874	3.29932e-13
	ENSMUSG00000015476	Prrt1	3.79212	0.00160107	2.10309	0.00323402
	ENSMUSG00000015745	Plekho1	4.64581	2.49581e-08	2.34899	7.92711e-07
	ENSMUSG00000015850	Adamtsl4	1.65449	0.000193032	1.88857	2.67747e-11
	ENSMUSG00000015971	Actr8	1.32114	0.00152577	1.03892	0.000363374
	ENSMUSG00000016624	Phf21b	6.90036	0.00239015	2.89538	0.00316471
	ENSMUSG00000016637	Ift27	1.8863	0.00601885	1.24008	0.0067668
	ENSMUSG00000016995	Matn4	2.10907	0.00833609	1.74782	0.000864576
	ENSMUSG00000017314	Mpp2	2.19616	0.00074344	1.39572	0.00178988
	ENSMUSG00000017344	Vtn	5.61185	0.000110204	3.14222	2.07843e-05
	ENSMUSG00000017412	Cacnb4	4.36236	1.38828e-09	1.68701	0.00012932
	ENSMUSG00000017817	Jph2	6.60701	4.90131e-16	1.74576	9.91208e-05
	ENSMUSG00000017969	Ptgis	9.3429	2.25041e-05	2.55315	0.00360303
	ENSMUSG00000018263	Tbx5	8.61668	5.38311e-08	2.70949	5.02557e-08
	ENSMUSG00000018378	Cuedc1	1.71132	2.18085e-06	1.1651	3.15571e-06
	ENSMUSG00000018398	Sept8	2.04235	5.40407e-06	1.13485	0.000409786
	ENSMUSG00000018411	Mapt	2.87698	1.30324e-05	2.46457	5.32642e-10
	ENSMUSG00000018507	Trpv2	4.01052	2.27359e-06	2.32548	2.84558e-06
	ENSMUSG00000018554	Ybx2	3.83007	0.000482713	2.02209	0.00172999
	ENSMUSG00000018750	Zbtb4	1.34293	5.0826e-05	1.20595	1.62073e-07
	ENSMUSG00000018752	BC096441	2.34887	3.8528e-08	1.34153	3.51797e-06
	ENSMUSG00000018830	Myh11	7.8621	1.70277e-16	2.69801	9.8233e-09
	ENSMUSG00000019254	Ppp1r12c	1.96999	1.95289e-07	1.46216	9.8233e-09
	ENSMUSG00000019326	Aoc3	7.00408	4.71471e-17	1.83027	7.60281e-05
	ENSMUSG00000019370	Calm3	1.99411	5.15326e-08	1.05073	7.12833e-05
	ENSMUSG00000019467	Arhgef25	3.49807	3.31363e-12	1.82067	3.99601e-09
	ENSMUSG00000019767	Ccdc170	4.52254	0.000744517	2.1923	0.00288366
	ENSMUSG00000019823	Mical1	5.66942	1.60088e-10	1.45076	0.00347443
	ENSMUSG00000019906	Lin7a	6.00698	3.53726e-07	1.99885	0.00136458
	ENSMUSG00000019907	Ppp1r12a	3.91495	1.02837e-22	1.73463	2.24002e-12
	ENSMUSG00000019978	Epb4.1l2	2.95841	5.80106e-23	1.04033	6.2468e-07
	ENSMUSG00000020061	Mybpc1	9.45444	1.43773e-05	2.60576	0.00251864
	ENSMUSG00000020098	Pcbd1	2.2755	0.000389227	2.09996	1.74363e-07
	ENSMUSG00000020099	Unc5b	3.09474	3.31319e-11	1.60584	1.06686e-07
	ENSMUSG00000020155	Kcnmb1	7.17937	2.22223e-13	1.64414	0.00275352
	ENSMUSG00000020176	Grb10	1.49913	0.00246098	1.44436	1.47561e-05
	ENSMUSG00000020186	Csrp2	3.50274	5.59751e-05	1.46567	0.00954372
	ENSMUSG00000020196	Cabin1	1.00024	0.00266609	1.00798	1.69511e-05
	ENSMUSG00000020251	Glt8d2	3.92587	0.000116683	1.80043	0.00272459
	ENSMUSG00000020262	Adarb1	2.53312	9.19601e-07	1.63601	1.52528e-06
	ENSMUSG00000020335	Zfp354b	3.29342	0.00320741	2.59422	4.86154e-05
	ENSMUSG00000020388	Pdlim4	2.78617	2.67103e-09	1.1367	0.00053453
	ENSMUSG00000020424	Gatsl3	3.07528	7.09056e-05	1.88686	0.000103063
	ENSMUSG00000020439	Smtn	5.25984	9.22388e-31	1.82254	4.31464e-12
	ENSMUSG00000020474	Polm	1.55924	0.00123057	1.25423	0.000119646
	ENSMUSG00000020486	Sept4	4.21226	4.26945e-07	2.583	5.51515e-08
	ENSMUSG00000020491	2810021J22Rik	3.59315	0.00100005	1.9543	0.0022529
	ENSMUSG00000020542	Myocd	7.52536	4.90239e-10	2.3596	9.00065e-05
	ENSMUSG00000020709	Adap2	4.72691	4.62654e-07	3.67562	7.36156e-14
	ENSMUSG00000020747	2310067B10Rik	1.11644	0.0019362	1.58314	1.33192e-11
	ENSMUSG00000020787	P2rx1	8.26732	6.15651e-08	2.83994	4.0692e-05
	ENSMUSG00000020817	Rabep1	1.92739	5.84436e-09	1.11744	1.77206e-06
	ENSMUSG00000020844	Nxn	3.12144	3.76307e-19	1.22611	1.06641e-07
	ENSMUSG00000020888	Dvl2	1.51639	0.000866751	1.10587	0.000544422
	ENSMUSG00000020928	Higd1b	4.14486	0.00512608	4.8211	6.24788e-10
	ENSMUSG00000021118	Plek2	2.50881	4.50021e-06	1.25411	0.001114
	ENSMUSG00000021135	Slc10a1	2.23909	0.00852651	1.63243	0.003909
	ENSMUSG00000021200	Asb2	7.85767	3.48367e-10	1.9081	0.00224472
	ENSMUSG00000021268	Meg3	7.13524	3.36817e-09	2.57995	2.58909e-05
	ENSMUSG00000021388	Aspn	6.57208	4.89288e-09	2.60399	7.67524e-06
	ENSMUSG00000021458	2010111I01Rik	2.31521	3.23279e-09	1.18509	1.5457e-05
	ENSMUSG00000021461	Fancc	2.6503	1.24162e-07	1.2032	0.000476367
	ENSMUSG00000021466	Ptch1	1.20798	0.00125872	1.02464	0.00011645
	ENSMUSG00000021478	Drd1a	8.10897	1.60283e-05	3.25263	2.7498e-06
	ENSMUSG00000021493	Pdlim7	4.50083	1.04336e-26	1.31693	7.91331e-07
	ENSMUSG00000021514	Zfp369	2.00647	3.25685e-08	1.11167	1.02367e-05
	ENSMUSG00000021573	Tppp	2.61999	6.1504e-05	1.43123	0.0014249
	ENSMUSG00000021719	Rgs7bp	4.97555	0.000262174	2.31396	0.00290633
	ENSMUSG00000021806	Nid2	3.67007	0.000275193	2.00835	0.0012503
	ENSMUSG00000021846	Peli2	3.21067	5.067e-16	1.09601	4.97039e-05
	ENSMUSG00000022012	Enox1	2.74899	0.00176169	1.56968	0.00602602
	ENSMUSG00000022025	Lect1	5.68466	7.0012e-08	2.43258	2.18474e-06
	ENSMUSG00000022178	Ajuba	3.17062	9.60503e-08	1.24131	0.00241138
	ENSMUSG00000022206	Npr3	6.00985	5.17855e-12	4.0538	5.43019e-23
	ENSMUSG00000022324	Matn2	4.61744	2.06339e-11	1.88109	6.87331e-06
	ENSMUSG00000022358	Fbxo32	3.84483	1.53748e-12	1.4656	3.70242e-05
	ENSMUSG00000022449	Adamts20	7.37573	3.93333e-13	1.42599	0.00410687
	ENSMUSG00000022456	Sept3	7.56998	2.74958e-20	2.00595	3.00305e-07
	ENSMUSG00000022463	Srebf2	1.3295	0.000216881	1.1193	1.03343e-05
	ENSMUSG00000022484	Hoxc10	8.74155	2.12118e-06	2.91928	1.92865e-05
	ENSMUSG00000022489	Pde1b	4.63484	1.23298e-05	2.60405	8.09374e-06
	ENSMUSG00000022490	Ppp1r1a	4.23487	0.00932901	3.42151	0.000204515
	ENSMUSG00000022594	Lynx1	3.30266	5.87805e-12	1.33429	3.47959e-05
	ENSMUSG00000022623	Shank3	2.54931	0.00867722	1.99546	0.00130951
	ENSMUSG00000022678	Nde1	2.46996	2.48298e-05	1.1106	0.00660534
	ENSMUSG00000022803	Popdc2	6.44367	1.15639e-19	1.23939	0.00179527
	ENSMUSG00000022836	Mylk	7.12572	3.47686e-18	1.78098	9.75478e-05
	ENSMUSG00000022840	Adcy5	2.4304	0.000965629	2.00077	1.92865e-05
	ENSMUSG00000022861	Dgkg	10.1897	8.1545e-09	1.98304	0.00366723
	ENSMUSG00000022994	Adcy6	2.0032	6.06588e-07	1.33073	1.50157e-06
	ENSMUSG00000023032	Slc4a8	4.82308	4.0438e-08	2.6625	2.1573e-08
	ENSMUSG00000023046	Igfbp6	7.548	1.46291e-06	2.74561	0.000181712
	ENSMUSG00000023047	Amhr2	6.94214	0.00143205	3.43011	0.000144267
	ENSMUSG00000023064	Sncg	5.40456	1.2398e-06	2.79436	3.44333e-06
	ENSMUSG00000023092	Fhl1	4.09889	2.06375e-08	2.48579	4.12146e-09
	ENSMUSG00000023467	Tulp2	2.50569	0.00993536	1.74901	0.00365009
	ENSMUSG00000023484	Prph	6.75323	0.00454646	2.80672	0.00818077
	ENSMUSG00000023809	Rps6ka2	6.29802	3.66072e-16	2.17084	6.24788e-10
	ENSMUSG00000023826	Park2	3.69522	0.00106294	2.24452	0.000528817
	ENSMUSG00000023827	Agpat4	1.72198	0.00179869	1.12226	0.00415618
	ENSMUSG00000023904	Hcfc1r1	1.11742	0.00124308	1.09653	4.74212e-06
	ENSMUSG00000023949	Tcte1	9.27862	3.97383e-09	2.02038	0.00064472
	ENSMUSG00000024049	Myom1	5.19795	7.04656e-08	2.93195	1.27081e-08
	ENSMUSG00000024107	Lhcgr	5.8238	0.000115288	3.69447	3.53027e-08
	ENSMUSG00000024112	Cacna1h	6.23944	1.00242e-09	2.75341	5.5732e-08
	ENSMUSG00000024140	Epas1	3.32448	7.70462e-16	2.12288	1.71432e-17
	ENSMUSG00000024206	Rfx2	2.79254	1.14079e-09	1.0102	0.00169392
	ENSMUSG00000024232	Bambi	2.75386	3.50253e-07	1.09321	0.00436016
	ENSMUSG00000024236	Svil	2.97205	3.78674e-17	1.02582	3.82943e-05
	ENSMUSG00000024269	Tpgs2	3.92033	8.33945e-17	1.15147	0.0001383
	ENSMUSG00000024302	Dtna	6.13864	9.66225e-13	2.43857	1.0798e-07
	ENSMUSG00000024347	Psd2	6.92664	4.84471e-17	1.2392	0.00581711
	ENSMUSG00000024388	Myo7b	5.52276	0.000296978	3.25731	6.87331e-06
	ENSMUSG00000024395	Lims2	5.09591	9.27235e-07	2.80323	7.7882e-07
	ENSMUSG00000024420	Zfp521	3.14977	5.72019e-13	1.20314	5.62844e-05
	ENSMUSG00000024421	Lama3	5.41737	1.07315e-14	1.4707	0.000748943
	ENSMUSG00000024462	Gabbr1	1.48864	0.00277683	1.16615	0.000834256
	ENSMUSG00000024481	4833403I15Rik	6.90032	0.0081908	3.03507	0.00573848
	ENSMUSG00000024620	Pdgfrb	6.53614	7.03126e-11	2.09707	0.000144381
	ENSMUSG00000024736	Tmem132a	3.84591	2.0393e-09	2.28368	1.85379e-09
	ENSMUSG00000024798	Htr7	6.02635	0.00191916	4.17827	2.20917e-06
	ENSMUSG00000024831	Ighmbp2	1.61613	0.00734613	1.46932	0.000185227
	ENSMUSG00000024847	Aip	1.35724	0.000348651	1.25962	1.4057e-06
	ENSMUSG00000024901	Peli3	2.89613	6.65819e-06	2.3195	1.2729e-09
	ENSMUSG00000024937	Ehbp1l1	3.18076	9.77158e-12	1.55446	3.26944e-07
	ENSMUSG00000025006	Sorbs1	5.27343	2.22632e-20	1.66241	1.06129e-06
	ENSMUSG00000025064	Col17a1	4.36049	2.29721e-06	1.69975	0.00405657
	ENSMUSG00000025257	Ribc1	3.57161	4.14845e-05	1.56653	0.00425935
	ENSMUSG00000025316	Banp	1.5007	0.00319026	1.16458	0.00109631
	ENSMUSG00000025348	Itga7	5.41334	3.02041e-09	2.55545	1.98308e-07
	ENSMUSG00000025407	Gli1	6.1773	9.16506e-07	2.91479	4.97836e-07
	ENSMUSG00000025422	Agap2	3.9151	0.000394046	2.70235	1.48497e-05
	ENSMUSG00000025489	Ifitm5	4.65361	0.000160848	1.95618	0.00222165
	ENSMUSG00000025491	Ifitm1	5.79455	1.15305e-12	1.82248	1.38237e-05
	ENSMUSG00000025610	Map3k7cl	6.80186	4.96344e-06	3.32583	2.99431e-06
	ENSMUSG00000025790	Slco3a1	2.97881	2.68754e-12	1.09123	0.000276211
	ENSMUSG00000025810	Nrp1	2.30974	0.00217512	1.84274	0.000168431
	ENSMUSG00000026131	Dst	3.24958	2.0975e-13	1.67586	4.01405e-09
	ENSMUSG00000026177	Slc11a1	5.33631	0.000322896	3.48081	4.32785e-06
	ENSMUSG00000026207	Speg	4.13459	1.02664e-08	2.00016	5.38013e-06
	ENSMUSG00000026208	Des	6.47901	8.14635e-10	3.13672	2.90665e-11
	ENSMUSG00000026220	Slc16a14	4.80843	0.00988284	3.31472	0.000303364
	ENSMUSG00000026222	Sp100	2.71292	1.71607e-05	1.48763	0.00042988
	ENSMUSG00000026311	Asb1	2.37197	6.38032e-05	1.28764	0.00131652
	ENSMUSG00000026339	Ccdc93	1.49481	0.00102766	1.19247	0.00016218
	ENSMUSG00000026360	Rgs2	3.37059	7.56902e-21	1.15932	1.9346e-06
	ENSMUSG00000026387	Sctr	8.5084	0.000389323	4.19623	6.41624e-06
	ENSMUSG00000026421	Csrp1	4.40228	9.63893e-15	1.70198	1.56638e-06
	ENSMUSG00000026452	Syt2	4.31821	0.00327348	2.27168	0.0051304
	ENSMUSG00000026463	Atp2b4	4.01082	1.247e-11	2.5711	4.58283e-14
	ENSMUSG00000026479	Lamc2	2.68152	1.15392e-09	1.124	0.000346293
	ENSMUSG00000026483	Fam129a	6.01147	5.8883e-25	1.35285	0.000126433
	ENSMUSG00000026504	Sdccag8	1.45424	0.00344466	1.16043	0.000752469
	ENSMUSG00000026630	Batf3	3.5866	0.00165171	2.14748	0.00145707
	ENSMUSG00000026637	Traf5	4.31894	3.99401e-09	1.28005	0.0046409
	ENSMUSG00000026639	Lamb3	1.53679	0.00198129	1.5277	4.31133e-06
	ENSMUSG00000026674	Ddr2	5.12564	3.93513e-10	1.63919	0.00118194
	ENSMUSG00000026676	Ccdc3	5.00986	7.2162e-08	2.85032	8.68863e-09
	ENSMUSG00000026678	Rgs5	5.13469	1.37038e-09	3.0939	6.72158e-12
	ENSMUSG00000026728	Vim	4.28086	1.29397e-11	1.1603	0.00753563
	ENSMUSG00000026792	Lrsam1	1.41289	0.0080826	1.21276	0.000745812
	ENSMUSG00000026814	Eng	2.38546	0.008074	1.62307	0.00731941
	ENSMUSG00000026872	Zeb2	4.78189	9.34178e-07	2.10871	0.000279404
	ENSMUSG00000026878	Rab14	1.01562	0.00468721	1.07299	1.75308e-05
	ENSMUSG00000026976	Pax8	5.2873	5.02389e-07	1.52499	0.00614413
	ENSMUSG00000027009	Itga4	5.36423	2.38036e-05	2.67165	6.27444e-05
	ENSMUSG00000027068	Dhrs9	2.38235	0.0081259	2.38834	1.31551e-05
	ENSMUSG00000027247	Arhgap1	3.33341	8.24357e-23	1.27568	1.44166e-08
	ENSMUSG00000027254	Map1a	5.38662	1.89972e-08	2.18447	7.24191e-05
	ENSMUSG00000027335	Adra1d	4.8656	0.0020886	2.5857	0.0025356
	ENSMUSG00000027358	Bmp2	3.34885	0.000179625	2.11683	0.000127346
	ENSMUSG00000027403	Tgm6	8.80289	0.00207809	4.4033	0.000114046
	ENSMUSG00000027528	Fabp9	7.1968	2.558e-05	3.37422	7.54777e-08
	ENSMUSG00000027544	Nfatc2	4.01869	4.65476e-19	1.36151	2.97277e-06
	ENSMUSG00000027611	Procr	3.36363	1.89582e-05	2.1087	1.62544e-05
	ENSMUSG00000027716	Trpc3	4.38024	0.00164919	2.11118	0.00742615
	ENSMUSG00000027784	Ppm1l	3.33613	8.52202e-11	2.14309	7.86242e-12
	ENSMUSG00000027820	Mme	4.3481	3.30652e-11	1.59159	0.000146652
	ENSMUSG00000027861	Casq2	7.4936	1.44588e-12	3.17679	2.08348e-10
	ENSMUSG00000027883	Gpsm2	4.92267	2.85986e-11	1.43259	0.00199125
	ENSMUSG00000027894	Slc6a17	7.43589	3.24792e-12	2.12162	5.29292e-05
	ENSMUSG00000027961	Lrrc39	7.85636	1.50184e-07	2.06474	5.2128e-05
	ENSMUSG00000028024	Enpep	6.25402	1.11923e-06	2.09732	0.00200726
	ENSMUSG00000028073	Pear1	3.10614	9.36715e-06	2.16528	5.30133e-07
	ENSMUSG00000028101	Pias3	2.47098	1.79664e-10	1.36145	7.54777e-08
	ENSMUSG00000028179	Cth	2.71398	0.00475173	2.02251	0.000490147
	ENSMUSG00000028251	Tstd3	3.94161	2.31662e-06	1.48865	0.00306975
	ENSMUSG00000028259	Fhl5	4.66935	5.60806e-05	3.02849	1.62854e-06
	ENSMUSG00000028328	Tmod1	5.8699	6.05381e-05	3.95304	1.48459e-08
	ENSMUSG00000028463	Car9	2.78128	0.00110448	1.86551	0.000469205
	ENSMUSG00000028464	Tpm2	6.70392	4.3633e-14	2.55434	3.97427e-08
	ENSMUSG00000028465	Tln1	3.05639	5.46726e-27	1.09321	1.82198e-08
	ENSMUSG00000028475	5430416O09Rik	6.61043	7.47103e-08	2.25402	2.57871e-05
	ENSMUSG00000028517	Ppap2b	3.97513	4.68299e-20	1.19018	3.93969e-05
	ENSMUSG00000028524	Sgip1	3.77395	0.000121493	2.47808	1.82222e-05
	ENSMUSG00000028631	Kcnq4	4.78622	1.65167e-06	3.26526	3.1407e-10
	ENSMUSG00000028640	Tfap2c	2.85728	5.45908e-11	1.36277	3.74577e-06
	ENSMUSG00000028763	Hspg2	4.27166	1.74153e-21	1.14776	0.000132683
	ENSMUSG00000028766	Alpl	5.30645	4.4288e-24	2.37055	1.22612e-16
	ENSMUSG00000028789	Adc	3.07021	4.67647e-05	1.80674	0.000174041
	ENSMUSG00000028995	Fam126a	1.25729	0.00320741	1.05388	0.000466127
	ENSMUSG00000029055	Plch2	5.09056	5.9687e-20	2.05679	5.43951e-11
	ENSMUSG00000029060	Mib2	1.59237	0.00156455	1.6622	3.22537e-07
	ENSMUSG00000029095	Ablim2	4.07772	2.81354e-06	2.94711	4.99788e-10
	ENSMUSG00000029166	Mapre3	1.86278	4.34801e-05	1.43432	3.68509e-06
	ENSMUSG00000029167	Ppargc1a	3.44311	4.44965e-05	2.65703	5.14113e-08
	ENSMUSG00000029309	Sparcl1	5.17557	1.15889e-06	2.1658	0.000522986
	ENSMUSG00000029359	Tesc	3.442	0.00023176	2.21172	5.41747e-05
	ENSMUSG00000029392	Rilpl1	3.56689	9.76669e-19	1.61801	4.4971e-11
	ENSMUSG00000029413	Naaa	1.61563	0.00539966	1.37176	0.000359874
	ENSMUSG00000029436	Mmp17	4.16713	4.79288e-12	1.67519	6.69309e-06
	ENSMUSG00000029484	Anxa3	1.84668	0.000216807	1.2775	0.00024104
	ENSMUSG00000029544	Cabp1	9.21593	3.40932e-05	4.18222	3.01124e-07
	ENSMUSG00000029552	Tes	2.70509	2.18326e-07	1.31643	0.000288594
	ENSMUSG00000029641	Rasl11a	3.96199	3.35329e-07	1.40169	0.00613814
	ENSMUSG00000029675	Eln	4.03459	1.47268e-07	1.42627	0.00547012
	ENSMUSG00000029718	Pcolce	2.21131	0.0014098	1.52433	0.00120998
	ENSMUSG00000029723	Tsc22d4	1.37508	0.00065515	1.27756	3.28473e-06
	ENSMUSG00000029761	Cald1	5.7783	1.53344e-25	2.07676	1.53974e-11
	ENSMUSG00000029778	Adcyap1r1	7.39055	2.99956e-06	2.15423	0.00905009
	ENSMUSG00000029859	Epha1	2.04944	3.21655e-09	1.53298	1.73543e-11
	ENSMUSG00000029860	Zyx	1.34684	8.92603e-05	1.00966	4.60378e-05
	ENSMUSG00000030048	Gkn3	7.17606	0.00250237	4.08172	3.03832e-05
	ENSMUSG00000030089	Slc41a3	1.92458	0.00640082	2.16648	8.40126e-07
	ENSMUSG00000030098	Grip2	3.16628	0.000117886	2.15684	1.82222e-05
	ENSMUSG00000030122	Ptms	2.32298	4.22201e-10	1.218	3.00186e-06
	ENSMUSG00000030123	Plxnd1	2.9218	2.7339e-05	1.6206	0.000481187
	ENSMUSG00000030247	Kcnj8	5.90865	1.84995e-06	3.1847	3.53962e-07
	ENSMUSG00000030249	Abcc9	5.87134	5.26713e-09	2.92109	3.04707e-08
	ENSMUSG00000030317	Timp4	5.42899	0.000244055	4.57972	3.21273e-10
	ENSMUSG00000030401	Rtn2	4.69801	4.16195e-11	2.44034	4.2712e-10
	ENSMUSG00000030409	Dmpk	5.34206	1.23972e-15	3.79119	2.75918e-30
	ENSMUSG00000030533	Unc45a	2.08147	8.14018e-09	1.8674	5.43619e-16
	ENSMUSG00000030546	Plin1	7.13212	0.000484701	4.58257	3.67371e-07
	ENSMUSG00000030554	Synm	7.07916	1.22735e-26	3.06349	5.58187e-22
	ENSMUSG00000030555	Ttc23	2.97441	3.0851e-15	1.16145	2.9705e-06
	ENSMUSG00000030616	Sytl2	3.92236	1.18383e-05	2.07355	0.000106535
	ENSMUSG00000030782	Tgfb1i1	6.51007	1.20503e-23	1.14773	0.00420923
	ENSMUSG00000030889	Vwa3a	4.1234	0.00680121	4.22039	1.70628e-07
	ENSMUSG00000030890	Ilk	7.72022	2.56205e-05	2.76997	3.97371e-05
	ENSMUSG00000030930	Chst15	4.2362	3.65265e-08	1.39892	0.00628558
	ENSMUSG00000031070	Mrgprf	7.18264	5.68552e-07	3.82516	1.30957e-08
	ENSMUSG00000031097	Tnni2	5.87373	4.37015e-05	9.13723	9.48189e-31
	ENSMUSG00000031144	Syp	4.9247	8.63657e-05	2.71331	7.08311e-05
	ENSMUSG00000031283	Chrdl1	4.93649	9.59651e-06	2.23449	0.000502034
	ENSMUSG00000031292	Cdkl5	2.09204	3.44164e-11	1.65708	5.43619e-16
	ENSMUSG00000031293	Rs1	6.71479	4.91848e-06	1.88738	0.00850553
	ENSMUSG00000031328	Flna	4.63797	2.51316e-18	1.48257	9.98863e-06
	ENSMUSG00000031355	Arhgap6	2.11754	0.000307449	1.17725	0.00472438
	ENSMUSG00000031374	Zfp92	8.34609	5.71842e-07	2.62686	1.94264e-05
	ENSMUSG00000031380	Figf	6.09408	5.26622e-05	3.04478	6.6532e-05
	ENSMUSG00000031451	Gas6	2.96328	3.08584e-09	1.09989	0.00215211
	ENSMUSG00000031453	Rasa3	4.26897	4.51548e-15	1.15815	0.00154119
	ENSMUSG00000031465	Angpt2	3.00092	0.00102991	1.63476	0.0071429
	ENSMUSG00000031497	Tnfsf13b	8.66441	0.00239369	5.13338	5.05731e-06
	ENSMUSG00000031511	Arhgef7	1.41697	3.61667e-05	1.0328	2.71461e-05
	ENSMUSG00000031523	Dlc1	2.55518	5.88486e-09	1.12155	0.000330804
	ENSMUSG00000031586	Rbpms	4.92902	4.94381e-39	1.21006	3.89468e-07
	ENSMUSG00000031616	Ednra	4.81898	4.73099e-09	1.55746	0.00287123
	ENSMUSG00000031636	Pdlim3	5.34538	2.4724e-13	1.34865	0.00389687
	ENSMUSG00000031748	Gnao1	2.67289	0.000195316	1.80029	9.73617e-05
	ENSMUSG00000031749	St3gal2	3.97929	6.03909e-09	1.22389	0.00831199
	ENSMUSG00000031772	Cntnap4	5.12656	0.000552323	2.19908	0.00316612
	ENSMUSG00000031880	Rrad	5.72802	4.233e-08	2.60748	2.58574e-06
	ENSMUSG00000031925	Maml2	2.35447	4.23955e-16	1.07044	1.31814e-07
	ENSMUSG00000031972	Acta1	4.07977	1.77442e-11	1.62483	4.20031e-06
	ENSMUSG00000031983	2310022B05Rik	2.70817	1.37447e-12	1.18212	7.55664e-06
	ENSMUSG00000031997	Trpc6	4.94261	1.81231e-05	1.79606	0.00751755
	ENSMUSG00000032011	Thy1	5.45756	5.64784e-07	2.07385	0.00104948
	ENSMUSG00000032024	Clmp	3.79351	4.59935e-06	1.78314	0.000768353
	ENSMUSG00000032085	Tagln	5.80907	6.29902e-20	1.76322	1.9346e-06
	ENSMUSG00000032135	Mcam	4.91461	2.11295e-13	2.25472	3.83963e-09
	ENSMUSG00000032194	Kank2	3.69661	4.58185e-15	1.67397	1.82198e-08
	ENSMUSG00000032198	Dock6	3.8179	3.02949e-10	1.43147	0.000312487
	ENSMUSG00000032224	Fam81a	5.21695	0.00113686	2.72779	0.00145707
	ENSMUSG00000032366	Tpm1	4.60585	1.82375e-17	1.63359	1.17409e-06
	ENSMUSG00000032387	Rbpms2	5.58863	2.5561e-11	2.46689	3.83845e-08
	ENSMUSG00000032419	Tbx18	6.752	0.000107489	3.52809	8.96961e-06
	ENSMUSG00000032492	Pth1r	5.32424	0.000255175	2.44319	0.00140493
	ENSMUSG00000032502	Stac	3.72795	0.00734459	2.55067	0.0016051
	ENSMUSG00000032531	Amotl2	2.63934	1.03322e-06	1.66449	2.3411e-06
	ENSMUSG00000032549	Rab6b	4.15563	3.60823e-06	1.49601	0.00753565
	ENSMUSG00000032648	Pygm	2.61162	0.00122269	1.92048	0.000163213
	ENSMUSG00000032657	Fam189b	4.80416	2.46308e-13	1.38665	0.000400958
	ENSMUSG00000032714	Syde1	4.8377	2.6018e-14	1.14137	0.00532109
	ENSMUSG00000032733	Snx33	1.48036	0.000269323	1.18544	2.9966e-05
	ENSMUSG00000032744	Heyl	5.7009	4.64195e-13	2.83252	4.77215e-12
	ENSMUSG00000032796	Lama1	4.87011	1.124e-21	1.48878	2.47402e-06
	ENSMUSG00000032875	Arhgef17	2.93571	5.40935e-11	1.02734	0.00147966
	ENSMUSG00000032911	Cspg4	5.04553	2.34605e-11	2.23699	2.31373e-07
	ENSMUSG00000032915	Emr4	6.71691	0.00882924	3.5968	0.00117018
	ENSMUSG00000032946	Rasgrp2	4.72291	3.54667e-05	2.98048	7.44353e-07
	ENSMUSG00000033016	Nfatc1	1.97056	4.35495e-09	1.02856	1.92865e-05
	ENSMUSG00000033039	Micall1	1.60815	2.26198e-06	1.601	1.11753e-12
	ENSMUSG00000033059	Pygb	1.36912	9.1179e-05	1.20275	8.23784e-07
	ENSMUSG00000033060	Lmo7	2.1162	0.00014805	1.09945	0.00660534
	ENSMUSG00000033088	Triobp	3.54734	1.12259e-24	2.52264	1.09395e-37
	ENSMUSG00000033196	Myh2	7.51433	1.46595e-07	3.56365	1.22689e-08
	ENSMUSG00000033227	Wnt6	4.76192	6.53318e-08	2.05724	5.62418e-05
	ENSMUSG00000033365	Ipo13	1.23993	0.00212082	1.29803	2.32446e-06
	ENSMUSG00000033470	Cysltr2	6.03737	0.0084846	2.53419	0.00630485
	ENSMUSG00000033530	Ttc7b	1.27349	0.00850538	1.50652	2.49949e-06
	ENSMUSG00000033763	Mtss1l	2.22584	3.02163e-06	1.75107	2.05517e-08
	ENSMUSG00000033788	Dysf	4.35918	8.53956e-06	2.01817	0.000740412
	ENSMUSG00000033855	Ston1	2.77897	1.44945e-10	1.17321	9.69989e-05
	ENSMUSG00000033882	Rbm46	5.09122	0.00748761	2.63964	0.00637939
	ENSMUSG00000033910	Gucy1a3	6.56576	3.85997e-12	1.50277	0.00737849
	ENSMUSG00000033960	9430020K01Rik	2.31253	9.62017e-06	1.1658	0.00185663
	ENSMUSG00000033961	Zfp446	1.7431	0.00506572	1.85129	2.78961e-06
	ENSMUSG00000034156	Bzrap1	5.32203	2.74721e-07	2.03911	0.000182263
	ENSMUSG00000034205	Loxl2	5.18402	1.35611e-05	2.29585	0.000821808
	ENSMUSG00000034265	Zdhhc14	2.46086	1.32769e-05	2.12207	9.26084e-10
	ENSMUSG00000034295	Fhod3	5.07399	4.25916e-23	1.91262	9.12441e-11
	ENSMUSG00000034310	Tmem132d	8.93705	1.19819e-05	2.37862	0.00352644
	ENSMUSG00000034413	Neurl1b	3.55134	7.18245e-09	1.44428	0.000289953
	ENSMUSG00000034429	Zfp707	4.31484	3.80032e-08	1.54662	0.000153905
	ENSMUSG00000034471	Caskin2	1.74606	0.000376681	1.49886	5.43977e-06
	ENSMUSG00000034485	Uaca	1.38187	0.00016664	1.18456	3.81957e-06
	ENSMUSG00000034520	Gjc1	5.4074	9.54604e-09	1.51192	0.00787189
	ENSMUSG00000034686	Prr7	6.30608	9.89347e-09	1.70387	0.0017378
	ENSMUSG00000034738	Nostrin	3.17387	0.00283593	2.85043	5.36236e-06
	ENSMUSG00000034842	Art3	3.54596	0.000160696	2.53901	3.41625e-06
	ENSMUSG00000034898	Filip1	5.36585	3.30652e-11	2.08176	7.77066e-06
	ENSMUSG00000034911	Ushbp1	4.00511	0.00382106	3.54807	2.25561e-06
	ENSMUSG00000034949	Zfr2	2.29421	0.000316573	2.06521	1.63055e-07
	ENSMUSG00000035184	Fam124a	5.85112	1.89833e-05	2.56243	0.000379425
	ENSMUSG00000035228	Ccdc106	3.91028	8.0205e-05	2.04566	0.000639446
	ENSMUSG00000035245	Eogt	4.05116	1.17016e-27	1.29272	6.94437e-08
	ENSMUSG00000035246	Pcyt1b	10.4687	2.48161e-21	1.12709	0.00297308
	ENSMUSG00000035285	Nat14	6.05831	1.84983e-08	1.45687	0.00260701
	ENSMUSG00000035342	Lzts2	1.32746	0.000789875	1.65111	1.12126e-10
	ENSMUSG00000035509	Fbxl21	3.4705	0.001985	1.85468	0.00820619
	ENSMUSG00000035629	1700021K19Rik	1.11929	0.00233332	1.17414	3.06395e-06
	ENSMUSG00000035783	Acta2	7.51458	6.15977e-17	1.57841	0.00199645
	ENSMUSG00000035969	Rusc2	1.9315	0.00102286	1.54671	9.65398e-05
	ENSMUSG00000036052	Dnajb5	2.80551	1.55307e-10	2.04205	4.74228e-14
	ENSMUSG00000036144	Meox2	3.64019	0.00300961	2.29726	0.00200529
	ENSMUSG00000036169	Sostdc1	5.03829	7.74591e-08	2.1407	0.000110333
	ENSMUSG00000036225	Kctd1	1.44566	7.03791e-05	1.34023	7.09801e-08
	ENSMUSG00000036256	Igfbp7	3.92016	1.71583e-10	1.77268	4.70503e-06
	ENSMUSG00000036295	Lrrn3	4.21659	8.01273e-05	1.96844	0.000440255
	ENSMUSG00000036437	Npy1r	6.46032	5.50546e-10	1.99385	0.000367793
	ENSMUSG00000036570	Fxyd1	6.21599	2.2555e-08	3.12108	2.03824e-08
	ENSMUSG00000036585	Fgf1	4.61928	1.3455e-09	1.33725	0.00718793
	ENSMUSG00000036599	Chst12	4.8059	1.03985e-06	2.33984	3.18568e-05
	ENSMUSG00000036655	Colec11	3.96097	0.00307449	3.73854	1.36155e-07
	ENSMUSG00000036854	Hspb6	5.14156	2.86234e-15	3.05008	3.64703e-19
	ENSMUSG00000036959	Bcorl1	1.60524	8.66079e-05	1.25098	9.10061e-06
	ENSMUSG00000036989	Trim3	1.28337	0.00899797	1.00583	0.00409371
	ENSMUSG00000037003	Tenc1	3.17994	3.33733e-13	1.85525	1.36964e-11
	ENSMUSG00000037014	Sstr4	2.5717	0.00844428	3.81611	1.36964e-11
	ENSMUSG00000037098	Rab11fip3	1.65981	2.78322e-07	1.03906	5.83507e-06
	ENSMUSG00000037139	Myom3	7.41005	0.000824268	2.66063	0.00319694
	ENSMUSG00000037406	Htra4	7.09258	0.00178724	2.59834	0.00583232
	ENSMUSG00000037552	Plekhg2	2.96696	1.50841e-15	1.01322	0.000114046
	ENSMUSG00000037940	Inpp4b	2.46887	0.000969923	1.5941	0.00151264
	ENSMUSG00000037973	Ccdc129	4.44089	7.05503e-12	1.37438	0.00094126
	ENSMUSG00000038009	Dnajc22	5.69069	0.00523778	2.90155	0.00109986
	ENSMUSG00000038086	Hspb2	6.93155	4.64526e-06	2.77186	4.70883e-05
	ENSMUSG00000038146	Notch3	2.9872	1.31971e-07	2.67169	8.53723e-11
	ENSMUSG00000038167	Plekhg6	2.11282	4.05842e-08	1.73732	3.08015e-12
	ENSMUSG00000038201	Kcna7	3.40071	0.0008429	2.64749	4.24912e-06
	ENSMUSG00000038205	Prkab2	2.95243	1.13328e-10	1.04175	0.00109329
	ENSMUSG00000038239	Hrc	6.66172	1.82101e-08	2.43681	2.09886e-05
	ENSMUSG00000038370	Pcp4l1	6.45217	1.60719e-06	2.28425	0.00177994
	ENSMUSG00000038387	Rras	2.62635	2.13002e-14	1.64379	1.60507e-13
	ENSMUSG00000038406	Scaf1	1.10683	0.0016202	1.04135	2.41735e-05
	ENSMUSG00000038463	Olfml2b	5.44097	1.32711e-11	2.49279	7.61142e-09
	ENSMUSG00000038530	Rgs4	4.3485	0.000224916	3.00374	4.76329e-06
	ENSMUSG00000038542	Pcid2	1.58572	0.000357504	1.01038	0.00143119
	ENSMUSG00000038543	BC028528	3.82335	0.00662827	3.48131	7.79096e-06
	ENSMUSG00000038583	Pln	5.54589	6.89742e-07	1.80669	0.00439786
	ENSMUSG00000038604	Fam65a	1.67243	1.57627e-05	1.05804	0.000145475
	ENSMUSG00000038608	Dock10	5.32041	5.96813e-07	1.76134	0.00616439
	ENSMUSG00000038623	Tm6sf1	3.58168	0.00143043	2.72158	2.23374e-05
	ENSMUSG00000038695	Josd2	1.93096	4.59036e-05	1.20637	0.000283318
	ENSMUSG00000038738	Shank1	4.73919	1.31768e-06	2.05011	0.000414012
	ENSMUSG00000038742	Angptl6	7.11667	0.00201217	3.77687	9.95955e-05
	ENSMUSG00000038745	Nlrp6	4.39497	0.00984338	3.03127	0.000646261
	ENSMUSG00000038765	Lmx1b	2.62229	2.77361e-09	1.38286	4.28359e-06
	ENSMUSG00000038855	Itpkb	2.17575	6.01475e-07	1.15875	0.000196238
	ENSMUSG00000038930	Rccd1	2.2345	0.000279396	1.47271	0.00016218
	ENSMUSG00000039004	Bmp6	3.4957	0.00185752	2.99018	3.25625e-06
	ENSMUSG00000039199	Zdhhc1	1.99619	4.0109e-05	1.17573	0.00057457
	ENSMUSG00000039208	Metrnl	1.63917	0.00535122	1.19919	0.00287123
	ENSMUSG00000039323	Igfbp2	4.91436	8.10777e-07	2.14338	0.000286567
	ENSMUSG00000039377	Hlx	3.97115	0.000223495	2.40946	9.22248e-05
	ENSMUSG00000039385	Cdh6	6.43675	1.05491e-08	2.05993	0.00042648
	ENSMUSG00000039391	Ccdc81	7.45721	0.000963103	3.32069	0.00021911
	ENSMUSG00000039405	Prss23	2.52828	2.23048e-05	1.26221	0.00279839
	ENSMUSG00000039410	Prdm16	2.71255	0.00877436	2.31327	0.000268962
	ENSMUSG00000039457	Ppl	1.78283	6.38704e-06	2.31008	1.23397e-21
	ENSMUSG00000039477	Tnrc18	1.86348	1.1136e-09	1.05101	1.49848e-06
	ENSMUSG00000039481	Nrtn	1.89091	0.00878144	1.27619	0.00801514
	ENSMUSG00000039492	Ccdc27	6.57444	0.00749417	2.80836	0.00717894
	ENSMUSG00000039496	Cdnf	3.20546	0.000880744	1.76139	0.0027236
	ENSMUSG00000039601	Rcan2	5.21531	8.87678e-06	2.63923	4.90198e-05
	ENSMUSG00000039661	Dusp26	5.05245	0.00215549	3.40618	9.84644e-06
	ENSMUSG00000039683	Sdk1	5.04057	1.00175e-09	2.03132	3.00009e-05
	ENSMUSG00000039826	Trub2	1.63539	0.00600151	1.11059	0.00615678
	ENSMUSG00000039891	Txlnb	8.58782	5.1389e-06	2.21194	0.00237703
	ENSMUSG00000039936	Pik3cd	5.01047	1.37964e-05	1.61987	0.00717369
	ENSMUSG00000039943	Plcb4	2.49375	1.28031e-06	1.78139	9.36574e-08
	ENSMUSG00000039953	Clstn1	1.50598	1.38237e-08	1.25549	7.16209e-12
	ENSMUSG00000040009	Gnaz	2.70778	0.000913694	2.36552	2.02188e-06
	ENSMUSG00000040212	Emp3	4.08274	3.26201e-09	1.8094	1.69952e-05
	ENSMUSG00000040260	Daam2	3.47869	2.46734e-09	2.379	6.80111e-12
	ENSMUSG00000040280	Ndufa4l2	4.22034	0.000378693	2.02629	0.00551953
	ENSMUSG00000040339	Fam102b	4.41016	9.50359e-14	1.05193	0.00718793
	ENSMUSG00000040415	Dtx3	2.62802	2.7905e-15	1.25026	2.44551e-08
	ENSMUSG00000040424	Hipk4	3.41361	0.00324887	2.46362	0.000159177
	ENSMUSG00000040631	Dok4	1.44071	0.00977164	1.07358	0.00632334
	ENSMUSG00000040666	Sh3bgr	5.65294	3.38836e-10	2.69653	2.49312e-09
	ENSMUSG00000040797	Iqsec3	7.42306	0.000982999	3.26069	0.000244124
	ENSMUSG00000040860	Crocc	5.24858	8.28811e-08	1.38006	0.00831199
	ENSMUSG00000040896	Kcnd3	3.53174	0.0049415	3.09977	9.76433e-06
	ENSMUSG00000040966	Slc22a2	7.80165	0.00522762	3.44501	0.00195584
	ENSMUSG00000040987	Mill2	2.78087	0.00098844	1.7694	0.000850041
	ENSMUSG00000041020	Map7d2	4.71227	0.00064652	2.07953	0.00848256
	ENSMUSG00000041073	Nacad	4.63636	2.41685e-08	1.9349	9.33637e-05
	ENSMUSG00000041115	Iqsec2	1.77794	8.98394e-06	1.17125	2.95918e-05
	ENSMUSG00000041329	Atp1b2	5.64926	1.76078e-10	2.65005	2.8309e-08
	ENSMUSG00000041351	Rap1gap	2.39003	0.000125591	1.31085	0.00308769
	ENSMUSG00000041552	Ptchd1	7.57759	0.0069912	3.8191	0.000852844
	ENSMUSG00000041559	Fmod	7.80426	4.84801e-16	1.56351	0.00368301
	ENSMUSG00000041571	Sepw1	2.57962	4.22793e-13	1.11902	7.7447e-06
	ENSMUSG00000041592	Sdk2	4.85254	1.52106e-15	1.48215	9.85915e-05
	ENSMUSG00000041624	Gucy1a2	5.77573	1.19313e-12	1.4255	0.00369339
	ENSMUSG00000041649	Klf8	4.27008	2.73326e-08	1.35302	0.00321619
	ENSMUSG00000041696	Rasl12	7.32275	5.67763e-14	2.59327	5.14791e-08
	ENSMUSG00000041731	Pgm5	6.2151	5.93603e-10	2.08364	0.000231788
	ENSMUSG00000041741	Pde3a	5.6985	2.64701e-09	2.27577	1.97097e-05
	ENSMUSG00000041789	2700046A07Rik	6.99306	0.00769602	3.33679	0.00232295
	ENSMUSG00000041889	Shisa4	2.15443	2.14415e-05	2.23359	1.31845e-12
	ENSMUSG00000041986	Elmod1	8.07174	0.000565469	6.56311	4.99771e-12
	ENSMUSG00000042116	Vwa1	4.96141	1.67369e-17	1.35083	0.000255128
	ENSMUSG00000042190	Cmklr1	3.25282	3.4381e-11	1.69154	7.8066e-08
	ENSMUSG00000042284	Itga1	5.31118	1.36197e-16	1.95787	1.01731e-07
	ENSMUSG00000042292	Mkl1	2.48616	1.0684e-11	1.12202	1.27632e-05
	ENSMUSG00000042485	Mustn1	4.88888	9.65663e-07	2.3989	2.57871e-05
	ENSMUSG00000042523	Dnal1	1.23522	0.00573094	1.20966	8.27141e-05
	ENSMUSG00000042613	Pbxip1	3.50107	5.90613e-15	2.04519	7.51574e-14
	ENSMUSG00000042751	Nmnat2	4.36935	6.03145e-06	1.70037	0.00213124
	ENSMUSG00000042807	Hecw2	2.17246	0.000578258	1.84132	5.89836e-06
	ENSMUSG00000043017	Ptgir	4.71194	0.000280613	2.62981	0.000196382
	ENSMUSG00000043162	Pyurf	2.01129	0.000278716	1.27166	0.000721096
	ENSMUSG00000043336	Filip1l	4.52721	3.66523e-14	1.42392	0.000215335
	ENSMUSG00000043366	Olfr78	6.86659	3.45882e-06	2.61267	0.000405709
	ENSMUSG00000043518	Rai2	4.43947	1.13953e-15	1.2866	0.000262515
	ENSMUSG00000043635	Adamts3	1.96149	3.95232e-06	1.31507	5.25912e-06
	ENSMUSG00000043687	1190005I06Rik	5.17453	1.45597e-05	3.04011	5.73134e-07
	ENSMUSG00000043811	Rtn4r	8.56624	4.91085e-12	2.04693	0.000148379
	ENSMUSG00000043822	Adamtsl5	3.28471	0.000104267	1.46731	0.00795974
	ENSMUSG00000043943	Naalad2	5.43882	8.38994e-10	2.36525	5.93907e-07
	ENSMUSG00000043964	Orai3	1.59365	4.72508e-06	1.05755	1.75594e-05
	ENSMUSG00000044177	Wfikkn2	5.33934	2.16375e-07	1.58541	0.00223201
	ENSMUSG00000044317	Gpr4	2.70551	0.00221528	2.03252	0.000260016
	ENSMUSG00000044337	Ackr3	2.65432	3.5692e-06	1.41122	0.000346233
	ENSMUSG00000044471	AB041803	1.51458	0.00998109	2.12482	4.12146e-09
	ENSMUSG00000044694	2010007H06Rik	6.59905	1.23415e-06	3.65625	2.14794e-10
	ENSMUSG00000044707	Ccnjl	2.44741	0.000116683	1.19643	0.00704599
	ENSMUSG00000045103	Dmd	2.72183	2.49444e-08	1.48045	6.87331e-06
	ENSMUSG00000045281	Gpr20	4.18437	0.00351519	3.87689	9.36574e-08
	ENSMUSG00000045318	Adra2c	3.15566	0.00263615	2.10229	0.000442988
	ENSMUSG00000045534	Kcna5	6.01884	0.000316633	2.91212	0.000550333
	ENSMUSG00000045664	Cdc42ep2	3.49746	0.000108351	2.41255	3.56086e-06
	ENSMUSG00000045672	Col27a1	4.05081	5.92184e-07	2.2246	3.91642e-06
	ENSMUSG00000045838	A430105I19Rik	4.56589	1.16565e-05	2.11482	0.00021393
	ENSMUSG00000045903	Npas4	9.44415	0.000144709	4.90452	1.31718e-07
	ENSMUSG00000046093	Hpcal4	6.31544	2.19827e-09	1.83999	0.00173294
	ENSMUSG00000046186	Cd109	3.8566	2.32487e-06	2.05558	3.89493e-05
	ENSMUSG00000046245	Pilra	8.7285	1.55116e-05	3.29165	1.20737e-05
	ENSMUSG00000046275	Tusc5	6.69036	1.54156e-08	3.62116	1.81226e-10
	ENSMUSG00000046442	Ppm1e	3.86907	8.69618e-05	2.22892	0.000114046
	ENSMUSG00000046480	Scn4b	6.52212	2.16988e-07	2.53741	3.86667e-05
	ENSMUSG00000046574	Prr12	2.24515	8.25893e-08	1.2896	9.23994e-06
	ENSMUSG00000046743	Fat4	4.60344	1.27269e-17	1.16696	0.000955873
	ENSMUSG00000046768	Rhoj	3.80832	1.9875e-11	1.13558	0.00392883
	ENSMUSG00000046794	Ppp1r3b	3.44502	0.00237282	1.85857	0.00659158
	ENSMUSG00000046822	Slc39a3	1.51502	0.00359354	1.14954	0.00145707
	ENSMUSG00000046909	Tefm	2.62844	3.48809e-05	1.35025	0.000914897
	ENSMUSG00000047085	Lrrc4b	5.41768	7.13443e-05	2.3226	0.000295357
	ENSMUSG00000047428	Dlk2	4.49191	4.82738e-11	1.75742	1.76372e-05
	ENSMUSG00000047496	Rnf152	6.48155	8.73287e-12	1.55161	0.00224364
	ENSMUSG00000047497	Adamts12	3.95391	4.68458e-06	1.61672	0.00410687
	ENSMUSG00000047842	Diras2	8.44553	2.57426e-13	1.70353	0.000908575
	ENSMUSG00000047867	Gimap6	2.84622	0.00908668	2.62166	5.10255e-05
	ENSMUSG00000047907	Tshz2	5.35174	5.89095e-12	1.30757	0.00857823
	ENSMUSG00000047938	4930483J18Rik	7.01972	0.00890783	3.03458	0.00894669
	ENSMUSG00000047986	Palm3	5.20584	0.000187143	2.76395	1.5697e-05
	ENSMUSG00000048038	4932418E24Rik	8.94758	5.15266e-18	2.21377	1.24978e-07
	ENSMUSG00000048096	Lmod1	7.27935	6.46747e-23	2.95905	1.02068e-16
	ENSMUSG00000048126	Col6a3	3.23573	8.00965e-06	2.20905	7.8009e-07
	ENSMUSG00000048142	Nat8l	5.27616	0.00239369	2.82741	0.00156437
	ENSMUSG00000048458	Fam212b	4.32943	2.49581e-08	1.64894	0.000452913
	ENSMUSG00000048572	Tmem252	2.81886	0.000829364	1.9257	0.00038578
	ENSMUSG00000048583	Igf2	2.41634	0.00875158	3.03986	4.08385e-07
	ENSMUSG00000048652	Samd13	7.62715	0.00123951	3.52401	0.000111711
	ENSMUSG00000048699	4732456N10Rik	4.73435	0.000120753	1.72943	0.00998932
	ENSMUSG00000048776	Pthlh	2.54838	1.97811e-06	1.47398	3.82473e-05
	ENSMUSG00000048782	Insc	10.7837	1.31768e-06	4.43743	2.07481e-08
	ENSMUSG00000048960	Prex2	2.15129	0.00342962	1.44941	0.00411749
	ENSMUSG00000049107	Ntf3	9.45364	1.37902e-10	2.15771	2.15456e-05
	ENSMUSG00000049112	Oxtr	6.11344	5.5787e-10	2.35843	1.40619e-05
	ENSMUSG00000049252	Lrp1b	7.06289	7.66863e-15	2.88618	1.32096e-12
	ENSMUSG00000049265	Kcnk3	6.20523	6.38846e-06	3.6812	5.29007e-08
	ENSMUSG00000049907	Rasl11b	1.91613	0.00633197	1.47786	0.00162756
	ENSMUSG00000050010	Shisa3	8.43554	0.00100838	2.94209	0.00539916
	ENSMUSG00000050052	Tdrp	2.98219	2.44897e-06	1.20635	0.00579214
	ENSMUSG00000050222	Il17d	3.28032	0.000146224	1.7108	0.000877307
	ENSMUSG00000050234	Gja4	3.41445	0.00109116	3.02349	4.08385e-07
	ENSMUSG00000050315	Synpo2	7.83137	2.2733e-20	2.75081	2.17962e-11
	ENSMUSG00000050447	Lypd6	3.6507	0.000450473	2.13038	0.000554021
	ENSMUSG00000050503	Fbxl22	4.94933	2.24691e-07	2.22171	4.55937e-05
	ENSMUSG00000050541	Adra1b	6.53067	5.5461e-06	3.33181	4.65655e-11
	ENSMUSG00000050556	Kcnb1	4.24505	3.05568e-05	2.33287	7.93848e-05
	ENSMUSG00000050666	Vstm4	9.19725	3.22046e-08	1.77251	0.00542518
	ENSMUSG00000050777	Tmem37	2.15358	0.00116776	1.61383	0.000168431
	ENSMUSG00000050914	Ankrd37	3.48521	0.00656684	3.11758	2.20521e-05
	ENSMUSG00000051067	Lingo3	7.48702	0.000856245	2.71546	0.0033645
	ENSMUSG00000051177	Plcb1	2.06205	3.574e-06	1.93421	9.92568e-12
	ENSMUSG00000051319	1500011K16Rik	1.27666	0.00229951	1.07367	0.000239359
	ENSMUSG00000051323	Pcdh19	3.7372	1.89412e-07	1.78255	8.36852e-05
	ENSMUSG00000051351	Zfp46	2.11305	2.18065e-08	1.10237	4.18293e-05
	ENSMUSG00000051375	Pcdh1	1.48611	0.000709391	1.84025	5.48932e-11
	ENSMUSG00000051652	Lrrc3	3.88238	4.18918e-11	1.59391	1.92865e-05
	ENSMUSG00000052105	Soga2	8.06982	1.4143e-37	1.28384	7.93612e-06
	ENSMUSG00000052133	Sema5b	8.06669	2.34186e-06	2.74577	0.000324855
	ENSMUSG00000052188	Gm14964	6.08669	0.00780886	3.58619	0.000259932
	ENSMUSG00000052629	Gm9885	6.43552	8.06075e-07	3.67906	4.00229e-11
	ENSMUSG00000052726	Kcnt2	9.05474	3.15368e-05	2.92494	0.000492679
	ENSMUSG00000052760	A630001G21Rik	5.45055	0.000724458	3.60248	7.8009e-07
	ENSMUSG00000052854	Nrk	4.09697	0.000298513	1.8953	0.00622183
	ENSMUSG00000052861	Dnah6	3.08018	0.00171416	1.69548	0.00699379
	ENSMUSG00000052911	Lamb2	2.9696	7.98098e-13	1.22421	1.92865e-05
	ENSMUSG00000052921	Arhgef15	2.78946	0.00984338	1.84722	0.00810067
	ENSMUSG00000052951	C130021I20Rik	1.78194	0.000278186	1.41868	2.50655e-05
	ENSMUSG00000053310	Nrgn	4.93835	2.97803e-06	2.25593	6.67053e-05
	ENSMUSG00000053825	Ppfia2	5.47628	0.00306834	4.02294	6.93594e-06
	ENSMUSG00000053963	6330403A02Rik	7.21781	1.75144e-10	2.54528	4.61832e-06
	ENSMUSG00000053965	Pde5a	4.32868	2.96576e-15	1.25514	0.000358008
	ENSMUSG00000054146	Krt15	4.53674	9.78837e-09	2.44367	1.17266e-07
	ENSMUSG00000054556	Gm4876	3.27085	1.71085e-08	1.09449	0.00458339
	ENSMUSG00000054675	Tmem119	4.26546	0.000260057	2.54647	0.000119846
	ENSMUSG00000055148	Klf2	2.03967	0.00671368	2.71346	8.22493e-10
	ENSMUSG00000055194	Actbl2	4.76002	2.64982e-06	1.7065	0.000678877
	ENSMUSG00000055200	Sertad3	2.33762	0.00763321	1.87116	0.000469205
	ENSMUSG00000055322	Tns1	4.06736	1.48725e-08	2.9488	4.3669e-15
	ENSMUSG00000055333	Fat2	3.59748	3.4199e-09	1.56074	9.83771e-05
	ENSMUSG00000055430	Nap1l5	7.4043	0.000712259	2.59192	0.00352744
	ENSMUSG00000055632	Hmcn2	4.82729	4.42256e-06	2.29738	0.00016218
	ENSMUSG00000055799	Tcf7l1	2.0114	2.08048e-08	1.11701	1.21362e-05
	ENSMUSG00000055872	Gm9985	4.2559	0.000222418	3.45156	1.22791e-09
	ENSMUSG00000055897	Ppp4r1l-ps	1.69336	4.1449e-05	1.52562	1.99117e-08
	ENSMUSG00000056121	Fez2	2.73988	7.25027e-09	1.65262	7.8066e-08
	ENSMUSG00000056185	Snx32	3.4092	5.89193e-05	1.51644	0.00411213
	ENSMUSG00000056328	Myh1	7.22867	2.13331e-06	4.70378	3.12622e-12
	ENSMUSG00000056411	Gm12500	3.92032	0.00295086	2.33681	0.000912045
	ENSMUSG00000056423	Uts2b	7.91791	9.01095e-05	2.73499	0.000544526
	ENSMUSG00000056486	Chn1	4.36298	1.77142e-10	2.2616	7.14307e-10
	ENSMUSG00000056596	Trnp1	5.72855	3.28651e-12	2.73897	3.49916e-11
	ENSMUSG00000056602	Fry	3.90042	8.29062e-09	1.3276	0.00369339
	ENSMUSG00000056917	Sipa1	1.77338	5.73219e-05	1.42686	1.59706e-06
	ENSMUSG00000056938	Acbd4	2.16721	7.74817e-08	1.43001	1.31814e-07
	ENSMUSG00000057098	Ebf1	4.2208	2.09098e-06	1.98074	0.000302001
	ENSMUSG00000057123	Gja5	2.14023	0.00700262	3.71567	3.65391e-17
	ENSMUSG00000057191	AB124611	3.89122	1.045e-05	1.71857	0.00114906
	ENSMUSG00000057378	Ryr3	7.29419	3.03684e-13	2.86754	1.35993e-10
	ENSMUSG00000057604	Lmcd1	3.33467	7.53686e-07	2.22915	5.30673e-08
	ENSMUSG00000057719	Sh3rf2	4.82788	3.79408e-10	3.34142	1.3065e-17
	ENSMUSG00000057894	Zfp329	2.75621	8.45358e-08	1.26058	0.000277611
	ENSMUSG00000057914	Cacnb2	4.35251	6.49528e-05	2.36131	0.000162955
	ENSMUSG00000058056	Palld	5.08048	1.1279e-19	1.61611	2.17342e-06
	ENSMUSG00000058135	Gstm1	3.00344	9.95707e-13	1.50208	6.78535e-08
	ENSMUSG00000058153	Sez6l	7.66268	9.22388e-31	2.87239	1.05922e-23
	ENSMUSG00000058297	Spock2	6.44834	1.06014e-39	1.74179	6.74479e-11
	ENSMUSG00000058620	Adra2b	8.87378	2.69459e-06	1.95847	0.00936374
	ENSMUSG00000058740	Kcnt1	5.43199	0.00105202	3.05893	0.000210914
	ENSMUSG00000058756	Thra	1.56199	2.50781e-06	1.23341	7.21394e-08
	ENSMUSG00000059146	Ntrk3	4.98405	1.50756e-07	2.57105	1.61512e-06
	ENSMUSG00000059173	Pde1a	8.60659	6.0576e-14	2.52545	5.16685e-08
	ENSMUSG00000059201	Lep	7.81394	2.66863e-10	6.53086	1.19725e-25
	ENSMUSG00000059325	Hopx	3.73062	4.31748e-05	2.34128	1.20737e-05
	ENSMUSG00000059408	Mrgprh	7.37728	1.63018e-07	2.29725	0.000693367
	ENSMUSG00000059430	Actg2	8.11173	6.1223e-13	2.61684	2.78961e-06
	ENSMUSG00000059895	Ptp4a3	4.0076	1.56826e-07	2.24608	7.95521e-07
	ENSMUSG00000059981	Taok2	1.17575	0.000276864	1.18186	1.0081e-07
	ENSMUSG00000060275	Nrg2	5.65574	1.14e-08	2.96654	8.79681e-09
	ENSMUSG00000060411	Npn2	4.83725	0.00707291	2.98711	0.000522986
	ENSMUSG00000060467	Gm10080	2.89419	4.98834e-09	1.31106	2.51095e-05
	ENSMUSG00000060843	Ctnna3	5.05809	2.65168e-05	2.16085	0.00140547
	ENSMUSG00000060924	Csmd1	7.10551	9.70604e-19	1.96262	1.40976e-06
	ENSMUSG00000061171	Slc38a11	5.84751	8.63233e-06	2.63801	0.000109398
	ENSMUSG00000061371	Zfp873	3.70542	2.97486e-06	1.47768	0.00156437
	ENSMUSG00000061462	Obscn	3.81992	0.000256674	2.14317	0.00052836
	ENSMUSG00000061603	Akap6	5.83561	5.08096e-08	2.35598	5.0865e-05
	ENSMUSG00000061689	Dlgap4	1.1086	0.000638719	1.02275	8.1261e-06
	ENSMUSG00000061816	Myl1	5.20823	0.000373028	3.16762	1.21362e-05
	ENSMUSG00000061981	Flot2	1.62531	8.16635e-06	1.03847	7.63655e-05
	ENSMUSG00000062012	Zfp13	2.71739	0.00526052	1.71494	0.0067668
	ENSMUSG00000062168	Ppef1	6.82864	0.00156278	3.88774	9.23994e-06
	ENSMUSG00000062515	Fabp4	2.9127	0.00207248	2.25714	0.000111906
	ENSMUSG00000062590	Armc9	3.31244	3.82631e-11	1.15452	0.000259932
	ENSMUSG00000062694	Cav3	7.99552	5.3393e-05	2.57091	0.000752744
	ENSMUSG00000062991	Nrg1	7.01505	1.36966e-11	2.40564	9.56692e-06
	ENSMUSG00000063142	Kcnma1	7.46985	1.33128e-13	2.92912	6.91102e-10
	ENSMUSG00000063430	Wscd2	7.09987	1.32537e-14	2.98829	7.36156e-14
	ENSMUSG00000064344	mt-Tm	3.21737	0.00769602	2.9163	1.98629e-05
	ENSMUSG00000066113	Adamtsl1	6.41523	1.07712e-12	2.89391	1.54512e-10
	ENSMUSG00000066158	AY512931	7.70599	1.91553e-05	2.8177	1.82222e-05
	ENSMUSG00000066170	E230001N04Rik	7.90827	0.000201266	2.86918	0.000560104
	ENSMUSG00000066319	Rtp3	3.88795	0.00891072	3.83786	1.12705e-06
	ENSMUSG00000066721	Zfp575	8.73298	3.72765e-05	2.91533	0.000377319
	ENSMUSG00000066861	Oas1g	6.85448	0.000159487	2.73473	5.76627e-05
	ENSMUSG00000066952	Myo1h	2.84133	0.00593605	2.65238	1.31058e-05
	ENSMUSG00000067201	H2-M9	4.66881	5.0826e-05	3.1257	5.93907e-07
	ENSMUSG00000067586	S1pr3	5.49141	9.18296e-11	1.96959	6.14535e-05
	ENSMUSG00000067818	Myl9	7.16337	3.86911e-14	1.94764	0.000188222
	ENSMUSG00000068079	Tcf15	3.06909	0.00792104	2.35471	0.000396068
	ENSMUSG00000068220	Lgals1	4.64163	2.03992e-14	1.36728	0.000429199
	ENSMUSG00000068566	Myadm	3.77451	7.33834e-20	1.42221	1.27443e-07
	ENSMUSG00000068614	Actc1	6.59029	1.13953e-15	3.18485	2.96185e-19
	ENSMUSG00000068748	Ptprz1	3.74628	3.25268e-05	2.27105	3.1532e-05
	ENSMUSG00000069601	Ank3	1.57048	1.42186e-06	1.12555	1.13222e-06
	ENSMUSG00000069806	Cacng7	7.37983	7.13677e-09	1.84878	0.003397
	ENSMUSG00000069892	9930111J21Rik2	3.50664	0.00381272	2.10248	0.0026139
	ENSMUSG00000070306	Ccdc153	8.65532	1.49541e-07	2.78261	2.94114e-06
	ENSMUSG00000070423	Olfr558	6.97626	1.09461e-06	3.06269	1.93066e-05
	ENSMUSG00000070576	Mn1	4.96887	8.84397e-19	1.13524	0.000566296
	ENSMUSG00000070814	6330408A02Rik	1.16367	0.00523778	1.52052	2.27126e-08
	ENSMUSG00000070867	Trabd2b	5.50852	2.19268e-14	1.34126	0.00225765
	ENSMUSG00000071104	Ccdc110	8.0021	1.29575e-05	3.61692	4.79328e-08
	ENSMUSG00000071176	Arhgef10	3.72096	1.16661e-25	1.48564	2.62356e-11
	ENSMUSG00000071317	Bves	9.05293	2.70937e-09	1.88268	0.000575978
	ENSMUSG00000071324	Armc2	5.2253	1.34899e-05	1.71579	0.00615745
	ENSMUSG00000071567	A830039N20Rik	9.29786	1.16386e-06	2.72395	0.000135376
	ENSMUSG00000072941	Sod3	4.49979	0.000142819	2.07829	0.00361051
	ENSMUSG00000073002	Vamp5	3.68334	0.000117835	2.35472	2.14587e-05
	ENSMUSG00000073557	Ppp1r12b	5.24836	8.45055e-21	2.28292	2.41622e-13
	ENSMUSG00000073599	Ecscr	3.21517	2.23546e-05	1.88771	8.83041e-05
	ENSMUSG00000073680	Tmem88b	6.96709	6.73143e-13	1.49574	0.0016517
	ENSMUSG00000073728	Tmem51os1	2.98546	6.93537e-06	1.75532	1.19568e-05
	ENSMUSG00000074364	Ehd2	4.69872	2.4335e-14	1.96903	8.29315e-08
	ENSMUSG00000074405	Zfp865	1.47967	1.02824e-05	1.03071	1.5637e-05
	ENSMUSG00000074676	Foxs1	4.42172	0.000486983	2.2475	0.00203532
	ENSMUSG00000074818	Pdzd7	2.31424	1.94999e-05	1.82147	1.04321e-07
	ENSMUSG00000074890	Lcmt2	2.46142	0.000511618	1.28277	0.00634242
	ENSMUSG00000074918	5430417L22Rik	1.60955	2.50025e-05	1.23788	3.07161e-06
	ENSMUSG00000074934	Grem1	8.84331	0.000240144	4.10075	1.08684e-05
	ENSMUSG00000075254	Heg1	2.20477	5.73818e-07	1.10097	0.000550333
	ENSMUSG00000075590	Nrbp2	1.5383	5.64155e-08	1.49792	1.898e-15
	ENSMUSG00000075702	Selm	5.3607	2.54807e-13	1.25454	0.00779008
	ENSMUSG00000078202	Nrarp	2.6919	0.000922685	2.08593	4.10606e-05
	ENSMUSG00000078252	Krtap17-1	4.9096	0.000890858	3.25954	6.87331e-06
	ENSMUSG00000078776	9530053A07Rik	2.28901	0.00379514	1.52956	0.00352412
	ENSMUSG00000078794	Dact3	6.29224	5.15266e-18	1.8436	2.20917e-06
	ENSMUSG00000078816	Prkcg	4.9501	8.5691e-11	2.60553	7.45996e-11
	ENSMUSG00000078866	Gm14420	2.9896	0.00019202	1.26296	0.00731157
	ENSMUSG00000079020	Slc45a4	2.08797	4.2315e-07	1.47992	8.29315e-08
	ENSMUSG00000079243	Xirp1	3.80306	2.00263e-05	2.49678	2.84209e-06
	ENSMUSG00000079355	Ackr4	4.39774	1.50762e-10	1.27126	0.00547325
	ENSMUSG00000079465	Col4a3	5.04578	1.50428e-05	1.73886	0.00893714
	ENSMUSG00000079481	Nhsl2	4.53208	1.968e-11	1.26987	0.00487715
	ENSMUSG00000079537	C030048H21Rik	9.49481	1.88301e-09	2.48287	3.89877e-05
	ENSMUSG00000079588	Tmem182	3.63639	0.000682865	3.14196	1.34541e-07
	ENSMUSG00000079604	Gm13219	5.09983	1.27843e-09	1.44363	0.00172491
	ENSMUSG00000079669	Gm17396	9.8903	7.18245e-09	2.37907	0.000135557
	ENSMUSG00000079845	Xlr4a	6.52459	0.00278874	2.63032	0.00367068
	ENSMUSG00000081077	Gm13899	7.41132	2.52552e-05	2.55413	7.42444e-05
	ENSMUSG00000081239	Gm11836	2.20817	0.000476954	1.71749	3.88073e-06
	ENSMUSG00000081350	Gm5388	2.86415	2.68673e-07	1.33076	0.000105502
	ENSMUSG00000081553	Gm12699	2.76567	0.000113273	1.30281	0.00142983
	ENSMUSG00000081769	Gm12216	2.41875	0.00704736	1.65852	0.0046009
	ENSMUSG00000082692	H2af-ps	6.95546	0.00749417	2.89634	0.00860468
	ENSMUSG00000082879	Gm13525	4.35777	0.00374793	2.01275	0.00837765
	ENSMUSG00000082920	Gm13864	3.57647	0.000862898	1.70543	0.00189727
	ENSMUSG00000083332	Gm7599	6.68119	0.00148578	2.44597	0.00407123
	ENSMUSG00000083382	Gm6433	4.45672	0.000180834	1.76985	0.00615678
	ENSMUSG00000083443	Gm15519	3.75514	0.000252725	2.49334	1.76277e-05
	ENSMUSG00000083679	Gm12892	6.82759	1.52515e-08	2.47929	1.61512e-06
	ENSMUSG00000084126	Gm15844	6.41209	0.00140021	2.79298	0.00390722
	ENSMUSG00000084218	Gm8145	3.78374	4.79247e-07	2.01427	7.81396e-07
	ENSMUSG00000084920	Gm15230	7.33995	0.00344916	3.47132	0.000755427
	ENSMUSG00000084934	Gm16035	8.20714	0.000414256	2.6463	0.00564841
	ENSMUSG00000085088	4931413K12Rik	2.67254	0.00389676	1.75684	0.00231849
	ENSMUSG00000085261	Gm13814	6.33927	0.00123007	2.80712	0.00272151
	ENSMUSG00000085382	Gm13861	6.1917	1.65574e-09	2.38965	1.872e-06
	ENSMUSG00000085667	Gm12992	4.38374	4.32735e-05	1.49752	0.00750452
	ENSMUSG00000085771	C230066G23Rik	4.66186	0.00011765	2.19046	0.00129231
	ENSMUSG00000085925	Rtl1	7.06303	5.37769e-06	2.48988	0.000527413
	ENSMUSG00000085936	2610307P16Rik	1.98673	2.01225e-06	1.22361	2.22427e-05
	ENSMUSG00000086119	Gm2415	4.58708	0.000707256	1.99478	0.00243735
	ENSMUSG00000086181	C230034O21Rik	6.83542	3.46452e-06	2.65511	6.1562e-05
	ENSMUSG00000086212	Mkln1os	3.5433	0.00411329	1.90615	0.00537205
	ENSMUSG00000086370	Ftx	2.04392	0.000893567	1.17529	0.00507638
	ENSMUSG00000086451	4933431K23Rik	5.23433	0.000167495	2.29241	0.00112931
	ENSMUSG00000086484	Nron	4.35029	0.00114091	3.12706	2.04003e-06
	ENSMUSG00000086596	Susd5	6.38628	4.09174e-07	1.94653	0.00386676
	ENSMUSG00000086606	Gm13205	5.18835	0.000189494	3.55832	2.47998e-07
	ENSMUSG00000086644	Gm13470	6.78102	0.0032282	3.07656	0.000508365
	ENSMUSG00000086693	A730081D07Rik	3.19642	0.00532941	1.90806	0.00621838
	ENSMUSG00000086834	Gm14547	3.35739	0.00260712	2.16341	0.00135366
	ENSMUSG00000086864	A630077J23Rik	8.52876	3.964e-06	3.52539	8.38261e-08
	ENSMUSG00000086889	Gm8619	4.96831	0.00208726	3.03258	7.90628e-05
	ENSMUSG00000087294	Gm13556	4.83377	0.000307226	3.39646	1.40243e-07
	ENSMUSG00000087349	Gm12680	9.24731	3.10224e-09	5.1261	7.26338e-20
	ENSMUSG00000087382	1300015D01Rik	8.24043	2.1668e-06	2.82964	5.43683e-06
	ENSMUSG00000087658	Gm15051	4.14617	0.00542142	2.92675	0.000250758
	ENSMUSG00000088122	Gm26069	7.29424	0.00286096	5.46274	3.97427e-08
	ENSMUSG00000088298	Gm26415	4.6438	0.00271907	3.35961	2.17988e-05
	ENSMUSG00000089699	Gm1992	5.60808	0.00033026	3.88018	1.92163e-07
	ENSMUSG00000089762	Ier5l	1.82105	0.001318	1.38899	0.000259726
	ENSMUSG00000089776	Gm15684	5.20273	9.33693e-06	2.07532	0.00190787
	ENSMUSG00000089989	Flt3l	5.00445	0.00178569	3.05779	0.000195339
	ENSMUSG00000090500	Gm17057	7.49726	7.27493e-05	2.00557	0.00681521
	ENSMUSG00000090743	Gm17213	4.8026	0.00390593	3.02579	0.00016292
	ENSMUSG00000090841	Myl6	2.4958	3.80892e-12	1.18675	2.17342e-06
	ENSMUSG00000090958	Lrrc32	3.21761	7.35254e-07	2.321	3.90875e-09
	ENSMUSG00000091017	Fam71a	3.50148	1.56471e-07	2.38725	1.38935e-09
	ENSMUSG00000091078	Gm17218	4.75757	0.0063296	3.02374	0.000432131
	ENSMUSG00000091089	A930018M24Rik	6.73022	0.000340864	2.57342	0.000509543
	ENSMUSG00000091345	Col6a5	5.92776	4.0109e-05	1.99532	0.00985473
	ENSMUSG00000091994	E130317F20Rik	4.84428	8.45029e-05	2.3217	0.000329308
	ENSMUSG00000092164	Rergl	5.64087	3.38401e-05	3.11518	6.06502e-06
	ENSMUSG00000092184	Gm18489	7.85317	0.000205054	2.48008	0.00352412
	ENSMUSG00000093762	Gm25591	6.82209	0.00798505	3.56036	0.00139612
L10	ENSMUSG00000000031	H19	4.881	0.00326984	5.09902	1.12581e-09
	ENSMUSG00000000093	Tbx2	5.05405	3.22428e-08	2.67074	1.05209e-06
	ENSMUSG00000000325	Arvcf	1.29771	0.00537976	1.55173	1.99076e-06
	ENSMUSG00000000359	Rem1	5.08425	2.11341e-06	3.57814	3.14831e-09
	ENSMUSG00000000440	Pparg	3.93386	8.12539e-06	4.7108	1.89275e-23
	ENSMUSG00000000530	Acvrl1	1.47413	0.00466579	1.26119	0.00120931
	ENSMUSG00000000552	Zfp385a	3.38917	2.26951e-08	1.80907	1.78752e-05
	ENSMUSG00000000555	Itga5	3.64784	2.05202e-08	1.90892	1.79896e-05
	ENSMUSG00000000732	Icosl	2.62058	0.000143772	1.61754	0.00124542
	ENSMUSG00000000794	Kcnn3	3.79261	0.00409909	2.65963	0.00138548
	ENSMUSG00000000901	Mmp11	4.38677	2.56293e-06	1.79962	0.00524148
	ENSMUSG00000001020	S100a4	2.83163	0.00247124	3.4707	1.48062e-10
	ENSMUSG00000001036	Epn2	1.92243	9.86167e-06	1.95394	2.33428e-11
	ENSMUSG00000001098	Kctd10	2.26567	1.30038e-07	1.9306	3.16416e-11
	ENSMUSG00000001270	Ckb	6.07463	4.41298e-20	2.65766	1.12293e-12
	ENSMUSG00000001313	Rnd2	2.746	3.66662e-05	2.35505	5.24777e-08
	ENSMUSG00000001333	Sync	4.9019	8.29671e-06	2.52152	0.000183793
	ENSMUSG00000001349	Cnn1	8.07321	4.07992e-15	2.36028	4.45491e-05
	ENSMUSG00000001419	Mef2d	1.1082	0.00200129	1.74553	2.14663e-13
	ENSMUSG00000001435	Col18a1	3.73179	5.41912e-11	1.46121	0.000447453
	ENSMUSG00000001444	Tbx21	7.81257	0.000353953	3.55921	0.00075586
	ENSMUSG00000001508	Sgca	8.60354	3.42859e-08	4.84119	8.0093e-13
	ENSMUSG00000001520	Nrip2	5.25785	6.3852e-11	3.87509	1.02114e-19
	ENSMUSG00000001630	Stk38l	1.73779	0.00160077	1.70182	9.99114e-06
	ENSMUSG00000001657	Hoxc8	5.51627	4.93336e-05	3.526	2.00081e-06
	ENSMUSG00000001661	Hoxc6	5.31888	4.94999e-05	3.29824	7.51425e-06
	ENSMUSG00000001739	Cldn15	4.45005	3.81336e-07	3.22259	7.22195e-10
	ENSMUSG00000001802	Lrp3	4.79106	3.86352e-08	1.76648	0.00267454
	ENSMUSG00000001870	Ltbp1	1.16553	0.00811445	1.55802	2.7153e-07
	ENSMUSG00000001946	Esam	3.6983	0.000811172	2.8035	3.73685e-05
	ENSMUSG00000001995	Sipa1l2	1.9571	0.00281135	2.50768	1.11117e-09
	ENSMUSG00000002012	Pnck	2.43155	3.01356e-06	2.24276	5.09413e-11
	ENSMUSG00000002249	Tead3	1.90808	0.000177861	1.39752	0.000204382
	ENSMUSG00000002409	Dyrk1b	1.24651	0.00665402	1.57549	7.97793e-07
	ENSMUSG00000002504	Slc9a3r2	1.34309	1.48589e-05	1.62279	2.55732e-14
	ENSMUSG00000002733	Plekha3	2.23218	2.37149e-07	1.60761	1.67581e-07
	ENSMUSG00000002831	Plin4	7.08975	8.67884e-12	3.54971	1.66946e-11
	ENSMUSG00000002833	Hdgfrp2	1.49487	0.00123355	1.05399	0.00333917
	ENSMUSG00000002881	Nab1	1.6317	3.56273e-06	1.49633	2.14748e-09
	ENSMUSG00000002885	Cd97	2.59565	1.52375e-06	3.04521	6.17924e-21
	ENSMUSG00000002980	Bcam	2.66251	3.54979e-06	1.7277	2.1223e-05
	ENSMUSG00000002997	Prkar2b	2.66279	4.51085e-07	1.27385	0.0014834
	ENSMUSG00000003032	Klf4	1.45666	0.00146734	1.33743	6.37208e-05
	ENSMUSG00000003033	Ap1m1	1.39836	0.000806817	1.45458	1.06913e-06
	ENSMUSG00000003154	Foxj2	1.40157	2.02397e-05	1.24128	2.84275e-07
	ENSMUSG00000003228	Grk5	3.86376	3.14478e-22	2.39221	3.82778e-22
	ENSMUSG00000003273	Car11	4.07816	4.73886e-05	2.9372	1.10605e-06
	ENSMUSG00000003378	Grik5	2.46197	2.18997e-05	1.63548	8.33803e-05
	ENSMUSG00000003469	Phyhip	4.55259	1.92803e-07	1.81427	0.00263197
	ENSMUSG00000003476	Crhr2	8.35112	7.80601e-06	5.77768	1.89931e-12
	ENSMUSG00000003518	Dusp3	2.26315	2.78762e-08	2.07504	1.83847e-14
	ENSMUSG00000003545	Fosb	1.90706	0.00135187	1.92358	1.90515e-06
	ENSMUSG00000003559	As3mt	3.19801	4.89136e-08	1.4467	0.000720428
	ENSMUSG00000003731	Kpna6	1.06933	0.000606828	1.02191	1.32169e-05
	ENSMUSG00000003992	Ssbp2	2.89994	4.36556e-11	1.13919	0.00083382
	ENSMUSG00000004044	Ptrf	4.10501	1.94086e-13	1.77304	3.33095e-06
	ENSMUSG00000004085	Zak	4.5479	1.42469e-16	1.54899	5.42285e-05
	ENSMUSG00000004098	Col5a3	5.51764	1.14862e-05	2.81151	0.000145734
	ENSMUSG00000004263	Atn1	1.07638	0.00106479	1.29552	2.99375e-08
	ENSMUSG00000004267	Eno2	4.13959	1.37881e-05	1.978	0.00181972
	ENSMUSG00000004500	Zfp324	3.17713	0.000100905	2.03408	0.000257895
	ENSMUSG00000004530	Coro1c	1.50939	0.000419202	1.21518	0.000154487
	ENSMUSG00000004558	Ndrg2	4.11971	1.95133e-12	1.60089	0.000105962
	ENSMUSG00000004631	Sgce	5.51083	1.36056e-05	3.93488	4.16102e-09
	ENSMUSG00000004698	Hdac9	5.09752	4.209e-05	2.19675	0.00533559
	ENSMUSG00000004891	Nes	2.31304	4.66746e-06	1.19954	0.00208441
	ENSMUSG00000004951	Hspb1	2.71586	1.64414e-05	2.24865	5.24777e-08
	ENSMUSG00000005034	Prkacb	2.41937	9.45764e-11	1.02006	0.00056994
	ENSMUSG00000005338	Cadm3	3.87715	0.00418367	2.70896	0.00137709
	ENSMUSG00000005417	Mprip	1.75685	1.36802e-06	1.55572	1.42665e-09
	ENSMUSG00000005580	Adcy9	1.56924	0.00235599	1.48417	6.31779e-05
	ENSMUSG00000005583	Mef2c	6.05519	4.34901e-11	2.43193	9.53749e-06
	ENSMUSG00000005611	Mrvi1	7.09178	3.37824e-15	1.88497	0.000711637
	ENSMUSG00000005699	Pard6a	4.51581	0.000443601	3.33628	6.04353e-06
	ENSMUSG00000005952	Trpv1	4.65179	0.00881901	5.06685	2.94571e-08
	ENSMUSG00000006221	Hspb7	8.54712	1.40539e-10	5.00019	3.65508e-17
	ENSMUSG00000006342	Susd2	4.43903	3.12286e-08	3.8264	2.69717e-18
	ENSMUSG00000006360	Crip1	2.162	0.00135395	3.33409	1.39685e-17
	ENSMUSG00000006362	Cbfa2t3	3.84608	9.3011e-05	4.62307	1.03157e-18
	ENSMUSG00000006403	Adamts4	4.13218	7.80325e-08	3.22986	3.23355e-13
	ENSMUSG00000006576	Slc4a3	4.5827	1.04466e-09	2.38769	3.19403e-07
	ENSMUSG00000006586	Runx1t1	5.22397	1.99839e-11	3.49651	1.71812e-16
	ENSMUSG00000007097	Atp1a2	5.41152	2.41159e-05	2.27322	0.005092
	ENSMUSG00000007216	Zfp775	3.57561	0.0019479	2.26952	0.0031816
	ENSMUSG00000007594	Hapln4	6.16349	0.00681337	4.91615	2.92243e-05
	ENSMUSG00000007655	Cav1	4.32005	2.03231e-10	1.70637	0.000316335
	ENSMUSG00000007872	Id3	4.57615	2.4802e-09	2.8848	1.69772e-10
	ENSMUSG00000008035	Mid1ip1	2.62831	8.20228e-07	1.95243	7.8207e-08
	ENSMUSG00000008450	Nutf2	2.09089	0.00228852	1.33239	0.00983166
	ENSMUSG00000009073	Nf2	1.39639	4.0271e-06	1.40268	8.08296e-11
	ENSMUSG00000009281	Rarres2	6.9132	5.97709e-08	3.83759	2.08976e-09
	ENSMUSG00000009681	Bcr	2.19051	1.46801e-06	2.21662	7.77202e-14
	ENSMUSG00000009876	Cox4i2	3.75472	0.00113654	3.01301	1.56109e-05
	ENSMUSG00000010290	AI597479	2.00912	1.11117e-05	1.01744	0.00502212
	ENSMUSG00000010311	Optc	8.17719	2.04284e-17	4.03915	2.54786e-20
	ENSMUSG00000010358	Ifi35	1.8115	0.000265347	2.74179	3.61557e-19
	ENSMUSG00000010476	Ebf3	3.55186	0.000428059	3.63248	2.41638e-10
	ENSMUSG00000011382	Dhdh	3.25572	3.31006e-07	1.62075	0.000365638
	ENSMUSG00000011958	Bnip2	2.3639	1.67749e-12	1.09095	2.44206e-05
	ENSMUSG00000013033	Lphn1	3.20486	3.3997e-11	1.45456	3.85562e-05
	ENSMUSG00000013415	Igf2bp1	3.61873	0.00811592	3.63786	4.08638e-05
	ENSMUSG00000013698	Pea15a	1.42488	0.000718673	1.06495	0.00104431
	ENSMUSG00000014075	Tctex1d2	3.31718	2.46006e-11	1.04502	0.00688627
	ENSMUSG00000014303	Glis2	3.02211	2.86868e-07	1.45265	0.00088282
	ENSMUSG00000014704	Hoxa2	7.27368	4.26325e-07	3.07039	2.78861e-06
	ENSMUSG00000014846	Tppp3	3.2904	3.04448e-07	2.26655	6.42831e-08
	ENSMUSG00000015095	Fbxw5	1.44411	0.000587727	1.55993	1.20118e-07
	ENSMUSG00000015291	Gdi1	1.01672	0.0024651	1.33387	1.63353e-08
	ENSMUSG00000015342	Xk	3.84488	1.13043e-09	1.51833	0.00066076
	ENSMUSG00000015605	Srf	1.95018	1.87316e-06	1.01785	0.00171258
	ENSMUSG00000015745	Plekho1	3.60826	1.52032e-05	2.04199	0.000301409
	ENSMUSG00000015944	Gatsl2	2.12261	2.43833e-05	1.05919	0.00774991
	ENSMUSG00000016493	Cd46	2.66071	0.0051564	2.33986	0.000223753
	ENSMUSG00000016664	Pacsin2	1.61202	7.32128e-08	2.05139	3.89217e-25
	ENSMUSG00000017314	Mpp2	3.87978	2.46786e-08	2.98634	4.75171e-13
	ENSMUSG00000017344	Vtn	4.4703	0.00141861	2.60476	0.00295318
	ENSMUSG00000017376	Nlk	1.54933	0.000100988	1.72118	3.33624e-10
	ENSMUSG00000017412	Cacnb4	5.29735	6.06914e-12	1.64989	0.00134226
	ENSMUSG00000017493	Igfbp4	2.85393	3.86989e-05	1.68885	0.000703851
	ENSMUSG00000017631	Abr	1.83371	7.68156e-07	1.63756	2.8689e-10
	ENSMUSG00000017679	Ttpal	1.02087	0.00436349	1.02694	0.000138242
	ENSMUSG00000017686	Rhot1	1.5362	8.67814e-07	1.05195	1.13604e-05
	ENSMUSG00000017734	Dbndd2	2.23317	0.00869793	3.08345	1.89551e-09
	ENSMUSG00000017774	Myo1c	1.32026	7.84927e-06	1.80938	6.08332e-20
	ENSMUSG00000017817	Jph2	7.53465	1.05881e-18	2.2361	3.33095e-06
	ENSMUSG00000017929	B4galt5	2.03375	9.58993e-05	1.71152	3.24132e-06
	ENSMUSG00000018263	Tbx5	7.67592	3.77974e-08	5.75107	1.61709e-19
	ENSMUSG00000018378	Cuedc1	1.3633	0.000399054	1.99083	4.37117e-15
	ENSMUSG00000018398	Sept8	3.04192	2.39067e-10	2.53331	5.12982e-17
	ENSMUSG00000018411	Mapt	4.8793	2.7817e-11	2.871	1.62738e-11
	ENSMUSG00000018415	Gid4	1.18131	0.00110176	1.15216	1.72803e-05
	ENSMUSG00000018417	Myo1b	2.19774	2.27454e-09	1.2375	8.19652e-06
	ENSMUSG00000018507	Trpv2	5.8975	2.84277e-10	2.95754	1.23868e-08
	ENSMUSG00000018604	Tbx3	1.79307	0.000268203	1.42863	7.21725e-05
	ENSMUSG00000018750	Zbtb4	1.73625	1.10494e-06	1.4682	9.04236e-09
	ENSMUSG00000018752	BC096441	2.19749	9.43056e-07	2.05911	5.61671e-12
	ENSMUSG00000018830	Myh11	7.96994	4.60647e-16	2.61017	1.03065e-06
	ENSMUSG00000018925	Gm11435	4.31045	0.00198052	2.72583	0.00151207
	ENSMUSG00000019254	Ppp1r12c	2.68188	3.48556e-11	2.36683	8.13283e-20
	ENSMUSG00000019303	Psmc3ip	1.82035	0.000112771	1.53283	6.24125e-06
	ENSMUSG00000019326	Aoc3	7.87379	4.69314e-19	2.77896	2.64743e-09
	ENSMUSG00000019370	Calm3	1.33632	0.000980202	1.04754	0.000769225
	ENSMUSG00000019467	Arhgef25	3.25114	3.30323e-10	1.79193	5.39016e-07
	ENSMUSG00000019528	Gyg	1.81691	0.00020869	1.81551	6.95428e-08
	ENSMUSG00000019699	Akt3	2.72766	1.83301e-11	1.48441	4.49353e-07
	ENSMUSG00000019769	Syne1	4.50373	1.10576e-10	2.2658	3.37869e-07
	ENSMUSG00000019789	Hey2	6.48796	1.62691e-05	3.6418	3.55332e-06
	ENSMUSG00000019791	Hint3	2.93412	1.69847e-06	2.53372	7.69675e-11
	ENSMUSG00000019820	Utrn	2.21383	1.00105e-08	1.51545	4.94715e-08
	ENSMUSG00000019906	Lin7a	6.03864	7.8702e-08	2.99355	1.79142e-06
	ENSMUSG00000019907	Ppp1r12a	3.65536	1.41239e-18	1.98006	4.06869e-13
	ENSMUSG00000019978	Epb4.1l2	2.63045	7.37935e-17	1.11784	3.29971e-06
	ENSMUSG00000020044	Timp3	4.42165	8.2416e-11	1.74351	0.000210716
	ENSMUSG00000020061	Mybpc1	6.95276	4.57924e-05	3.57206	4.15843e-05
	ENSMUSG00000020068	Pbld2	3.34457	0.00340286	4.04287	9.28919e-10
	ENSMUSG00000020098	Pcbd1	2.81402	4.06366e-05	1.70382	0.000508844
	ENSMUSG00000020099	Unc5b	1.96955	6.13274e-05	1.11757	0.0036091
	ENSMUSG00000020123	Avpr1a	4.87761	8.46671e-07	3.73071	3.99012e-12
	ENSMUSG00000020150	Gamt	3.731	1.45189e-07	2.42141	7.40519e-08
	ENSMUSG00000020155	Kcnmb1	8.3176	1.12564e-15	2.06342	0.000537985
	ENSMUSG00000020176	Grb10	1.93611	0.000222575	2.35756	2.34118e-12
	ENSMUSG00000020178	Adora2a	8.18876	4.64042e-06	5.42911	6.32825e-12
	ENSMUSG00000020186	Csrp2	3.95751	8.0949e-06	2.39495	2.45907e-05
	ENSMUSG00000020231	Dip2a	2.02178	2.84471e-06	1.51019	1.29919e-06
	ENSMUSG00000020246	Hcfc2	2.31286	3.93404e-06	1.06465	0.00724301
	ENSMUSG00000020262	Adarb1	2.39539	1.3747e-05	1.14289	0.00808837
	ENSMUSG00000020308	Tpgs1	1.46448	0.00603354	1.8609	2.18846e-07
	ENSMUSG00000020387	Phf15	3.33997	1.9994e-07	1.44167	0.00250039
	ENSMUSG00000020439	Smtn	4.638	7.8922e-24	1.43675	7.71156e-06
	ENSMUSG00000020462	Ccdc104	1.93092	5.96332e-08	1.03032	0.000222712
	ENSMUSG00000020486	Sept4	4.49652	1.87886e-07	3.68611	1.04441e-14
	ENSMUSG00000020542	Myocd	7.70836	9.16115e-11	4.56035	2.51917e-16
	ENSMUSG00000020580	Rock2	1.72138	1.10414e-08	1.1296	7.73316e-07
	ENSMUSG00000020605	Hs1bp3	2.24275	0.000419202	2.09687	8.91052e-07
	ENSMUSG00000020684	Rasl10b	6.46158	0.00253208	5.95644	7.65965e-09
	ENSMUSG00000020709	Adap2	5.84149	4.37421e-09	5.25291	1.37658e-26
	ENSMUSG00000020773	Trim47	1.2198	0.00162488	1.92719	4.60372e-14
	ENSMUSG00000020785	Camkk1	3.00635	0.00253708	2.44452	0.000154763
	ENSMUSG00000020787	P2rx1	8.03544	2.2219e-08	5.2837	3.9764e-16
	ENSMUSG00000020788	Atp2a3	2.63991	0.00128176	4.18808	1.93261e-20
	ENSMUSG00000020836	Coro6	6.3401	3.63525e-08	3.76177	8.71026e-11
	ENSMUSG00000020864	Ankrd40	1.73808	2.31709e-07	1.15456	6.01558e-06
	ENSMUSG00000020894	Vamp2	1.70453	6.09408e-11	1.49661	5.04531e-16
	ENSMUSG00000020907	Rcvrn	7.02269	0.00365969	3.32492	0.00676419
	ENSMUSG00000020926	Adam11	3.1369	0.0047821	2.70784	0.000102715
	ENSMUSG00000020928	Higd1b	5.06537	0.00134735	4.81204	4.95234e-09
	ENSMUSG00000021066	Atl1	4.24372	2.82667e-09	1.76313	0.000229688
	ENSMUSG00000021130	Galnt16	7.26551	5.67583e-12	2.20461	0.000383052
	ENSMUSG00000021200	Asb2	9.23475	1.04363e-12	2.91746	3.13406e-06
	ENSMUSG00000021219	Rgs6	7.18316	1.09345e-06	4.83766	2.87817e-12
	ENSMUSG00000021268	Meg3	5.20885	4.82722e-06	2.06758	0.00562672
	ENSMUSG00000021313	Ryr2	8.27324	2.43981e-11	4.4764	1.20244e-15
	ENSMUSG00000021373	Cap2	8.00734	1.26037e-09	3.55431	4.05103e-08
	ENSMUSG00000021375	Kif13a	1.45117	0.000153802	1.04137	0.000445808
	ENSMUSG00000021388	Aspn	6.89593	1.70766e-09	4.12852	2.64471e-13
	ENSMUSG00000021476	Habp4	2.05504	2.09344e-05	1.603	3.4555e-06
	ENSMUSG00000021478	Drd1a	8.8792	1.35732e-07	4.13289	6.2339e-09
	ENSMUSG00000021552	Gkap1	1.7097	0.00262524	2.30164	3.6519e-10
	ENSMUSG00000021557	Agtpbp1	1.03998	0.00235317	1.47724	4.17006e-10
	ENSMUSG00000021587	Pcsk1	7.14645	0.000119348	2.64871	0.00450424
	ENSMUSG00000021684	Pde8b	7.09015	2.99495e-10	3.38537	9.57707e-10
	ENSMUSG00000021697	Depdc1b	4.6893	0.00472525	4.00669	8.98178e-06
	ENSMUSG00000021716	Srek1ip1	1.48225	0.00220789	1.00484	0.00819506
	ENSMUSG00000021719	Rgs7bp	8.1622	1.09719e-07	4.9068	1.81567e-12
	ENSMUSG00000021732	Fgf10	7.14547	0.00644895	3.82289	0.00394265
	ENSMUSG00000021809	Nudt13	1.79941	0.00321886	1.68596	0.000108233
	ENSMUSG00000021820	Camk2g	3.95414	4.40209e-16	2.15026	5.05115e-12
	ENSMUSG00000021838	Samd4	5.40554	9.51994e-11	1.97636	0.00027233
	ENSMUSG00000021846	Peli2	3.48026	2.94224e-17	2.22659	3.00975e-17
	ENSMUSG00000021866	Anxa11	1.53977	0.00120681	1.80781	2.41396e-08
	ENSMUSG00000021959	Lats2	2.91763	2.10474e-13	1.52817	7.28985e-08
	ENSMUSG00000022010	Tsc22d1	1.9732	1.52032e-05	1.32135	0.000107965
	ENSMUSG00000022053	Ebf2	7.51534	1.72982e-08	3.55043	1.19849e-07
	ENSMUSG00000022091	Sorbs3	1.09286	0.0013571	1.18696	1.85216e-06
	ENSMUSG00000022122	Ednrb	4.55753	1.07237e-05	3.26931	3.30008e-08
	ENSMUSG00000022206	Npr3	4.20832	2.76033e-07	3.03145	3.90856e-10
	ENSMUSG00000022235	Cmbl	3.72234	0.000157386	2.58726	3.01388e-05
	ENSMUSG00000022244	Amacr	2.26382	0.000116585	1.49175	0.000559625
	ENSMUSG00000022292	Rrm2b	1.42795	0.00236127	1.06675	0.0033049
	ENSMUSG00000022306	Zfpm2	4.10274	0.000799391	2.76383	0.000257555
	ENSMUSG00000022357	Klhl38	5.17397	3.21018e-06	2.28491	0.000540259
	ENSMUSG00000022359	Wdyhv1	2.3446	0.000146893	1.3559	0.0034
	ENSMUSG00000022377	Asap1	1.68407	3.04581e-05	1.42304	1.19125e-06
	ENSMUSG00000022389	Tef	2.19788	0.000311328	1.83767	1.45653e-05
	ENSMUSG00000022442	Ttll1	1.7185	2.27718e-05	2.22217	7.89286e-17
	ENSMUSG00000022456	Sept3	6.37896	4.61969e-18	1.73771	0.000174252
	ENSMUSG00000022484	Hoxc10	8.64373	9.70123e-09	4.72813	1.2176e-12
	ENSMUSG00000022489	Pde1b	5.84177	9.61527e-08	4.536	1.75246e-16
	ENSMUSG00000022490	Ppp1r1a	5.99954	0.000325624	5.07245	9.36705e-09
	ENSMUSG00000022565	Plec	1.35891	0.00105468	1.06171	0.000855634
	ENSMUSG00000022579	Gpihbp1	5.60504	0.000506955	3.13391	0.00066076
	ENSMUSG00000022594	Lynx1	3.2402	1.10576e-10	1.6239	5.44588e-06
	ENSMUSG00000022676	Snai2	5.40843	1.30149e-14	1.48768	0.00232698
	ENSMUSG00000022686	B3gnt5	8.2566	1.44957e-06	2.41785	0.00352794
	ENSMUSG00000022803	Popdc2	10.2004	7.08845e-29	1.28867	0.00504649
	ENSMUSG00000022836	Mylk	7.43832	2.70337e-18	1.84739	0.000414497
	ENSMUSG00000022840	Adcy5	3.36728	1.73004e-05	3.37304	1.01739e-13
	ENSMUSG00000022861	Dgkg	9.46646	4.70953e-11	3.91726	3.4886e-10
	ENSMUSG00000022893	Adamts1	4.41216	5.65689e-11	1.34137	0.00727264
	ENSMUSG00000022994	Adcy6	2.43604	1.26608e-08	2.3161	5.82968e-17
	ENSMUSG00000022995	Enah	2.72389	1.01176e-10	1.68499	1.14563e-08
	ENSMUSG00000023008	Fmnl3	1.27371	0.00140728	1.4991	8.55681e-08
	ENSMUSG00000023032	Slc4a8	5.48393	8.45886e-10	4.51524	4.45643e-23
	ENSMUSG00000023046	Igfbp6	4.42967	0.000967496	3.15192	6.03326e-05
	ENSMUSG00000023050	Map3k12	1.84193	9.06185e-05	1.22642	0.000618119
	ENSMUSG00000023055	Calcoco1	1.47995	0.000175086	1.10876	0.000232756
	ENSMUSG00000023064	Sncg	4.96721	9.85967e-06	4.5338	5.22551e-15
	ENSMUSG00000023092	Fhl1	4.29774	1.78513e-08	3.49201	3.92216e-16
	ENSMUSG00000023224	Serping1	5.08857	3.90369e-08	2.11269	0.000444358
	ENSMUSG00000023249	Parp3	1.74582	0.000287315	2.40581	6.46836e-15
	ENSMUSG00000023336	Wfdc1	4.88707	0.00175925	4.3321	1.47336e-07
	ENSMUSG00000023353	Agap3	1.90328	6.51455e-05	1.34116	0.000163129
	ENSMUSG00000023411	Nfatc4	5.08094	1.68114e-08	2.04761	0.000465401
	ENSMUSG00000023484	Prph	4.66535	0.00934148	3.92149	0.000188862
	ENSMUSG00000023904	Hcfc1r1	1.08628	0.00386481	1.03642	0.000263437
	ENSMUSG00000023959	Clic5	3.39841	0.00628599	3.57506	5.10154e-07
	ENSMUSG00000024049	Myom1	7.16235	1.54143e-11	4.06439	4.27928e-15
	ENSMUSG00000024063	Lbh	2.38449	0.000442802	1.37245	0.00758694
	ENSMUSG00000024065	Ehd3	1.98327	0.0020358	2.69404	9.32703e-12
	ENSMUSG00000024074	Crim1	2.8943	1.33856e-06	1.2726	0.0057862
	ENSMUSG00000024107	Lhcgr	6.95275	1.31406e-06	6.91584	2.55681e-23
	ENSMUSG00000024112	Cacna1h	8.90152	8.7884e-16	5.13743	6.70007e-27
	ENSMUSG00000024140	Epas1	4.0082	1.62531e-19	2.93283	4.44644e-29
	ENSMUSG00000024142	Mlst8	1.54417	0.00971857	1.34294	0.00253906
	ENSMUSG00000024168	Tmem204	3.8884	0.00262332	2.9085	0.000229138
	ENSMUSG00000024193	Phf1	1.58635	0.00619531	1.37498	0.00129133
	ENSMUSG00000024206	Rfx2	1.73581	0.000267084	1.27322	0.00037658
	ENSMUSG00000024211	Grm8	5.36516	0.000832169	4.53212	4.16368e-07
	ENSMUSG00000024277	Mapre2	2.62792	2.79709e-11	2.26457	9.57331e-19
	ENSMUSG00000024290	Rock1	1.83239	1.52032e-05	1.013	0.00255845
	ENSMUSG00000024302	Dtna	5.97135	8.2519e-12	2.70317	7.24507e-08
	ENSMUSG00000024388	Myo7b	5.98625	7.27461e-05	3.13357	0.000104146
	ENSMUSG00000024395	Lims2	6.0572	3.7785e-08	3.70907	1.35684e-10
	ENSMUSG00000024423	Impact	2.57904	9.65204e-07	1.89025	1.60702e-07
	ENSMUSG00000024427	Spry4	4.31339	1.23308e-15	2.41965	3.30492e-13
	ENSMUSG00000024620	Pdgfrb	6.09353	1.28879e-09	3.20269	5.2589e-09
	ENSMUSG00000024798	Htr7	7.96466	0.000169685	3.28428	0.00119646
	ENSMUSG00000024866	Acy3	2.26654	0.000218482	2.17968	1.12734e-07
	ENSMUSG00000024937	Ehbp1l1	3.83201	1.79722e-14	1.56456	8.73526e-06
	ENSMUSG00000024948	Map4k2	1.26845	0.00631794	1.22609	0.0003639
	ENSMUSG00000024998	Plce1	1.93885	0.000100188	1.6883	1.44785e-06
	ENSMUSG00000025006	Sorbs1	4.98622	1.36151e-17	1.62512	4.01761e-05
	ENSMUSG00000025147	Mob2	2.29689	4.06285e-06	2.05207	8.73176e-10
	ENSMUSG00000025157	Zdhhc16	1.90094	0.000600048	1.18192	0.00525059
	ENSMUSG00000025241	Fyco1	1.34562	0.000630521	1.50283	5.39527e-08
	ENSMUSG00000025257	Ribc1	4.59697	3.71613e-07	2.05545	0.0004727
	ENSMUSG00000025271	Pfkfb1	3.14374	0.000732087	2.69313	4.09586e-06
	ENSMUSG00000025324	Atp10a	3.74426	8.66554e-06	2.11284	0.00017483
	ENSMUSG00000025348	Itga7	5.28742	6.91268e-09	3.85691	1.89458e-15
	ENSMUSG00000025350	Rdh5	2.69852	0.00118877	1.89117	0.00116459
	ENSMUSG00000025352	Gdf11	3.8058	7.86629e-08	2.32671	2.5841e-07
	ENSMUSG00000025366	Esyt1	1.8851	3.34189e-09	1.40547	1.11117e-09
	ENSMUSG00000025375	Aatk	8.32285	3.29729e-18	1.7968	0.000800433
	ENSMUSG00000025402	Nab2	1.66147	0.00266153	1.74485	5.11922e-06
	ENSMUSG00000025407	Gli1	4.59965	3.98378e-05	2.16027	0.0026411
	ENSMUSG00000025475	Gpr123	6.07711	7.41337e-05	5.31663	2.38717e-12
	ENSMUSG00000025477	Inpp5a	2.59046	3.3997e-11	2.19368	1.28859e-17
	ENSMUSG00000025491	Ifitm1	4.38142	3.08017e-09	1.49335	0.00357367
	ENSMUSG00000025510	Cd151	1.22519	0.00819568	1.03049	0.0037144
	ENSMUSG00000025586	Cpeb1	3.08864	0.000254523	1.86023	0.00163728
	ENSMUSG00000025610	Map3k7cl	7.68392	9.44861e-07	5.65739	2.67749e-15
	ENSMUSG00000025646	Atrip	1.82475	2.39505e-05	1.49331	1.67157e-06
	ENSMUSG00000025730	Rab40c	2.08305	0.000275927	1.70932	2.50791e-05
	ENSMUSG00000025746	Il6	5.46697	1.72917e-08	2.93013	1.50029e-07
	ENSMUSG00000025780	Itih5	2.20049	3.95255e-05	2.23452	1.51946e-10
	ENSMUSG00000025790	Slco3a1	2.3284	1.90881e-07	1.26508	0.000195731
	ENSMUSG00000025810	Nrp1	2.95845	0.00022776	2.11781	9.17692e-05
	ENSMUSG00000025825	Iscu	1.87732	1.18998e-06	1.63158	2.01782e-09
	ENSMUSG00000025856	Pdgfa	2.84759	4.52189e-08	1.55862	3.67514e-05
	ENSMUSG00000025931	Paqr8	4.076	2.37527e-06	2.30846	3.19131e-05
	ENSMUSG00000026023	Cdk15	6.95076	3.8886e-06	3.00007	0.000114429
	ENSMUSG00000026028	Trak2	1.56894	8.59911e-08	1.5835	1.01253e-14
	ENSMUSG00000026072	Il1r1	3.10421	6.62848e-09	1.92051	1.40054e-07
	ENSMUSG00000026131	Dst	2.63192	1.48212e-08	1.06439	0.00398025
	ENSMUSG00000026141	Col19a1	5.35607	0.000318654	3.56133	1.25107e-05
	ENSMUSG00000026176	Ctdsp1	1.52205	2.24853e-07	1.07103	1.78588e-06
	ENSMUSG00000026177	Slc11a1	5.69178	0.000158147	5.304	8.24359e-13
	ENSMUSG00000026207	Speg	5.38664	6.92182e-12	2.48252	1.3088e-07
	ENSMUSG00000026208	Des	7.11546	9.65528e-11	5.23371	3.68108e-24
	ENSMUSG00000026249	Serpine2	4.16147	2.70927e-08	2.23734	3.86695e-06
	ENSMUSG00000026308	Klhl30	6.93411	2.56715e-05	4.79714	1.12581e-09
	ENSMUSG00000026387	Sctr	8.84582	6.35028e-05	4.58186	2.74039e-06
	ENSMUSG00000026421	Csrp1	3.65426	3.29046e-10	1.54011	0.000251571
	ENSMUSG00000026452	Syt2	6.49418	3.39863e-05	3.02031	0.000324016
	ENSMUSG00000026463	Atp2b4	4.27295	7.54761e-12	3.21816	2.3886e-19
	ENSMUSG00000026483	Fam129a	5.9681	2.0329e-23	1.4266	0.000452107
	ENSMUSG00000026490	Cdc42bpa	1.81736	5.10484e-09	1.29126	1.74074e-08
	ENSMUSG00000026509	Capn2	1.95168	8.07221e-07	1.32409	6.7292e-06
	ENSMUSG00000026564	Dusp27	5.81241	0.00677155	4.39017	8.59516e-05
	ENSMUSG00000026587	Astn1	4.90633	0.00105313	4.48062	9.04236e-09
	ENSMUSG00000026620	Mark1	6.479	3.13135e-16	1.83143	0.000214095
	ENSMUSG00000026657	Frmd4a	2.86987	3.61063e-11	1.07448	0.00165831
	ENSMUSG00000026674	Ddr2	5.76257	2.46006e-11	2.48209	1.46859e-06
	ENSMUSG00000026676	Ccdc3	5.88254	7.19651e-10	4.65711	2.03627e-22
	ENSMUSG00000026678	Rgs5	7.02895	8.44889e-14	4.87092	1.21036e-27
	ENSMUSG00000026697	Myoc	6.35905	0.00308936	4.56984	2.00993e-05
	ENSMUSG00000026725	Tnn	3.44328	0.000131051	1.85942	0.00301735
	ENSMUSG00000026728	Vim	4.60251	5.38561e-12	1.82021	5.53808e-05
	ENSMUSG00000026737	Pip4k2a	3.12167	2.74454e-11	1.64894	6.1422e-07
	ENSMUSG00000026770	Il2ra	6.80447	0.00039065	3.86653	4.78684e-05
	ENSMUSG00000026797	Stxbp1	1.58125	8.93195e-05	1.0352	0.00101411
	ENSMUSG00000026799	Med27	1.91618	8.31506e-05	1.0669	0.00522378
	ENSMUSG00000026814	Eng	3.15542	0.0010041	2.21529	0.000544682
	ENSMUSG00000026839	Upp2	2.53812	0.0064466	2.47757	5.82854e-05
	ENSMUSG00000026872	Zeb2	6.2143	4.28991e-09	3.55955	1.79706e-10
	ENSMUSG00000026880	Stom	2.39696	0.00183193	2.12963	3.57572e-05
	ENSMUSG00000026883	Dab2ip	1.42377	0.000102796	1.28969	1.58147e-06
	ENSMUSG00000026932	Nacc2	3.05273	4.59138e-13	1.60857	6.35991e-08
	ENSMUSG00000026991	Pkp4	1.44083	0.00273853	1.006	0.00757422
	ENSMUSG00000027009	Itga4	6.50404	3.04357e-07	5.25883	1.27835e-17
	ENSMUSG00000027082	Tfpi	4.65613	2.03348e-06	1.95374	0.00309288
	ENSMUSG00000027102	Hoxd8	3.03265	0.00601981	2.96271	1.18018e-05
	ENSMUSG00000027247	Arhgap1	2.55652	3.39569e-13	1.20139	6.28335e-06
	ENSMUSG00000027254	Map1a	6.13836	1.41491e-09	3.2571	3.24309e-09
	ENSMUSG00000027276	Jag1	3.20164	3.30555e-10	1.08323	0.00717948
	ENSMUSG00000027327	1700037H04Rik	1.21638	0.00744953	1.35036	3.58598e-05
	ENSMUSG00000027335	Adra1d	6.43065	7.43543e-05	4.20941	2.72841e-07
	ENSMUSG00000027358	Bmp2	5.35811	4.8291e-08	3.22325	4.31605e-09
	ENSMUSG00000027510	Rbm38	3.79026	1.26549e-07	2.15704	5.00987e-06
	ENSMUSG00000027519	Rab22a	1.56182	1.06745e-05	1.38816	6.12836e-08
	ENSMUSG00000027528	Fabp9	3.69201	0.000251362	4.52441	3.1251e-13
	ENSMUSG00000027559	Car3	5.32281	0.00318155	6.99945	3.52573e-14
	ENSMUSG00000027611	Procr	4.50867	1.12054e-07	4.19972	1.67845e-20
	ENSMUSG00000027624	Epb4.1l1	1.89923	2.00988e-07	2.04384	3.83522e-17
	ENSMUSG00000027669	Gnb4	1.55379	0.00907453	2.64262	4.61294e-13
	ENSMUSG00000027716	Trpc3	7.38605	1.004e-06	4.30465	1.76326e-09
	ENSMUSG00000027748	Trpc4	9.63628	1.80231e-05	4.48583	1.86388e-06
	ENSMUSG00000027784	Ppm1l	3.04147	1.65342e-08	2.37771	5.60416e-12
	ENSMUSG00000027803	Wwtr1	1.21643	0.0025321	1.01152	0.00108666
	ENSMUSG00000027820	Mme	3.86536	1.10492e-08	1.69951	0.000378211
	ENSMUSG00000027827	Kcnab1	4.05793	4.0973e-06	3.13015	1.1545e-09
	ENSMUSG00000027834	Serpini1	8.83811	5.36606e-13	2.83802	9.76076e-07
	ENSMUSG00000027854	Sike1	1.90563	9.7572e-07	1.34028	3.2557e-06
	ENSMUSG00000027859	Ngf	3.66208	0.00453995	4.17458	2.35429e-09
	ENSMUSG00000027861	Casq2	7.31814	4.33748e-12	3.7874	4.07193e-13
	ENSMUSG00000027868	Tbx15	5.23079	0.000121183	2.43363	0.00398025
	ENSMUSG00000027894	Slc6a17	8.60568	9.58546e-16	3.98724	4.1863e-16
	ENSMUSG00000027977	Ndst3	6.27944	0.000842909	4.6342	7.31359e-07
	ENSMUSG00000028005	Gucy1b3	7.24422	3.27474e-17	2.69146	7.03047e-09
	ENSMUSG00000028024	Enpep	6.53655	1.65586e-07	3.77741	3.36912e-09
	ENSMUSG00000028035	Dnajb4	2.53538	3.08764e-10	1.63623	8.88665e-09
	ENSMUSG00000028073	Pear1	5.51789	3.33412e-12	2.80888	4.98078e-10
	ENSMUSG00000028116	Myoz2	7.66846	0.000581399	3.75832	0.000289392
	ENSMUSG00000028182	Lrriq3	4.92749	0.000917775	2.53121	0.00504649
	ENSMUSG00000028189	Ctbs	1.96501	0.00051781	1.3196	0.00198298
	ENSMUSG00000028246	Faxc	2.44622	3.31438e-06	1.3239	0.000885518
	ENSMUSG00000028251	Tstd3	4.05598	5.20943e-07	1.97601	0.000232463
	ENSMUSG00000028259	Fhl5	8.72645	3.30555e-10	4.53115	2.34399e-13
	ENSMUSG00000028420	Tmem38b	3.3552	3.99001e-09	1.97196	2.95728e-07
	ENSMUSG00000028464	Tpm2	6.63935	3.39064e-13	2.55503	1.10367e-06
	ENSMUSG00000028465	Tln1	2.41501	3.99125e-16	1.22663	2.75915e-08
	ENSMUSG00000028467	Gba2	2.72782	8.3923e-05	2.26436	7.01817e-07
	ENSMUSG00000028524	Sgip1	6.53838	4.05176e-09	3.93446	2.42581e-12
	ENSMUSG00000028542	Slc6a9	2.21354	0.000783758	1.38752	0.00496955
	ENSMUSG00000028631	Kcnq4	5.93657	7.78753e-09	4.78164	1.22014e-20
	ENSMUSG00000028656	Cap1	1.2505	0.000431033	1.05736	8.81909e-05
	ENSMUSG00000028687	Mutyh	4.75054	1.6929e-05	2.34416	0.000618119
	ENSMUSG00000028713	Cyp4b1	2.51302	0.00340652	1.74931	0.00433182
	ENSMUSG00000028763	Hspg2	3.33674	2.68383e-13	1.03195	0.00428811
	ENSMUSG00000028766	Alpl	4.44261	3.34592e-17	1.53462	3.01121e-05
	ENSMUSG00000028776	Tinagl1	2.45142	8.71878e-06	2.14622	3.92107e-09
	ENSMUSG00000028874	Fgr	5.80015	7.45286e-05	3.25517	3.57572e-05
	ENSMUSG00000028944	Prkag2	1.99603	4.91948e-06	1.38211	1.72803e-05
	ENSMUSG00000028959	Fastk	1.24044	0.00114283	1.22159	1.32858e-05
	ENSMUSG00000028986	Klhl7	1.82101	4.72279e-08	1.24531	5.4469e-07
	ENSMUSG00000028996	Rbp7	3.51235	0.0075292	3.37315	1.31192e-05
	ENSMUSG00000029070	Mxra8	3.15644	2.33566e-07	1.94383	3.28674e-06
	ENSMUSG00000029095	Ablim2	4.68698	1.69747e-07	3.31006	6.75993e-11
	ENSMUSG00000029163	Emilin1	2.68137	0.000149906	1.5327	0.00329366
	ENSMUSG00000029166	Mapre3	1.58346	0.00142571	1.49929	2.5514e-05
	ENSMUSG00000029174	Tbc1d1	1.53054	0.00053582	1.46554	3.76383e-06
	ENSMUSG00000029270	Fam69a	1.94839	0.000997201	1.33865	0.00265267
	ENSMUSG00000029309	Sparcl1	6.8165	5.14546e-09	4.26489	1.00378e-13
	ENSMUSG00000029333	Rasgef1b	1.4134	0.00809771	1.54668	3.96328e-05
	ENSMUSG00000029359	Tesc	4.05981	1.18791e-05	3.82527	1.60784e-13
	ENSMUSG00000029392	Rilpl1	2.59253	1.04923e-10	1.42923	1.0889e-06
	ENSMUSG00000029406	Pitpnm2	1.66463	0.00165494	1.20035	0.00292387
	ENSMUSG00000029436	Mmp17	5.40119	4.01274e-17	3.65365	1.11012e-26
	ENSMUSG00000029544	Cabp1	10.1587	1.15457e-06	5.25968	2.2886e-10
	ENSMUSG00000029575	Mmab	2.84571	1.21896e-05	1.84181	4.73759e-05
	ENSMUSG00000029598	Plbd2	1.07188	0.000187728	1.05629	7.88804e-07
	ENSMUSG00000029636	Wasf3	8.6231	7.0168e-16	2.66082	1.12687e-07
	ENSMUSG00000029641	Rasl11a	6.89614	1.46569e-14	2.29592	8.33222e-06
	ENSMUSG00000029658	Wdr95	5.63035	0.000122373	4.96902	3.20628e-11
	ENSMUSG00000029669	Tspan12	2.52362	8.58645e-07	1.61231	1.18018e-05
	ENSMUSG00000029675	Eln	4.12302	3.07904e-07	1.5444	0.0083687
	ENSMUSG00000029681	Bcl7b	1.12849	0.00580379	1.12984	0.00021791
	ENSMUSG00000029714	Gigyf1	1.28042	0.00801071	1.096	0.00282439
	ENSMUSG00000029718	Pcolce	2.8875	9.38069e-05	2.03173	5.37677e-05
	ENSMUSG00000029722	Agfg2	2.28347	0.000240428	2.5121	2.09631e-10
	ENSMUSG00000029755	Dlx5	3.53459	0.00592095	4.13457	1.03307e-07
	ENSMUSG00000029761	Cald1	5.24656	9.29238e-21	2.27356	2.72891e-11
	ENSMUSG00000029778	Adcyap1r1	5.83265	7.81077e-05	3.41425	2.45488e-05
	ENSMUSG00000029782	Tmem209	1.7042	0.000145667	1.02466	0.00370927
	ENSMUSG00000029860	Zyx	1.39724	0.000201506	1.13326	6.39664e-05
	ENSMUSG00000030004	Nat8	5.0082	0.000333182	2.91374	0.000606073
	ENSMUSG00000030064	Frmd4b	1.44584	0.0021314	1.83725	6.04339e-09
	ENSMUSG00000030089	Slc41a3	2.24852	0.00303642	1.57475	0.00436988
	ENSMUSG00000030095	Tmem43	1.23713	0.00270605	1.1541	0.00017913
	ENSMUSG00000030098	Grip2	5.19818	6.33669e-09	3.68055	2.32812e-14
	ENSMUSG00000030102	Itpr1	2.1847	1.83078e-09	1.66358	6.37092e-11
	ENSMUSG00000030110	Ret	3.18082	0.00514895	2.19807	0.00409899
	ENSMUSG00000030120	Mlf2	1.24997	4.08968e-05	1.03089	8.33222e-06
	ENSMUSG00000030122	Ptms	2.33137	5.20511e-09	1.7871	8.71026e-11
	ENSMUSG00000030123	Plxnd1	3.15525	2.06561e-05	2.34825	1.06099e-06
	ENSMUSG00000030166	Rad52	1.07343	0.00667285	1.14324	9.0838e-05
	ENSMUSG00000030235	Slco1c1	5.89368	0.00147071	3.23121	0.00126626
	ENSMUSG00000030247	Kcnj8	5.42721	1.03239e-05	2.88605	5.52212e-05
	ENSMUSG00000030249	Abcc9	4.76945	1.70548e-06	2.6148	1.84842e-05
	ENSMUSG00000030255	Sspn	3.29918	7.13941e-09	1.27062	0.00347453
	ENSMUSG00000030306	Tmtc1	3.30883	2.00029e-12	2.14103	3.2128e-12
	ENSMUSG00000030317	Timp4	4.55115	0.00140623	4.54922	4.37313e-09
	ENSMUSG00000030376	Slc8a2	4.08422	0.00100255	2.34715	0.00358163
	ENSMUSG00000030401	Rtn2	2.70828	9.46303e-05	1.4416	0.00539217
	ENSMUSG00000030409	Dmpk	4.77282	9.02362e-13	4.26303	1.83211e-33
	ENSMUSG00000030495	Slc7a10	7.25717	0.000693782	4.75026	2.4661e-06
	ENSMUSG00000030527	Crtc3	2.87065	5.12493e-13	1.66651	1.95001e-09
	ENSMUSG00000030533	Unc45a	1.94059	6.44809e-07	1.41152	7.37564e-07
	ENSMUSG00000030546	Plin1	8.50315	5.13162e-05	5.61894	7.39741e-10
	ENSMUSG00000030551	Nr2f2	4.58889	4.78788e-12	2.05651	1.87133e-06
	ENSMUSG00000030554	Synm	6.91553	1.11892e-24	2.94631	1.88702e-16
	ENSMUSG00000030616	Sytl2	2.68269	0.00262737	3.06068	1.23868e-08
	ENSMUSG00000030691	Fchsd2	1.37353	0.000324559	1.54993	6.55897e-09
	ENSMUSG00000030703	Gdpd3	1.41706	0.00914953	2.20689	2.41469e-10
	ENSMUSG00000030766	Arhgap17	1.10575	0.00427268	1.30873	2.27742e-06
	ENSMUSG00000030782	Tgfb1i1	6.50355	1.59751e-22	1.20787	0.00929511
	ENSMUSG00000030822	Prr14	1.16965	0.000486267	1.34126	1.97074e-08
	ENSMUSG00000030889	Vwa3a	6.05458	0.000214536	4.78494	1.04122e-08
	ENSMUSG00000031070	Mrgprf	6.72784	2.03602e-06	5.44889	4.6738e-16
	ENSMUSG00000031090	Nadsyn1	2.21475	0.00294157	2.63737	2.1255e-08
	ENSMUSG00000031137	Fgf13	6.0675	4.32878e-10	1.826	0.00243773
	ENSMUSG00000031144	Syp	4.45246	0.000288233	4.73816	1.68361e-13
	ENSMUSG00000031146	Plp2	1.14871	0.004202	1.06921	0.000412211
	ENSMUSG00000031147	Magix	5.49899	0.000180135	4.11049	6.1422e-07
	ENSMUSG00000031179	3830417A13Rik	6.39008	0.0017496	3.02702	0.00701421
	ENSMUSG00000031283	Chrdl1	5.32724	3.77265e-06	3.03408	4.52528e-06
	ENSMUSG00000031292	Cdkl5	2.25602	2.3037e-11	1.27642	3.97818e-07
	ENSMUSG00000031302	Nlgn3	4.61283	1.32018e-06	2.99897	7.39733e-08
	ENSMUSG00000031303	Map3k15	3.00343	0.000143074	3.49759	1.38161e-13
	ENSMUSG00000031328	Flna	3.97273	2.32242e-13	1.40664	0.000384718
	ENSMUSG00000031355	Arhgap6	1.9914	0.00142692	1.92529	6.37313e-06
	ENSMUSG00000031380	Figf	4.66853	0.00110806	3.82246	1.22221e-06
	ENSMUSG00000031452	1700029H14Rik	8.21007	6.96938e-07	3.02439	4.45092e-05
	ENSMUSG00000031465	Angpt2	5.45882	7.57112e-08	3.10025	6.53383e-08
	ENSMUSG00000031486	Gpr124	4.39498	5.28166e-05	3.08984	1.30299e-06
	ENSMUSG00000031511	Arhgef7	2.47269	1.34384e-11	1.97532	8.33069e-16
	ENSMUSG00000031523	Dlc1	3.28026	3.16106e-12	1.83042	1.23402e-08
	ENSMUSG00000031543	Ank1	3.72526	0.000237712	2.82096	7.47343e-06
	ENSMUSG00000031549	Ido2	8.10504	0.00636274	4.56473	0.00123591
	ENSMUSG00000031577	Tti2	1.46765	0.00615191	1.20394	0.00297244
	ENSMUSG00000031586	Rbpms	3.80276	7.87057e-24	1.09967	0.000112693
	ENSMUSG00000031616	Ednra	5.20576	1.57386e-09	2.9993	1.23288e-09
	ENSMUSG00000031626	Sorbs2	1.74771	0.0011671	2.60809	3.53423e-15
	ENSMUSG00000031637	Lrp2bp	8.33952	2.13295e-08	2.10242	0.00259838
	ENSMUSG00000031661	Nkd1	6.2523	4.36291e-16	1.64161	0.00111864
	ENSMUSG00000031748	Gnao1	4.75241	1.11795e-09	3.50615	3.9764e-16
	ENSMUSG00000031750	Il34	2.04244	0.00760309	2.07038	5.66804e-05
	ENSMUSG00000031839	Hsbp1	1.18224	0.000189851	1.14825	9.30744e-07
	ENSMUSG00000031872	Bean1	6.03609	0.00256873	2.85931	0.00656912
	ENSMUSG00000031880	Rrad	5.51171	1.58146e-07	2.95627	7.98832e-07
	ENSMUSG00000031925	Maml2	2.01949	5.08316e-11	1.05236	1.01744e-05
	ENSMUSG00000031972	Acta1	3.42347	8.31855e-09	1.19328	0.00717639
	ENSMUSG00000031983	2310022B05Rik	3.32902	2.91837e-16	2.18892	7.89286e-17
	ENSMUSG00000031987	Egln1	1.33085	0.000730486	1.23337	2.18019e-05
	ENSMUSG00000031997	Trpc6	7.61602	3.59667e-09	3.18979	7.01817e-07
	ENSMUSG00000032011	Thy1	4.41846	4.51353e-05	2.95939	4.45057e-06
	ENSMUSG00000032026	Rexo2	1.60187	1.33658e-06	1.57709	1.05786e-11
	ENSMUSG00000032060	Cryab	1.77122	0.000540066	2.20722	2.62578e-11
	ENSMUSG00000032085	Tagln	6.16682	2.19906e-20	1.51911	0.000658797
	ENSMUSG00000032135	Mcam	5.70102	1.28339e-15	3.16607	5.69672e-16
	ENSMUSG00000032177	Pde4a	3.32174	2.22509e-08	1.3779	0.00177372
	ENSMUSG00000032179	Bmp5	8.29141	3.17062e-06	3.24629	0.000166614
	ENSMUSG00000032194	Kank2	4.06121	3.75264e-16	2.14637	1.7723e-11
	ENSMUSG00000032198	Dock6	3.72776	2.75382e-09	2.05967	7.64046e-07
	ENSMUSG00000032224	Fam81a	5.94865	0.000187023	5.55116	1.2077e-12
	ENSMUSG00000032289	Thsd4	1.78951	0.00494913	3.20839	3.76218e-18
	ENSMUSG00000032290	Ptpn9	2.0459	4.14597e-09	1.07559	6.67646e-05
	ENSMUSG00000032292	Nr2e3	7.73763	0.000108917	3.63523	0.000101353
	ENSMUSG00000032366	Tpm1	4.56489	5.13153e-16	1.86223	6.48642e-07
	ENSMUSG00000032387	Rbpms2	6.03626	1.99144e-12	3.63783	4.08432e-16
	ENSMUSG00000032419	Tbx18	5.3699	0.00039936	4.13101	6.27788e-07
	ENSMUSG00000032452	Clstn2	5.21284	8.62823e-07	2.51165	4.82636e-05
	ENSMUSG00000032463	Faim	1.17181	0.00915208	1.05901	0.00197172
	ENSMUSG00000032479	Map4	2.28368	7.53316e-13	1.69758	1.51014e-14
	ENSMUSG00000032492	Pth1r	4.76189	0.000617904	2.44429	0.00482323
	ENSMUSG00000032502	Stac	5.61713	0.000175588	3.634	7.30323e-06
	ENSMUSG00000032507	Fbxl2	3.08442	0.000426416	2.91337	5.40562e-08
	ENSMUSG00000032514	Ttc21a	2.43391	0.000703716	1.42314	0.00809555
	ENSMUSG00000032549	Rab6b	5.7769	5.24026e-10	3.96525	1.4003e-16
	ENSMUSG00000032565	Nudt16	2.88491	0.000214617	2.20145	2.09077e-05
	ENSMUSG00000032641	Gpr19	2.51669	0.00128766	1.89943	0.000491101
	ENSMUSG00000032648	Pygm	3.69985	8.85267e-06	3.60261	3.48612e-14
	ENSMUSG00000032702	Kank1	1.38086	0.00121908	1.72438	2.87816e-09
	ENSMUSG00000032714	Syde1	3.82595	6.45426e-10	1.58628	0.000323414
	ENSMUSG00000032744	Heyl	5.61197	1.51364e-12	4.29093	3.43382e-26
	ENSMUSG00000032766	Gng11	5.11281	1.02047e-06	2.23458	0.000828322
	ENSMUSG00000032834	Pwp2	1.76669	0.0024504	2.23417	3.85222e-09
	ENSMUSG00000032839	Trpc1	7.74241	2.34129e-17	2.87841	4.46e-11
	ENSMUSG00000032855	Pkd1	2.67072	2.10252e-13	1.28392	2.17767e-06
	ENSMUSG00000032875	Arhgef17	2.83285	2.27556e-09	1.77259	7.47444e-08
	ENSMUSG00000032898	Fbxo21	2.40625	2.18883e-05	1.55783	0.000156704
	ENSMUSG00000032911	Cspg4	6.73087	5.13153e-16	3.73448	5.59495e-19
	ENSMUSG00000032946	Rasgrp2	5.59809	1.61468e-06	3.78483	8.70682e-10
	ENSMUSG00000033007	Asic4	3.60981	0.00218212	3.2969	3.27157e-06
	ENSMUSG00000033016	Nfatc1	1.27578	0.000538343	1.12138	5.09294e-05
	ENSMUSG00000033088	Triobp	2.91351	2.59012e-16	2.78214	4.17268e-37
	ENSMUSG00000033111	3830406C13Rik	1.9242	7.99109e-06	1.0923	0.00111747
	ENSMUSG00000033196	Myh2	4.38868	0.000325624	3.32758	2.02853e-06
	ENSMUSG00000033207	Mamdc2	7.19339	1.98415e-12	3.11447	6.46173e-09
	ENSMUSG00000033209	Ttc28	3.83389	3.58092e-21	1.41559	9.85493e-07
	ENSMUSG00000033249	Hsf4	3.9674	0.00170115	4.1703	1.85299e-09
	ENSMUSG00000033306	Lpp	2.03038	1.36399e-05	1.16991	0.00120826
	ENSMUSG00000033365	Ipo13	1.42357	0.00107486	1.38483	1.10426e-05
	ENSMUSG00000033389	Arhgap44	1.48359	0.00106479	1.61015	3.6038e-07
	ENSMUSG00000033470	Cysltr2	5.6519	0.00135545	3.9954	1.50192e-05
	ENSMUSG00000033478	Fam160b1	1.20944	0.000926757	1.14115	2.70146e-05
	ENSMUSG00000033530	Ttc7b	1.38607	0.0081827	1.38719	0.000258104
	ENSMUSG00000033578	Tmem35	5.18826	4.3076e-05	2.49051	0.00127913
	ENSMUSG00000033717	Adra2a	3.20395	0.000182811	3.01597	5.49075e-09
	ENSMUSG00000033763	Mtss1l	1.69654	0.00113833	2.05945	1.87679e-09
	ENSMUSG00000033855	Ston1	3.9467	3.53793e-17	1.88017	1.38517e-09
	ENSMUSG00000033910	Gucy1a3	6.94164	1.12e-12	2.54357	4.78943e-06
	ENSMUSG00000033949	Trim36	2.62482	0.00768316	1.98388	0.00360748
[truncated: 7,236 more rows]
