# Supplementary material for: LPA receptor activity is basal specific and coincident with early pregnancy and involution during mammary gland postnatal development
Source: Sci Rep. 2016 Nov 3;6:35810. doi: 10.1038/srep35810 (PMC5093903; doi:10.1038/srep35810)
Supplement: Supplementary Table 3 [file srep35810-s3.xls]

## Sheet: S3a_Luminal
Table S3a: GO Analysis of Luminal Epithelial Cell Transcriptome During Mammary Gland Development
Time Point/Stage	Category #	GO Term	Ontology	Definition	Number of DE Genes	FDR
W10L.down	GO:0006638	neutral lipid metabolic process	BP	The chemical reactions and pathways involving neutral lipids, lipids only soluble in solvents of very low polarity.	5	8.79064e-05
	GO:0006639	acylglycerol metabolic process	BP	The chemical reactions and pathways involving acylglycerol, any mono-, di- or triester of glycerol with (one or more) fatty acids.	5	8.79064e-05
	GO:0006641	triglyceride metabolic process	BP	The chemical reactions and pathways involving triglyceride, any triester of glycerol. The three fatty acid residues may all be the same or differ in any permutation. Triglycerides are important components of plant oils, animal fats and animal plasma lipoproteins.	5	8.79064e-05
	GO:0005576	extracellular region	CC	The space external to the outermost structure of a cell. For cells without external protective or external encapsulating structures this refers to space outside of the plasma membrane. This term covers the host cell environment outside an intracellular parasite.	12	0.000238166
	GO:0044281	small molecule metabolic process	BP	The chemical reactions and pathways involving small molecules, any low molecular weight, monomeric, non-encoded molecule.	12	0.000238166
	GO:0044444	cytoplasmic part	CC	Any constituent part of the cytoplasm, all of the contents of a cell excluding the plasma membrane and nucleus, but including other subcellular structures.	19	0.000238166
	GO:0046486	glycerolipid metabolic process	BP	The chemical reactions and pathways involving glycerolipids, any lipid with a glycerol backbone. Diacylglycerol and phosphatidate are key lipid intermediates of glycerolipid biosynthesis.	6	0.000238166
	GO:0003674	molecular_function	MF	Elemental activities, such as catalysis or binding, describing the actions of a gene product at the molecular level. A given gene product may exhibit one or more molecular functions.	31	0.000531945
	GO:0006629	lipid metabolic process	BP	The chemical reactions and pathways involving lipids, compounds soluble in an organic solvent but not, or sparingly, in an aqueous solvent. Includes fatty acids; neutral fats, other fatty-acid esters, and soaps; long-chain (fatty) alcohols and waxes; sphingoids and other long-chain bases; glycolipids, phospholipids and sphingolipids; and carotenes, polyprenols, sterols, terpenes and other isopren…	9	0.000531945
	GO:0044255	cellular lipid metabolic process	BP	The chemical reactions and pathways involving lipids, as carried out by individual cells.	8	0.000531945
	GO:0005575	cellular_component	CC	The part of a cell or its extracellular environment in which a gene product is located. A gene product may be located in one or more parts of a cell and its location may be as specific as a particular macromolecular complex, that is, a stable, persistent association of macromolecules that function together.	31	0.000937659
	GO:1901681	sulfur compound binding	MF	Interacting selectively and non-covalently with a sulfur compound.	5	0.000954186
	GO:0044710	single-organism metabolic process	BP	A metabolic process - chemical reactions and pathways, including anabolism and catabolism, by which living organisms transform chemical substances - which involves a single organism.	13	0.00135148
	GO:0005739	mitochondrion	CC	A semiautonomous, self replicating organelle that occurs in varying numbers, shapes, and sizes in the cytoplasm of virtually all eukaryotic cells. It is notably the site of tissue respiration.	10	0.00195241
	GO:0019318	hexose metabolic process	BP	The chemical reactions and pathways involving a hexose, any monosaccharide with a chain of six carbon atoms in the molecule.	5	0.00227289
	GO:0006982	response to lipid hydroperoxide	BP	Any process that results in a change in state or activity of a cell or an organism (in terms of movement, secretion, enzyme production, gene expression, etc.) as a result of a lipid hydroperoxide stimulus. Lipid hydroperoxide is the highly reactive primary oxygenated products of polyunsaturated fatty acids.	2	0.00258188
	GO:0005996	monosaccharide metabolic process	BP	The chemical reactions and pathways involving monosaccharides, the simplest carbohydrates. They are polyhydric alcohols containing either an aldehyde or a keto group and between three to ten or more carbon atoms. They form the constitutional repeating units of oligo- and polysaccharides.	5	0.00284236
	GO:0019682	glyceraldehyde-3-phosphate metabolic process	BP	The chemical reactions and pathways involving glyceraldehyde-3-phosphate, an important intermediate in glycolysis.	2	0.00284236
	GO:0005737	cytoplasm	CC	All of the contents of a cell excluding the plasma membrane and nucleus, but including other subcellular structures.	21	0.00330015
	GO:0019752	carboxylic acid metabolic process	BP	The chemical reactions and pathways involving carboxylic acids, any organic acid containing one or more carboxyl (COOH) groups or anions (COO-).	7	0.00452166
	GO:0016744	transferase activity, transferring aldehyde or ketonic groups	MF	Catalysis of the transfer of an aldehyde or ketonic group from one compound (donor) to another (acceptor).	2	0.00489086
	GO:0043436	oxoacid metabolic process	BP	The chemical reactions and pathways involving any oxoacid; an oxoacid is a compound which contains oxygen, at least one other element, and at least one hydrogen bound to oxygen, and which produces a conjugate base by loss of positive hydrogen ion(s) (hydrons).	7	0.00612139
	GO:0006082	organic acid metabolic process	BP	The chemical reactions and pathways involving organic acids, any acidic compound containing carbon in covalent linkage.	7	0.00641543
	GO:0008150	biological_process	BP	Any process specifically pertinent to the functioning of integrated living units: cells, tissues, organs, and organisms. A process is a collection of molecular events with a defined beginning and end.	30	0.00641543
	GO:0009052	pentose-phosphate shunt, non-oxidative branch	BP	The branch of the pentose-phosphate shunt which does not involve oxidation reactions. It comprises a series of sugar phosphate interconversions, starting with ribulose 5-P and producing fructose 6-P and glyceraldehyde 3-P.	2	0.00687536
	GO:0019915	lipid storage	BP	The accumulation and maintenance in cells or tissues of lipids, compounds soluble in organic solvents but insoluble or sparingly soluble in aqueous solvents. Lipid reserves can be accumulated during early developmental stages for mobilization and utilization at later stages of development.	3	0.0124475
	GO:0046496	nicotinamide nucleotide metabolic process	BP	The chemical reactions and pathways involving nicotinamide nucleotides, any nucleotide that contains combined nicotinamide.	3	0.01303
	GO:0060055	angiogenesis involved in wound healing	BP	Blood vessel formation when new vessels emerge from the proliferation of pre-existing blood vessels and contribute to the series of events that restore integrity to a damaged tissue, following an injury.	2	0.01303
	GO:0019362	pyridine nucleotide metabolic process	BP	The chemical reactions and pathways involving a pyridine nucleotide, a nucleotide characterized by a pyridine derivative as a nitrogen base.	3	0.0148078
	GO:0072524	pyridine-containing compound metabolic process	BP	The chemical reactions and pathways involving a pyridine-containing compound, i.e. any compound that contains pyridine or a formal derivative thereof.	3	0.0168005
	GO:0006006	glucose metabolic process	BP	The chemical reactions and pathways involving glucose, the aldohexose gluco-hexose. D-glucose is dextrorotatory and is sometimes known as dextrose; it is an important source of energy for living organisms and is found free as well as combined in homo- and hetero-oligosaccharides and polysaccharides.	4	0.0171196
	GO:0009056	catabolic process	BP	The chemical reactions and pathways resulting in the breakdown of substances, including the breakdown of carbon compounds with the liberation of energy for use by the cell or organism.	9	0.018214
	GO:0032787	monocarboxylic acid metabolic process	BP	The chemical reactions and pathways involving monocarboxylic acids, any organic acid containing one carboxyl (COOH) group or anion (COO-).	5	0.018214
	GO:0043231	intracellular membrane-bounded organelle	CC	Organized structure of distinctive morphology and function, bounded by a single or double lipid bilayer membrane and occurring within the cell. Includes the nucleus, mitochondria, plastids, vacuoles, and vesicles. Excludes the plasma membrane.	20	0.018214
	GO:0005623	cell	CC	The basic structural and functional unit of all organisms. Includes the plasma membrane and any external encapsulating structures such as the cell wall and cell envelope.	25	0.0190083
	GO:0043227	membrane-bounded organelle	CC	Organized structure of distinctive morphology and function, bounded by a single or double lipid bilayer membrane. Includes the nucleus, mitochondria, plastids, vacuoles, and vesicles. Excludes the plasma membrane.	20	0.0190083
	GO:0044464	cell part	CC	Any constituent part of a cell, the basic structural and functional unit of all organisms.	25	0.0190083
	GO:0006733	oxidoreduction coenzyme metabolic process	BP	The chemical reactions and pathways involving coenzymes that are required, in addition to an enzyme and a substrate, for an oxidoreductase reaction to proceed.	3	0.0191858
	GO:0003824	catalytic activity	MF	Catalysis of a biochemical reaction at physiological temperatures. In biologically catalyzed reactions, the reactants are known as substrates, and the catalysts are naturally occurring macromolecular substances known as enzymes. Enzymes possess specific binding sites for substrates, and are usually composed wholly or largely of protein, but RNA that has catalytic activity (ribozyme) is often also…	15	0.0207566
	GO:0048029	monosaccharide binding	MF	Interacting selectively and non-covalently with any monosaccharide. Monosaccharides are the simplest carbohydrates; they are polyhydroxy aldehydes H[CH(OH)]nC(=O)H or polyhydroxy ketones H[CHOH]nC(=O)[CHOH]mH with three or more carbon atoms. They form the constitutional repeating units of oligo- and polysaccharides.	3	0.0207566
	GO:0010889	regulation of sequestering of triglyceride	BP	Any process that modulates the rate, frequency or extent of sequestering of triglyceride. Triglyceride sequestration is the process of binding or confining any triester of glycerol such that it is separated from other components of a biological system.	2	0.0208361
	GO:0033194	response to hydroperoxide	BP	Any process that results in a change in state or activity of a cell or an organism (in terms of movement, secretion, enzyme production, gene expression, etc.) as a result of a hydroperoxide stimulus. Hydroperoxides are monosubstitution products of hydrogen peroxide, HOOH.	2	0.021062
	GO:0044723	single-organism carbohydrate metabolic process	BP	The chemical reactions and pathways involving carbohydrates, occurring within a single organism.	5	0.0262817
	GO:1901564	organonitrogen compound metabolic process	BP	The chemical reactions and pathways involving organonitrogen compound.	8	0.0262817
	GO:0010876	lipid localization	BP	Any process in which a lipid is transported to, or maintained in, a specific location.	4	0.0277286
	GO:0008610	lipid biosynthetic process	BP	The chemical reactions and pathways resulting in the formation of lipids, compounds soluble in an organic solvent but not, or sparingly, in an aqueous solvent.	5	0.0285223
	GO:0004602	glutathione peroxidase activity	MF	Catalysis of the reaction: 2 glutathione + hydrogen peroxide = oxidized glutathione + 2 H2O.	2	0.0288067
	GO:0006098	pentose-phosphate shunt	BP	The process in which glucose is oxidized, coupled to NADPH synthesis. Glucose 6-P is oxidized with the formation of carbon dioxide (CO2), ribulose 5-phosphate and reduced NADP; ribulose 5-P then enters a series of reactions interconverting sugar phosphates. The pentose phosphate pathway is a major source of reducing equivalents for biosynthesis reactions and is also important for the conversion o…	2	0.0288067
	GO:0006740	NADPH regeneration	BP	A metabolic process that generates a pool of NADPH by the reduction of NADP+.	2	0.0288067
	GO:0019321	pentose metabolic process	BP	The chemical reactions and pathways involving a pentose, any monosaccharide with a chain of five carbon atoms in the molecule.	2	0.0288067
	GO:0030730	sequestering of triglyceride	BP	The process of binding or confining any triester of glycerol such that it is separated from other components of a biological system.	2	0.0288067
	GO:0044424	intracellular part	CC	Any constituent part of the living contents of a cell; the matter contained within (but not including) the plasma membrane, usually taken to exclude large vacuoles and masses of secretory or ingested material. In eukaryotes it includes the nucleus and cytoplasm.	22	0.0288067
	GO:0051179	localization	BP	Any process in which a cell, a substance, or a cellular entity, such as a protein complex or organelle, is transported to, and/or maintained in a specific location.	13	0.0288067
	GO:0005615	extracellular space	CC	That part of a multicellular organism outside the cells proper, usually taken to be outside the plasma membranes, and occupied by fluid.	6	0.0288866
	GO:0019433	triglyceride catabolic process	BP	The chemical reactions and pathways resulting in the breakdown of a triglyceride, any triester of glycerol.	2	0.0288866
	GO:0043295	glutathione binding	MF	Interacting selectively and non-covalently with glutathione; a tripeptide composed of the three amino acids cysteine, glutamic acid and glycine.	2	0.0288866
	GO:1900750	oligopeptide binding	MF	Interacting selectively and non-covalently with an oligopeptide.	2	0.0288866
	GO:0004806	triglyceride lipase activity	MF	Catalysis of the reaction: triacylglycerol + H2O = diacylglycerol + a fatty acid anion.	2	0.0307579
	GO:0005622	intracellular	CC	The living contents of a cell; the matter contained within (but not including) the plasma membrane, usually taken to exclude large vacuoles and masses of secretory or ingested material. In eukaryotes it includes the nucleus and cytoplasm.	22	0.0322347
	GO:1901575	organic substance catabolic process	BP	The chemical reactions and pathways resulting in the breakdown of an organic substance, any molecular entity containing carbon.	8	0.0359822
	GO:0046461	neutral lipid catabolic process	BP	The chemical reactions and pathways resulting in the breakdown of neutral lipids, lipids only soluble in solvents of very low polarity.	2	0.0374886
	GO:0046464	acylglycerol catabolic process	BP	The chemical reactions and pathways resulting in the breakdown of acylglycerol, any mono-, di- or triester of glycerol with (one or more) fatty acids.	2	0.0374886
	GO:0005515	protein binding	MF	Interacting selectively and non-covalently with any protein or protein complex (a complex of two or more proteins that may include other nonprotein molecules).	16	0.0419543
	GO:0043229	intracellular organelle	CC	Organized structure of distinctive morphology and function, occurring within the cell. Includes the nucleus, mitochondria, plastids, vacuoles, vesicles, ribosomes and the cytoskeleton. Excludes the plasma membrane.	20	0.0464489
	GO:0045017	glycerolipid biosynthetic process	BP	The chemical reactions and pathways resulting in the formation of glycerolipids, any lipid with a glycerol backbone.	3	0.0464489
	GO:0006631	fatty acid metabolic process	BP	The chemical reactions and pathways involving fatty acids, aliphatic monocarboxylic acids liberated from naturally occurring fats and oils by hydrolysis.	4	0.0482043
	GO:0043226	organelle	CC	Organized structure of distinctive morphology and function. Includes the nucleus, mitochondria, plastids, vacuoles, vesicles, ribosomes and the cytoskeleton, and prokaryotic structures such as anammoxosomes and pirellulosomes. Excludes the plasma membrane.	20	0.0482043
P3L.down	GO:0003674	molecular_function	MF	Elemental activities, such as catalysis or binding, describing the actions of a gene product at the molecular level. A given gene product may exhibit one or more molecular functions.	83	0
	GO:0005575	cellular_component	CC	The part of a cell or its extracellular environment in which a gene product is located. A gene product may be located in one or more parts of a cell and its location may be as specific as a particular macromolecular complex, that is, a stable, persistent association of macromolecules that function together.	83	0
	GO:0008150	biological_process	BP	Any process specifically pertinent to the functioning of integrated living units: cells, tissues, organs, and organisms. A process is a collection of molecular events with a defined beginning and end.	81	0
	GO:0005576	extracellular region	CC	The space external to the outermost structure of a cell. For cells without external protective or external encapsulating structures this refers to space outside of the plasma membrane. This term covers the host cell environment outside an intracellular parasite.	28	1.46784e-10
	GO:0006629	lipid metabolic process	BP	The chemical reactions and pathways involving lipids, compounds soluble in an organic solvent but not, or sparingly, in an aqueous solvent. Includes fatty acids; neutral fats, other fatty-acid esters, and soaps; long-chain (fatty) alcohols and waxes; sphingoids and other long-chain bases; glycolipids, phospholipids and sphingolipids; and carotenes, polyprenols, sterols, terpenes and other isopren…	20	1.89331e-08
	GO:0044281	small molecule metabolic process	BP	The chemical reactions and pathways involving small molecules, any low molecular weight, monomeric, non-encoded molecule.	26	3.23462e-08
	GO:0044710	single-organism metabolic process	BP	A metabolic process - chemical reactions and pathways, including anabolism and catabolism, by which living organisms transform chemical substances - which involves a single organism.	31	4.94934e-08
	GO:0006082	organic acid metabolic process	BP	The chemical reactions and pathways involving organic acids, any acidic compound containing carbon in covalent linkage.	16	1.79517e-06
	GO:0019752	carboxylic acid metabolic process	BP	The chemical reactions and pathways involving carboxylic acids, any organic acid containing one or more carboxyl (COOH) groups or anions (COO-).	15	4.50775e-06
	GO:0010033	response to organic substance	BP	Any process that results in a change in state or activity of a cell or an organism (in terms of movement, secretion, enzyme production, gene expression, etc.) as a result of an organic substance stimulus.	21	7.84027e-06
	GO:0043436	oxoacid metabolic process	BP	The chemical reactions and pathways involving any oxoacid; an oxoacid is a compound which contains oxygen, at least one other element, and at least one hydrogen bound to oxygen, and which produces a conjugate base by loss of positive hydrogen ion(s) (hydrons).	15	8.87459e-06
	GO:0044237	cellular metabolic process	BP	The chemical reactions and pathways by which individual cells transform chemical substances.	48	1.04135e-05
	GO:0044255	cellular lipid metabolic process	BP	The chemical reactions and pathways involving lipids, as carried out by individual cells.	14	1.73539e-05
	GO:0051179	localization	BP	Any process in which a cell, a substance, or a cellular entity, such as a protein complex or organelle, is transported to, and/or maintained in a specific location.	34	1.78174e-05
	GO:0042221	response to chemical stimulus	BP	Any process that results in a change in state or activity of a cell or an organism (in terms of movement, secretion, enzyme production, gene expression, etc.) as a result of a chemical stimulus.	24	1.9635e-05
	GO:0010876	lipid localization	BP	Any process in which a lipid is transported to, or maintained in, a specific location.	9	2.95721e-05
	GO:0044765	single-organism transport	BP	The directed movement of substances (such as macromolecules, small molecules, ions) into, out of or within a cell, or between cells, or within a multicellular organism by means of some agent such as a transporter or pore, involving a single organism.	26	3.19552e-05
	GO:0008152	metabolic process	BP	The chemical reactions and pathways, including anabolism and catabolism, by which living organisms transform chemical substances. Metabolic processes typically transform small molecules, but also include macromolecular processes such as DNA repair and replication, and protein synthesis and degradation.	51	4.51638e-05
	GO:0006810	transport	BP	The directed movement of substances (such as macromolecules, small molecules, ions) into, out of or within a cell, or between cells, or within a multicellular organism by means of some agent such as a transporter or pore.	29	5.21131e-05
	GO:0071704	organic substance metabolic process	BP	The chemical reactions and pathways involving an organic substance, any molecular entity containing carbon.	48	5.21131e-05
	GO:0051234	establishment of localization	BP	The directed movement of a cell, substance or cellular entity, such as a protein complex or organelle, to a specific location.	29	7.53512e-05
	GO:0009987	cellular process	BP	Any process that is carried out at the cellular level, but not necessarily restricted to a single cell. For example, cell communication occurs among more than one cell, but occurs at the cellular level.	62	8.80394e-05
	GO:0006631	fatty acid metabolic process	BP	The chemical reactions and pathways involving fatty acids, aliphatic monocarboxylic acids liberated from naturally occurring fats and oils by hydrolysis.	9	0.000139715
	GO:0032787	monocarboxylic acid metabolic process	BP	The chemical reactions and pathways involving monocarboxylic acids, any organic acid containing one carboxyl (COOH) group or anion (COO-).	10	0.000140601
	GO:0005615	extracellular space	CC	That part of a multicellular organism outside the cells proper, usually taken to be outside the plasma membranes, and occupied by fluid.	13	0.000170799
	GO:1901576	organic substance biosynthetic process	BP	The chemical reactions and pathways resulting in the formation of an organic substance, any molecular entity containing carbon.	32	0.000170799
	GO:0009058	biosynthetic process	BP	The chemical reactions and pathways resulting in the formation of substances; typically the energy-requiring part of metabolism in which simpler substances are transformed into more complex ones.	32	0.000240814
	GO:0019915	lipid storage	BP	The accumulation and maintenance in cells or tissues of lipids, compounds soluble in organic solvents but insoluble or sparingly soluble in aqueous solvents. Lipid reserves can be accumulated during early developmental stages for mobilization and utilization at later stages of development.	5	0.000275361
	GO:0008610	lipid biosynthetic process	BP	The chemical reactions and pathways resulting in the formation of lipids, compounds soluble in an organic solvent but not, or sparingly, in an aqueous solvent.	10	0.000505478
	GO:0006066	alcohol metabolic process	BP	The chemical reactions and pathways involving alcohols, any of a class of compounds containing one or more hydroxyl groups attached to a saturated carbon atom.	8	0.000633254
	GO:0044238	primary metabolic process	BP	The chemical reactions and pathways involving those compounds which are formed as a part of the normal anabolic and catabolic processes. These processes take place in most, if not all, cells of the organism.	44	0.000958222
	GO:0070887	cellular response to chemical stimulus	BP	Any process that results in a change in state or activity of a cell (in terms of movement, secretion, enzyme production, gene expression, etc.) as a result of a chemical stimulus.	16	0.000958222
	GO:0006641	triglyceride metabolic process	BP	The chemical reactions and pathways involving triglyceride, any triester of glycerol. The three fatty acid residues may all be the same or differ in any permutation. Triglycerides are important components of plant oils, animal fats and animal plasma lipoproteins.	5	0.000978923
	GO:0010883	regulation of lipid storage	BP	Any process that modulates the rate, frequency or extent of lipid storage. Lipid storage is the accumulation and maintenance in cells or tissues of lipids, compounds soluble in organic solvents but insoluble or sparingly soluble in aqueous solvents. Lipid reserves can be accumulated during early developmental stages for mobilization and utilization at later stages of development.	4	0.00109319
	GO:0006811	ion transport	BP	The directed movement of charged atoms or small charged molecules into, out of or within a cell, or between cells, by means of some agent such as a transporter or pore.	15	0.00116662
	GO:0005215	transporter activity	MF	Enables the directed movement of substances (such as macromolecules, small molecules, ions) into, out of or within a cell, or between cells.	14	0.00129269
	GO:0044699	single-organism process	BP	A biological process that involves only one organism.	53	0.00156794
	GO:0006639	acylglycerol metabolic process	BP	The chemical reactions and pathways involving acylglycerol, any mono-, di- or triester of glycerol with (one or more) fatty acids.	5	0.00157732
	GO:0010889	regulation of sequestering of triglyceride	BP	Any process that modulates the rate, frequency or extent of sequestering of triglyceride. Triglyceride sequestration is the process of binding or confining any triester of glycerol such that it is separated from other components of a biological system.	3	0.00157732
	GO:0006638	neutral lipid metabolic process	BP	The chemical reactions and pathways involving neutral lipids, lipids only soluble in solvents of very low polarity.	5	0.00167679
	GO:0016042	lipid catabolic process	BP	The chemical reactions and pathways resulting in the breakdown of lipids, compounds soluble in an organic solvent but not, or sparingly, in an aqueous solvent.	7	0.00167679
	GO:0033993	response to lipid	BP	Any process that results in a change in state or activity of a cell or an organism (in terms of movement, secretion, enzyme production, gene expression, etc.) as a result of a lipid stimulus.	9	0.00186933
	GO:0046486	glycerolipid metabolic process	BP	The chemical reactions and pathways involving glycerolipids, any lipid with a glycerol backbone. Diacylglycerol and phosphatidate are key lipid intermediates of glycerolipid biosynthesis.	7	0.00201969
	GO:0005988	lactose metabolic process	BP	The chemical reactions and pathways involving lactose, the disaccharide galactopyranosyl-glucose.	2	0.00232326
	GO:0005989	lactose biosynthetic process	BP	The chemical reactions and pathways resulting in the formation of lactose, the disaccharide galactopyranosyl-glucose.	2	0.00232326
	GO:0044249	cellular biosynthetic process	BP	The chemical reactions and pathways resulting in the formation of substances, carried out by individual cells.	29	0.00232326
	GO:0046351	disaccharide biosynthetic process	BP	The chemical reactions and pathways resulting in the formation of disaccharides, sugars composed of two monosaccharide units.	2	0.00232326
	GO:0016788	hydrolase activity, acting on ester bonds	MF	Catalysis of the hydrolysis of any ester bond.	11	0.002643
	GO:0030730	sequestering of triglyceride	BP	The process of binding or confining any triester of glycerol such that it is separated from other components of a biological system.	3	0.00284088
	GO:1901615	organic hydroxy compound metabolic process	BP	The chemical reactions and pathways involving organic hydroxy compound.	8	0.00378823
	GO:0044421	extracellular region part	CC	Any constituent part of the extracellular region, the space external to the outermost structure of a cell. For cells without external protective or external encapsulating structures this refers to space outside of the plasma membrane. This term covers constituent parts of the host cell environment outside an intracellular parasite.	13	0.00386531
	GO:0010884	positive regulation of lipid storage	BP	Any process that increases the rate, frequency or extent of lipid storage. Lipid storage is the accumulation and maintenance in cells or tissues of lipids, compounds soluble in organic solvents but insoluble or sparingly soluble in aqueous solvents. Lipid reserves can be accumulated during early developmental stages for mobilization and utilization at later stages of development.	3	0.00509219
	GO:0005488	binding	MF	The selective, non-covalent, often stoichiometric, interaction of a molecule with one or more specific sites on another molecule.	52	0.00516862
	GO:0042592	homeostatic process	BP	Any biological process involved in the maintenance of an internal steady state.	13	0.00516862
	GO:0071310	cellular response to organic substance	BP	Any process that results in a change in state or activity of a cell (in terms of movement, secretion, enzyme production, gene expression, etc.) as a result of an organic substance stimulus.	13	0.00544645
	GO:0044283	small molecule biosynthetic process	BP	The chemical reactions and pathways resulting in the formation of small molecules, any low molecular weight, monomeric, non-encoded molecule.	8	0.00551858
	GO:0005984	disaccharide metabolic process	BP	The chemical reactions and pathways involving any disaccharide, sugars composed of two monosaccharide units.	2	0.00644741
	GO:0004461	lactose synthase activity	MF	Catalysis of the reaction: UDP-galactose + D-glucose = UDP + lactose.	2	0.00656809
	GO:0044711	single-organism biosynthetic process	BP	A biosynthetic process - chemical reactions and pathways resulting in the formation of substances - involving a single organism.	8	0.00658191
	GO:0004771	sterol esterase activity	MF	Catalysis of the reaction: a steryl ester + H2O = a sterol + a fatty acid.	2	0.00817111
	GO:0048878	chemical homeostasis	BP	Any biological process involved in the maintenance of an internal steady state of a chemical.	10	0.00879998
	GO:0048871	multicellular organismal homeostasis	BP	Any process involved in the maintenance of an internal steady state at the level of the multicellular organism.	6	0.00990434
	GO:0006633	fatty acid biosynthetic process	BP	The chemical reactions and pathways resulting in the formation of a fatty acid, any of the aliphatic monocarboxylic acids that can be liberated by hydrolysis from naturally occurring fats and oils. Fatty acids are predominantly straight-chain acids of 4 to 24 carbon atoms, which may be saturated or unsaturated; branched fatty acids and hydroxy fatty acids also occur, and very long chain acids of …	5	0.0101325
	GO:0044242	cellular lipid catabolic process	BP	The chemical reactions and pathways resulting in the breakdown of lipids, as carried out by individual cells.	5	0.0109536
	GO:0006826	iron ion transport	BP	The directed movement of iron (Fe) ions into, out of or within a cell, or between cells, by means of some agent such as a transporter or pore.	3	0.0132063
	GO:0019216	regulation of lipid metabolic process	BP	Any process that modulates the frequency, rate or extent of the chemical reactions and pathways involving lipids.	6	0.013383
	GO:0045177	apical part of cell	CC	The region of a polarized cell that forms a tip or is distal to a base. For example, in a polarized epithelial cell, the apical region has an exposed surface and lies opposite to the basal lamina that separates the epithelium from other tissue.	7	0.0135988
	GO:0005515	protein binding	MF	Interacting selectively and non-covalently with any protein or protein complex (a complex of two or more proteins that may include other nonprotein molecules).	36	0.0143217
	GO:0065008	regulation of biological quality	BP	Any process that modulates a qualitative or quantitative trait of a biological quality. A biological quality is a measurable attribute of an organism or part of an organism, such as size, mass, shape, color, etc.	19	0.0143217
	GO:0003824	catalytic activity	MF	Catalysis of a biochemical reaction at physiological temperatures. In biologically catalyzed reactions, the reactants are known as substrates, and the catalysts are naturally occurring macromolecular substances known as enzymes. Enzymes possess specific binding sites for substrates, and are usually composed wholly or largely of protein, but RNA that has catalytic activity (ribozyme) is often also…	31	0.0158827
	GO:0048518	positive regulation of biological process	BP	Any process that activates or increases the frequency, rate or extent of a biological process. Biological processes are regulated by many means; examples include the control of gene expression, protein modification or interaction with a protein or substrate molecule.	24	0.0158827
	GO:0032640	tumor necrosis factor production	BP	The appearance of tumor necrosis factor due to biosynthesis or secretion following a cellular stimulus, resulting in an increase in its intracellular or extracellular levels.	4	0.0201072
	GO:0032680	regulation of tumor necrosis factor production	BP	Any process that modulates the frequency, rate, or extent of tumor necrosis factor production.	4	0.0201072
	GO:1901701	cellular response to oxygen-containing compound	BP	Any process that results in a change in state or activity of a cell (in terms of movement, secretion, enzyme production, gene expression, etc.) as a result of an oxygen-containing compound stimulus.	8	0.0204434
	GO:0048522	positive regulation of cellular process	BP	Any process that activates or increases the frequency, rate or extent of a cellular process, any of those that are carried out at the cellular level, but are not necessarily restricted to a single cell. For example, cell communication occurs among more than one cell, but occurs at the cellular level.	22	0.0212178
	GO:0071706	tumor necrosis factor superfamily cytokine production	BP	The appearance of any member of the TNF superfamily due to biosynthesis or secretion following a cellular stimulus, resulting in an increase in its intracellular or extracellular levels.	4	0.0212819
	GO:0031323	regulation of cellular metabolic process	BP	Any process that modulates the frequency, rate or extent of the chemical reactions and pathways by which individual cells transform chemical substances.	26	0.0220388
	GO:0032720	negative regulation of tumor necrosis factor production	BP	Any process that stops, prevents, or reduces the frequency, rate, or extent of tumor necrosis factor production.	3	0.0222504
	GO:0031325	positive regulation of cellular metabolic process	BP	Any process that activates or increases the frequency, rate or extent of the chemical reactions and pathways by which individual cells transform chemical substances.	16	0.0223168
	GO:0005506	iron ion binding	MF	Interacting selectively and non-covalently with iron (Fe) ions.	5	0.022418
	GO:0050801	ion homeostasis	BP	Any process involved in the maintenance of an internal steady state of ions within an organism or cell.	8	0.022418
	GO:0010890	positive regulation of sequestering of triglyceride	BP	Any process that increases the rate, frequency or extent of sequestering of triglyceride. Triglyceride sequestration is the process of binding or confining any triester of glycerol such that it is separated from other components of a biological system.	2	0.0229547
	GO:1901700	response to oxygen-containing compound	BP	Any process that results in a change in state or activity of a cell or an organism (in terms of movement, secretion, enzyme production, gene expression, etc.) as a result of an oxygen-containing compound stimulus.	10	0.0238769
	GO:0016053	organic acid biosynthetic process	BP	The chemical reactions and pathways resulting in the formation of organic acids, any acidic compound containing carbon in covalent linkage.	6	0.0261742
	GO:0019222	regulation of metabolic process	BP	Any process that modulates the frequency, rate or extent of the chemical reactions and pathways within a cell or an organism.	28	0.0261742
	GO:0046394	carboxylic acid biosynthetic process	BP	The chemical reactions and pathways resulting in the formation of carboxylic acids, any organic acid containing one or more carboxyl (-COOH) groups.	6	0.0261742
	GO:0032496	response to lipopolysaccharide	BP	Any process that results in a change in state or activity of an organism (in terms of movement, secretion, enzyme production, gene expression, etc.) as a result of a lipopolysaccharide stimulus; lipopolysaccharide is a major component of the cell wall of gram-negative bacteria.	5	0.0278387
	GO:0016298	lipase activity	MF	Catalysis of the hydrolysis of a lipid or phospholipid.	4	0.0283508
	GO:0072330	monocarboxylic acid biosynthetic process	BP	The chemical reactions and pathways resulting in the formation of monocarboxylic acids, any organic acid containing one carboxyl (-COOH) group.	5	0.0283508
	GO:0005381	iron ion transmembrane transporter activity	MF	Catalysis of the transfer of iron (Fe) ions from one side of a membrane to the other.	2	0.029435
	GO:0044425	membrane part	CC	Any constituent part of a membrane, a double layer of lipid molecules that encloses all cells, and, in eukaryotes, many organelles; may be a single or double lipid bilayer; also includes associated proteins.	33	0.0315492
	GO:0016020	membrane	CC	Double layer of lipid molecules that encloses all cells, and, in eukaryotes, many organelles; may be a single or double lipid bilayer; also includes associated proteins.	39	0.0324403
	GO:0009719	response to endogenous stimulus	BP	Any process that results in a change in state or activity of a cell or an organism (in terms of movement, secretion, enzyme production, gene expression, etc.) as a result of a stimulus arising within the organism.	10	0.0330711
	GO:0009056	catabolic process	BP	The chemical reactions and pathways resulting in the breakdown of substances, including the breakdown of carbon compounds with the liberation of energy for use by the cell or organism.	15	0.0347447
	GO:0032502	developmental process	BP	A biological process whose specific outcome is the progression of an integrated living unit: an anatomical structure (which may be a subcellular structure, cell, tissue, or organ), or organism over time from an initial condition to a later condition.	26	0.0347447
	GO:0071222	cellular response to lipopolysaccharide	BP	Any process that results in a change in state or activity of a cell (in terms of movement, secretion, enzyme production, gene expression, etc.) as a result of a lipopolysaccharide stimulus; lipopolysaccharide is a major component of the cell wall of gram-negative bacteria.	4	0.0347447
	GO:0034145	positive regulation of toll-like receptor 4 signaling pathway	BP	Any process that activates or increases the frequency, rate, or extent of toll-like receptor 4 signaling pathway.	2	0.0369343
	GO:0065007	biological regulation	BP	Any process that modulates a measurable attribute of any biological process, quality or function.	43	0.0377298
	GO:0031663	lipopolysaccharide-mediated signaling pathway	BP	A series of molecular signals initiated by the binding of a lipopolysaccharide (LPS) to a receptor on the surface of a target cell, and ending with regulation of a downstream cellular process, e.g. transcription. Lipopolysaccharides are major components of the outer membrane of Gram-negative bacteria, making them prime targets for recognition by the immune system.	3	0.0378864
	GO:0080090	regulation of primary metabolic process	BP	Any process that modulates the frequency, rate or extent of the chemical reactions and pathways within a cell or an organism involving those compounds formed as a part of the normal anabolic and catabolic processes. These processes take place in most, if not all, cells of the organism.	25	0.0378864
	GO:0009893	positive regulation of metabolic process	BP	Any process that activates or increases the frequency, rate or extent of the chemical reactions and pathways within a cell or an organism.	16	0.0379616
	GO:0002237	response to molecule of bacterial origin	BP	Any process that results in a change in state or activity of an organism (in terms of movement, secretion, enzyme production, gene expression, etc.) as a result of a stimulus by molecules of bacterial origin such as peptides derived from bacterial flagellin.	5	0.0391747
	GO:0015909	long-chain fatty acid transport	BP	The directed movement of long-chain fatty acids into, out of or within a cell, or between cells, by means of some agent such as a transporter or pore. A long-chain fatty acid is a fatty acid with a chain length between C13 and C22.	3	0.0398303
	GO:0014070	response to organic cyclic compound	BP	Any process that results in a change in state or activity of a cell or an organism (in terms of movement, secretion, enzyme production, gene expression, etc.) as a result of an organic cyclic compound stimulus.	7	0.0406911
	GO:0001503	ossification	BP	The formation of bone or of a bony substance, or the conversion of fibrous tissue or of cartilage into bone or a bony substance.	6	0.04212
	GO:0008889	glycerophosphodiester phosphodiesterase activity	MF	Catalysis of the reaction: a glycerophosphodiester + H2O = an alcohol + sn-glycerol 3-phosphate.	2	0.04212
	GO:0009617	response to bacterium	BP	Any process that results in a change in state or activity of a cell or an organism (in terms of movement, secretion, enzyme production, gene expression, etc.) as a result of a stimulus from a bacterium.	6	0.04212
	GO:0071219	cellular response to molecule of bacterial origin	BP	Any process that results in a change in state or activity of a cell (in terms of movement, secretion, enzyme production, gene expression, etc.) as a result of a stimulus by molecules of bacterial origin such as peptides derived from bacterial flagellin.	4	0.0426791
	GO:0022892	substrate-specific transporter activity	MF	Enables the directed movement of a specific substance or group of related substances (such as macromolecules, small molecules, ions) into, out of or within a cell, or between cells.	10	0.0456904
	GO:0001816	cytokine production	BP	The appearance of a cytokine due to biosynthesis or secretion following a cellular stimulus, resulting in an increase in its intracellular or extracellular levels.	7	0.0476091
	GO:0005975	carbohydrate metabolic process	BP	The chemical reactions and pathways involving carbohydrates, any of a group of organic compounds based of the general formula Cx(H2O)y. Includes the formation of carbohydrate derivatives by the addition of a carbohydrate residue to another molecule.	8	0.0476318
	GO:0045017	glycerolipid biosynthetic process	BP	The chemical reactions and pathways resulting in the formation of glycerolipids, any lipid with a glycerol backbone.	4	0.0476318
	GO:0048869	cellular developmental process	BP	A biological process whose specific outcome is the progression of a cell over time from an initial condition to a later condition.	20	0.0476318
	GO:0006869	lipid transport	BP	The directed movement of lipids into, out of or within a cell, or between cells, by means of some agent such as a transporter or pore. Lipids are compounds soluble in an organic solvent but not, or sparingly, in an aqueous solvent.	5	0.0481919
	GO:0008199	ferric iron binding	MF	Interacting selectively and non-covalently with ferric iron, Fe(III).	2	0.0482454
	GO:0001818	negative regulation of cytokine production	BP	Any process that stops, prevents, or reduces the rate of production of a cytokine.	4	0.0498836
NPL.down	GO:0005575	cellular_component	CC	The part of a cell or its extracellular environment in which a gene product is located. A gene product may be located in one or more parts of a cell and its location may be as specific as a particular macromolecular complex, that is, a stable, persistent association of macromolecules that function together.	127	0
	GO:0008150	biological_process	BP	Any process specifically pertinent to the functioning of integrated living units: cells, tissues, organs, and organisms. A process is a collection of molecular events with a defined beginning and end.	125	0
	GO:0005576	extracellular region	CC	The space external to the outermost structure of a cell. For cells without external protective or external encapsulating structures this refers to space outside of the plasma membrane. This term covers the host cell environment outside an intracellular parasite.	37	4.32151e-12
	GO:0003674	molecular_function	MF	Elemental activities, such as catalysis or binding, describing the actions of a gene product at the molecular level. A given gene product may exhibit one or more molecular functions.	123	5.56051e-11
	GO:0051234	establishment of localization	BP	The directed movement of a cell, substance or cellular entity, such as a protein complex or organelle, to a specific location.	45	2.66431e-08
	GO:0006810	transport	BP	The directed movement of substances (such as macromolecules, small molecules, ions) into, out of or within a cell, or between cells, or within a multicellular organism by means of some agent such as a transporter or pore.	44	4.04754e-08
	GO:0051179	localization	BP	Any process in which a cell, a substance, or a cellular entity, such as a protein complex or organelle, is transported to, and/or maintained in a specific location.	50	4.04754e-08
	GO:0044765	single-organism transport	BP	The directed movement of substances (such as macromolecules, small molecules, ions) into, out of or within a cell, or between cells, or within a multicellular organism by means of some agent such as a transporter or pore, involving a single organism.	37	5.23311e-07
	GO:0016020	membrane	CC	Double layer of lipid molecules that encloses all cells, and, in eukaryotes, many organelles; may be a single or double lipid bilayer; also includes associated proteins.	69	6.65032e-07
	GO:0044425	membrane part	CC	Any constituent part of a membrane, a double layer of lipid molecules that encloses all cells, and, in eukaryotes, many organelles; may be a single or double lipid bilayer; also includes associated proteins.	58	3.66575e-06
	GO:0005215	transporter activity	MF	Enables the directed movement of substances (such as macromolecules, small molecules, ions) into, out of or within a cell, or between cells.	21	1.37786e-05
	GO:0009987	cellular process	BP	Any process that is carried out at the cellular level, but not necessarily restricted to a single cell. For example, cell communication occurs among more than one cell, but occurs at the cellular level.	90	1.45902e-05
	GO:0044444	cytoplasmic part	CC	Any constituent part of the cytoplasm, all of the contents of a cell excluding the plasma membrane and nucleus, but including other subcellular structures.	53	1.45902e-05
	GO:0006629	lipid metabolic process	BP	The chemical reactions and pathways involving lipids, compounds soluble in an organic solvent but not, or sparingly, in an aqueous solvent. Includes fatty acids; neutral fats, other fatty-acid esters, and soaps; long-chain (fatty) alcohols and waxes; sphingoids and other long-chain bases; glycolipids, phospholipids and sphingolipids; and carotenes, polyprenols, sterols, terpenes and other isopren…	20	1.89419e-05
	GO:0006811	ion transport	BP	The directed movement of charged atoms or small charged molecules into, out of or within a cell, or between cells, by means of some agent such as a transporter or pore.	22	1.89419e-05
	GO:0044699	single-organism process	BP	A biological process that involves only one organism.	80	2.38802e-05
	GO:0044710	single-organism metabolic process	BP	A metabolic process - chemical reactions and pathways, including anabolism and catabolism, by which living organisms transform chemical substances - which involves a single organism.	34	5.38457e-05
	GO:0042592	homeostatic process	BP	Any biological process involved in the maintenance of an internal steady state.	20	6.1583e-05
	GO:0031224	intrinsic to membrane	CC	Located in a membrane such that some covalently attached portion of the gene product, for example part of a peptide sequence or some other covalently attached group such as a GPI anchor, spans or is embedded in one or both leaflets of the membrane.	51	6.75287e-05
	GO:0010876	lipid localization	BP	Any process in which a lipid is transported to, or maintained in, a specific location.	10	6.92601e-05
	GO:0044255	cellular lipid metabolic process	BP	The chemical reactions and pathways involving lipids, as carried out by individual cells.	16	6.92601e-05
	GO:0008610	lipid biosynthetic process	BP	The chemical reactions and pathways resulting in the formation of lipids, compounds soluble in an organic solvent but not, or sparingly, in an aqueous solvent.	13	0.000107439
	GO:0019752	carboxylic acid metabolic process	BP	The chemical reactions and pathways involving carboxylic acids, any organic acid containing one or more carboxyl (COOH) groups or anions (COO-).	16	0.000116015
	GO:0006812	cation transport	BP	The directed movement of cations, atoms or small molecules with a net positive charge, into, out of or within a cell, or between cells, by means of some agent such as a transporter or pore.	17	0.000121667
	GO:0032787	monocarboxylic acid metabolic process	BP	The chemical reactions and pathways involving monocarboxylic acids, any organic acid containing one carboxyl (COOH) group or anion (COO-).	12	0.000126036
	GO:0044281	small molecule metabolic process	BP	The chemical reactions and pathways involving small molecules, any low molecular weight, monomeric, non-encoded molecule.	26	0.000149334
	GO:0030001	metal ion transport	BP	The directed movement of metal ions, any metal ion with an electric charge, into, out of or within a cell, or between cells, by means of some agent such as a transporter or pore.	15	0.000154664
	GO:0005615	extracellular space	CC	That part of a multicellular organism outside the cells proper, usually taken to be outside the plasma membranes, and occupied by fluid.	16	0.0001587
	GO:0005623	cell	CC	The basic structural and functional unit of all organisms. Includes the plasma membrane and any external encapsulating structures such as the cell wall and cell envelope.	91	0.0001587
	GO:0044464	cell part	CC	Any constituent part of a cell, the basic structural and functional unit of all organisms.	91	0.0001587
	GO:0005488	binding	MF	The selective, non-covalent, often stoichiometric, interaction of a molecule with one or more specific sites on another molecule.	78	0.00016519
	GO:0001530	lipopolysaccharide binding	MF	Interacting selectively and non-covalently with lipopolysaccharide.	4	0.000188787
	GO:0043436	oxoacid metabolic process	BP	The chemical reactions and pathways involving any oxoacid; an oxoacid is a compound which contains oxygen, at least one other element, and at least one hydrogen bound to oxygen, and which produces a conjugate base by loss of positive hydrogen ion(s) (hydrons).	16	0.000188787
	GO:0006082	organic acid metabolic process	BP	The chemical reactions and pathways involving organic acids, any acidic compound containing carbon in covalent linkage.	16	0.000228038
	GO:0006641	triglyceride metabolic process	BP	The chemical reactions and pathways involving triglyceride, any triester of glycerol. The three fatty acid residues may all be the same or differ in any permutation. Triglycerides are important components of plant oils, animal fats and animal plasma lipoproteins.	6	0.000316115
	GO:0065007	biological regulation	BP	Any process that modulates a measurable attribute of any biological process, quality or function.	68	0.00031834
	GO:0006631	fatty acid metabolic process	BP	The chemical reactions and pathways involving fatty acids, aliphatic monocarboxylic acids liberated from naturally occurring fats and oils by hydrolysis.	10	0.000370386
	GO:0042803	protein homodimerization activity	MF	Interacting selectively and non-covalently with an identical protein to form a homodimer.	14	0.000375737
	GO:0072330	monocarboxylic acid biosynthetic process	BP	The chemical reactions and pathways resulting in the formation of monocarboxylic acids, any organic acid containing one carboxyl (-COOH) group.	8	0.000461005
	GO:0046873	metal ion transmembrane transporter activity	MF	Catalysis of the transfer of metal ions from one side of a membrane to the other.	11	0.000492978
	GO:0022857	transmembrane transporter activity	MF	Enables the transfer of a substance from one side of a membrane to the other.	16	0.000534093
	GO:0006639	acylglycerol metabolic process	BP	The chemical reactions and pathways involving acylglycerol, any mono-, di- or triester of glycerol with (one or more) fatty acids.	6	0.000568986
	GO:0044283	small molecule biosynthetic process	BP	The chemical reactions and pathways resulting in the formation of small molecules, any low molecular weight, monomeric, non-encoded molecule.	11	0.000609129
	GO:0006638	neutral lipid metabolic process	BP	The chemical reactions and pathways involving neutral lipids, lipids only soluble in solvents of very low polarity.	6	0.000629466
	GO:0065008	regulation of biological quality	BP	Any process that modulates a qualitative or quantitative trait of a biological quality. A biological quality is a measurable attribute of an organism or part of an organism, such as size, mass, shape, color, etc.	28	0.000650473
	GO:0006633	fatty acid biosynthetic process	BP	The chemical reactions and pathways resulting in the formation of a fatty acid, any of the aliphatic monocarboxylic acids that can be liberated by hydrolysis from naturally occurring fats and oils. Fatty acids are predominantly straight-chain acids of 4 to 24 carbon atoms, which may be saturated or unsaturated; branched fatty acids and hydroxy fatty acids also occur, and very long chain acids of …	7	0.000664727
	GO:0016021	integral to membrane	CC	Penetrating at least one phospholipid bilayer of a membrane. May also refer to the state of being buried in the bilayer with no exposure outside the bilayer. When used to describe a protein, indicates that all or part of the peptide sequence is embedded in the membrane.	47	0.000680798
	GO:0044711	single-organism biosynthetic process	BP	A biosynthetic process - chemical reactions and pathways resulting in the formation of substances - involving a single organism.	11	0.000728158
	GO:0048878	chemical homeostasis	BP	Any biological process involved in the maintenance of an internal steady state of a chemical.	14	0.000728158
	GO:0005737	cytoplasm	CC	All of the contents of a cell excluding the plasma membrane and nucleus, but including other subcellular structures.	64	0.000820315
	GO:0034105	positive regulation of tissue remodeling	BP	Any process that activates or increases the frequency, rate, or extent of tissue remodeling.	4	0.000903472
	GO:0016053	organic acid biosynthetic process	BP	The chemical reactions and pathways resulting in the formation of organic acids, any acidic compound containing carbon in covalent linkage.	9	0.00110614
	GO:0046394	carboxylic acid biosynthetic process	BP	The chemical reactions and pathways resulting in the formation of carboxylic acids, any organic acid containing one or more carboxyl (-COOH) groups.	9	0.00110614
	GO:0019915	lipid storage	BP	The accumulation and maintenance in cells or tissues of lipids, compounds soluble in organic solvents but insoluble or sparingly soluble in aqueous solvents. Lipid reserves can be accumulated during early developmental stages for mobilization and utilization at later stages of development.	5	0.0011453
	GO:0048518	positive regulation of biological process	BP	Any process that activates or increases the frequency, rate or extent of a biological process. Biological processes are regulated by many means; examples include the control of gene expression, protein modification or interaction with a protein or substrate molecule.	35	0.0011453
	GO:0022890	inorganic cation transmembrane transporter activity	MF	Catalysis of the transfer of inorganic cations from one side of a membrane to the other. Inorganic cations are atoms or small molecules with a positive charge that do not contain carbon in covalent linkage.	11	0.00144649
	GO:0044421	extracellular region part	CC	Any constituent part of the extracellular region, the space external to the outermost structure of a cell. For cells without external protective or external encapsulating structures this refers to space outside of the plasma membrane. This term covers constituent parts of the host cell environment outside an intracellular parasite.	17	0.00145407
	GO:0008324	cation transmembrane transporter activity	MF	Catalysis of the transfer of cation from one side of the membrane to the other.	12	0.00204152
	GO:0046486	glycerolipid metabolic process	BP	The chemical reactions and pathways involving glycerolipids, any lipid with a glycerol backbone. Diacylglycerol and phosphatidate are key lipid intermediates of glycerolipid biosynthesis.	8	0.00245618
	GO:0055114	oxidation-reduction process	BP	A metabolic process that results in the removal or addition of one or more electrons to or from a substance, with or without the concomitant removal or addition of a proton or protons.	15	0.00275506
	GO:0010883	regulation of lipid storage	BP	Any process that modulates the rate, frequency or extent of lipid storage. Lipid storage is the accumulation and maintenance in cells or tissues of lipids, compounds soluble in organic solvents but insoluble or sparingly soluble in aqueous solvents. Lipid reserves can be accumulated during early developmental stages for mobilization and utilization at later stages of development.	4	0.00322713
	GO:0010889	regulation of sequestering of triglyceride	BP	Any process that modulates the rate, frequency or extent of sequestering of triglyceride. Triglyceride sequestration is the process of binding or confining any triester of glycerol such that it is separated from other components of a biological system.	3	0.00344202
	GO:0002376	immune system process	BP	Any process involved in the development or functioning of the immune system, an organismal system for calibrated responses to potential internal or invasive threats.	19	0.00388238
	GO:0044763	single-organism cellular process	BP	Any process that is carried out at the cellular level, occurring within a single organism.	68	0.00430206
	GO:0030316	osteoclast differentiation	BP	The process in which a relatively unspecialized monocyte acquires the specialized features of an osteoclast. An osteoclast is a specialized phagocytic cell associated with the absorption and removal of the mineralized matrix of bone tissue.	5	0.00440147
	GO:0000041	transition metal ion transport	BP	The directed movement of transition metal ions into, out of or within a cell, or between cells, by means of some agent such as a transporter or pore. A transition metal is an element whose atom has an incomplete d-subshell of extranuclear electrons, or which gives rise to a cation or cations with an incomplete d-subshell. Transition metals often have more than one valency state. Biologically rele…	5	0.00459965
	GO:0019842	vitamin binding	MF	Interacting selectively and non-covalently with a vitamin, one of a number of unrelated organic substances that occur in many foods in small amounts and that are necessary in trace amounts for the normal metabolic functioning of the body.	5	0.00505961
	GO:0004320	oleoyl-[acyl-carrier-protein] hydrolase activity	MF	Catalysis of the reaction: oleoyl-[acyl-carrier protein] + H2O = [acyl-carrier protein] + oleate.	2	0.00528394
	GO:0016295	myristoyl-[acyl-carrier-protein] hydrolase activity	MF	Catalysis of the reaction: myristoyl-[acyl-carrier protein] + H2O = [acyl-carrier protein] + myristate.	2	0.00528394
	GO:0016296	palmitoyl-[acyl-carrier-protein] hydrolase activity	MF	Catalysis of the reaction: palmitoyl-[acyl-carrier protein] + H2O = [acyl-carrier protein] + palmitate.	2	0.00528394
	GO:0016297	acyl-[acyl-carrier-protein] hydrolase activity	MF	Catalysis of the reaction: acyl-[acyl-carrier protein] + H2O = [acyl-carrier protein] + a fatty acid.	2	0.00528394
	GO:0016491	oxidoreductase activity	MF	Catalysis of an oxidation-reduction (redox) reaction, a reversible chemical reaction in which the oxidation state of an atom or atoms within a molecule is altered. One substrate acts as a hydrogen or electron donor and becomes oxidized, while the other acts as hydrogen or electron acceptor and becomes reduced.	13	0.00534511
	GO:0015920	lipopolysaccharide transport	BP	The directed movement of lipopolysaccharides into, out of or within a cell, or between cells, by means of some agent such as a transporter or pore. A lipopolysaccharide is any of a group of related, structurally complex components of the outer membrane of Gram-negative bacteria. Lipopolysaccharides consist three covalently linked regions, lipid A, core oligosaccharide, and an O side chain. Lipid …	2	0.00537529
	GO:0042802	identical protein binding	MF	Interacting selectively and non-covalently with an identical protein or proteins.	15	0.00579722
	GO:0048037	cofactor binding	MF	Interacting selectively and non-covalently with a cofactor, a substance that is required for the activity of an enzyme or other protein. Cofactors may be inorganic, such as the metal atoms zinc, iron, and copper in certain forms, or organic, in which case they are referred to as coenzymes. Cofactors may either be bound tightly to active sites or bind loosely with the substrate.	8	0.00617374
	GO:0008152	metabolic process	BP	The chemical reactions and pathways, including anabolism and catabolism, by which living organisms transform chemical substances. Metabolic processes typically transform small molecules, but also include macromolecular processes such as DNA repair and replication, and protein synthesis and degradation.	63	0.00624167
	GO:0030730	sequestering of triglyceride	BP	The process of binding or confining any triester of glycerol such that it is separated from other components of a biological system.	3	0.00634547
	GO:0006869	lipid transport	BP	The directed movement of lipids into, out of or within a cell, or between cells, by means of some agent such as a transporter or pore. Lipids are compounds soluble in an organic solvent but not, or sparingly, in an aqueous solvent.	7	0.0068185
	GO:0071706	tumor necrosis factor superfamily cytokine production	BP	The appearance of any member of the TNF superfamily due to biosynthesis or secretion following a cellular stimulus, resulting in an increase in its intracellular or extracellular levels.	5	0.0068185
	GO:0031406	carboxylic acid binding	MF	Interacting selectively and non-covalently with a carboxylic acid, any organic acid containing one or more carboxyl (COOH) groups or anions (COO-).	7	0.00686373
	GO:0005515	protein binding	MF	Interacting selectively and non-covalently with any protein or protein complex (a complex of two or more proteins that may include other nonprotein molecules).	50	0.00791163
	GO:0022892	substrate-specific transporter activity	MF	Enables the directed movement of a specific substance or group of related substances (such as macromolecules, small molecules, ions) into, out of or within a cell, or between cells.	14	0.00792757
	GO:0022891	substrate-specific transmembrane transporter activity	MF	Enables the transfer of a specific substance or group of related substances from one side of a membrane to the other.	13	0.0086004
	GO:0046983	protein dimerization activity	MF	The formation of a protein dimer, a macromolecular structure consists of two noncovalently associated identical or nonidentical subunits.	15	0.0086004
	GO:0045780	positive regulation of bone resorption	BP	Any process that activates or increases the frequency, rate or extent of bone resorption.	3	0.00876549
	GO:0046852	positive regulation of bone remodeling	BP	Any process that activates or increases the frequency, rate or extent of bone remodeling.	3	0.00876549
	GO:0005739	mitochondrion	CC	A semiautonomous, self replicating organelle that occurs in varying numbers, shapes, and sizes in the cytoplasm of virtually all eukaryotic cells. It is notably the site of tissue respiration.	19	0.0101396
	GO:0010884	positive regulation of lipid storage	BP	Any process that increases the rate, frequency or extent of lipid storage. Lipid storage is the accumulation and maintenance in cells or tissues of lipids, compounds soluble in organic solvents but insoluble or sparingly soluble in aqueous solvents. Lipid reserves can be accumulated during early developmental stages for mobilization and utilization at later stages of development.	3	0.0101396
	GO:0043227	membrane-bounded organelle	CC	Organized structure of distinctive morphology and function, bounded by a single or double lipid bilayer membrane. Includes the nucleus, mitochondria, plastids, vacuoles, and vesicles. Excludes the plasma membrane.	62	0.0111438
	GO:0009617	response to bacterium	BP	Any process that results in a change in state or activity of a cell or an organism (in terms of movement, secretion, enzyme production, gene expression, etc.) as a result of a stimulus from a bacterium.	8	0.0117841
	GO:0070891	lipoteichoic acid binding	MF	Interacting selectively and non-covalently with lipoteichoic acid.	2	0.0125483
	GO:0034103	regulation of tissue remodeling	BP	Any process that modulates the frequency, rate, or extent of tissue remodeling.	4	0.0127658
	GO:0016878	acid-thiol ligase activity	MF	Catalysis of the joining of an acid and a thiol via a carbon-sulfur bond, with the concomitant hydrolysis of the diphosphate bond in ATP or a similar triphosphate.	3	0.0151377
	GO:0005506	iron ion binding	MF	Interacting selectively and non-covalently with iron (Fe) ions.	6	0.0159722
	GO:0045453	bone resorption	BP	The process in which specialized cells known as osteoclasts degrade the organic and inorganic portions of bone, and endocytose and transport the degradation products.	4	0.0164336
	GO:0015075	ion transmembrane transporter activity	MF	Catalysis of the transfer of an ion from one side of a membrane to the other.	12	0.0168507
	GO:0055085	transmembrane transport	BP	The process in which a solute is transported from one side of a membrane to the other.	13	0.0169266
	GO:0043231	intracellular membrane-bounded organelle	CC	Organized structure of distinctive morphology and function, bounded by a single or double lipid bilayer membrane and occurring within the cell. Includes the nucleus, mitochondria, plastids, vacuoles, and vesicles. Excludes the plasma membrane.	61	0.0173458
	GO:0005783	endoplasmic reticulum	CC	The irregular network of unit membranes, visible only by electron microscopy, that occurs in the cytoplasm of many eukaryotic cells. The membranes form a complex meshwork of tubular channels, which are often expanded into slitlike cavities called cisternae. The ER takes two forms, rough (or granular), with ribosomes adhering to the outer surface, and smooth (with no ribosomes attached).	16	0.0184596
	GO:0019725	cellular homeostasis	BP	Any process involved in the maintenance of an internal steady state at the level of the cell.	10	0.0197665
	GO:0071944	cell periphery	CC	The part of a cell encompassing the cell cortex, the plasma membrane, and any external encapsulating structures.	37	0.0203175
	GO:0044110	growth involved in symbiotic interaction	BP	The increase in size or mass of an organism occurring when the organism is in a symbiotic interaction.	3	0.0214039
	GO:0044116	growth of symbiont involved in interaction with host	BP	The increase in size or mass of an organism, occurring in, on or near the exterior of its host organism. The host is defined as the larger of the organisms involved in a symbiotic interaction.	3	0.0214039
	GO:0044117	growth of symbiont in host	BP	The increase in size or mass of an organism, occurring within the cells or tissues of the host organism. This may (but not necessarily) include a filamentous growth form, and also can include secretion of proteases and lipases to break down host tissue. The host is defined as the larger of the organisms involved in a symbiotic interaction.	3	0.0214039
	GO:0046916	cellular transition metal ion homeostasis	BP	Any process involved in the maintenance of an internal steady state of transition metal ions at the level of a cell. A transition metal is an element whose atom has an incomplete d-subshell of extranuclear electrons, or which gives rise to a cation or cations with an incomplete d-subshell. Transition metals often have more than one valency state. Biologically relevant transition metals include va…	4	0.0214039
	GO:0045017	glycerolipid biosynthetic process	BP	The chemical reactions and pathways resulting in the formation of glycerolipids, any lipid with a glycerol backbone.	5	0.0220852
	GO:0005436	sodium:phosphate symporter activity	MF	Catalysis of the transfer of a solute or solutes from one side of a membrane to the other according to the reaction: Na+(out) + phosphate(out) = Na+(in) + phosphate(in).	2	0.0221655
	GO:0006826	iron ion transport	BP	The directed movement of iron (Fe) ions into, out of or within a cell, or between cells, by means of some agent such as a transporter or pore.	3	0.0263157
	GO:0005886	plasma membrane	CC	The membrane surrounding a cell that separates the cell from its external environment. It consists of a phospholipid bilayer and associated proteins.	36	0.0264998
	GO:0009595	detection of biotic stimulus	BP	The series of events in which a biotic stimulus, one caused or produced by a living organism, is received and converted into a molecular signal.	3	0.0266262
	GO:0032941	secretion by tissue	BP	The controlled release of a substance by a tissue.	4	0.0266262
	GO:0050789	regulation of biological process	BP	Any process that modulates the frequency, rate or extent of a biological process. Biological processes are regulated by many means; examples include the control of gene expression, protein modification or interaction with a protein or substrate molecule.	59	0.0266262
	GO:0090207	regulation of triglyceride metabolic process	BP	Any process that modulates the frequency, rate or extent of the chemical reactions and pathways involving triglyceride, any triester of glycerol.	3	0.0283984
	GO:0006066	alcohol metabolic process	BP	The chemical reactions and pathways involving alcohols, any of a class of compounds containing one or more hydroxyl groups attached to a saturated carbon atom.	7	0.028511
	GO:0019432	triglyceride biosynthetic process	BP	The chemical reactions and pathways resulting in the formation of a triglyceride, any triester of glycerol.	3	0.0286218
	GO:0005622	intracellular	CC	The living contents of a cell; the matter contained within (but not including) the plasma membrane, usually taken to exclude large vacuoles and masses of secretory or ingested material. In eukaryotes it includes the nucleus and cytoplasm.	72	0.0300312
	GO:0006732	coenzyme metabolic process	BP	The chemical reactions and pathways involving coenzymes, any of various nonprotein organic cofactors that are required, in addition to an enzyme and a substrate, for an enzymatic reaction to proceed.	6	0.0311872
	GO:0007589	body fluid secretion	BP	The controlled release of a fluid by a cell or tissue in an animal.	4	0.0316584
	GO:0055038	recycling endosome membrane	CC	The lipid bilayer surrounding a recycling endosome.	3	0.0329313
	GO:0010890	positive regulation of sequestering of triglyceride	BP	Any process that increases the rate, frequency or extent of sequestering of triglyceride. Triglyceride sequestration is the process of binding or confining any triester of glycerol such that it is separated from other components of a biological system.	2	0.0339583
	GO:0051707	response to other organism	BP	Any process that results in a change in state or activity of a cell or an organism (in terms of movement, secretion, enzyme production, gene expression, etc.) as a result of a stimulus from another living organism.	9	0.0339583
	GO:0044424	intracellular part	CC	Any constituent part of the living contents of a cell; the matter contained within (but not including) the plasma membrane, usually taken to exclude large vacuoles and masses of secretory or ingested material. In eukaryotes it includes the nucleus and cytoplasm.	71	0.035075
	GO:0046460	neutral lipid biosynthetic process	BP	The chemical reactions and pathways resulting in the formation of neutral lipids, lipids only soluble in solvents of very low polarity.	3	0.0366065
	GO:0046463	acylglycerol biosynthetic process	BP	The chemical reactions and pathways resulting in the formation of acylglycerol, any mono-, di- or triester of glycerol with (one or more) fatty acids.	3	0.0366065
	GO:0046503	glycerolipid catabolic process	BP	The chemical reactions and pathways resulting in the breakdown of glycerolipids, any lipid with a glycerol backbone.	3	0.0369069
	GO:0046849	bone remodeling	BP	The continuous turnover of bone matrix and mineral that involves first, an increase in resorption (osteoclastic activity) and later, reactive bone formation (osteoblastic activity). The process of bone remodeling takes place in the adult skeleton at discrete foci. The process ensures the mechanical integrity of the skeleton throughout life and plays an important role in calcium homeostasis. An im…	4	0.0381226
	GO:0046915	transition metal ion transmembrane transporter activity	MF	Catalysis of the transfer of transition metal ions from one side of a membrane to the other. A transition metal is an element whose atom has an incomplete d-subshell of extranuclear electrons, or which gives rise to a cation or cations with an incomplete d-subshell. Transition metals often have more than one valency state. Biologically relevant transition metals include vanadium, manganese, iron,…	3	0.0383905
	GO:0016877	ligase activity, forming carbon-sulfur bonds	MF	Catalysis of the joining of two molecules via a carbon-sulfur bond, with the concomitant hydrolysis of the diphosphate bond in ATP or a similar triphosphate.	3	0.038708
	GO:0055037	recycling endosome	CC	Organelle consisting of networks of 60nm tubules organized around the microtubule organizing centre in some cell types. They transport molecules (e.g., receptors, transporters, lipids) derived from endosomes, the Golgi apparatus, or the cytoplasm to the plasma membrane. Transported molecules may be recycled for reuse, or may be newly synthesized.	4	0.0414286
	GO:0043648	dicarboxylic acid metabolic process	BP	The chemical reactions and pathways involving dicarboxylic acids, any organic acid containing two carboxyl (COOH) groups or anions (COO-).	4	0.0429428
	GO:0005381	iron ion transmembrane transporter activity	MF	Catalysis of the transfer of iron (Fe) ions from one side of a membrane to the other.	2	0.0441818
	GO:0048871	multicellular organismal homeostasis	BP	Any process involved in the maintenance of an internal steady state at the level of the multicellular organism.	6	0.0441818
	GO:0006879	cellular iron ion homeostasis	BP	Any process involved in the maintenance of an internal steady state of iron ions at the level of a cell.	3	0.0470333
	GO:0044282	small molecule catabolic process	BP	The chemical reactions and pathways resulting in the breakdown of small molecules, any low molecular weight, monomeric, non-encoded molecule.	6	0.0470333
	GO:0044712	single-organism catabolic process	BP	A catabolic process - chemical reactions and pathways resulting in the breakdown of substances - which involves a single organism.	6	0.0470333
	GO:0050801	ion homeostasis	BP	Any process involved in the maintenance of an internal steady state of ions within an organism or cell.	9	0.0470333
	GO:0009607	response to biotic stimulus	BP	Any process that results in a change in state or activity of a cell or an organism (in terms of movement, secretion, enzyme production, gene expression, etc.) as a result of a biotic stimulus, a stimulus caused or produced by a living organism.	9	0.0479397
	GO:0031985	Golgi cisterna	CC	Any of the thin, flattened membrane-bounded compartments that form the central portion of the Golgi complex.	3	0.0479397
	GO:0045124	regulation of bone resorption	BP	Any process that modulates the frequency, rate or extent of bone tissue loss (resorption).	3	0.0479397
	GO:0048771	tissue remodeling	BP	The reorganization or renovation of existing tissues. This process can either change the characteristics of a tissue such as in blood vessel remodeling, or result in the dynamic equilibrium of a tissue such as in bone remodeling.	5	0.0479397
	GO:0009986	cell surface	CC	The external part of the cell wall and/or plasma membrane.	10	0.0489387
PL.down	GO:0003674	molecular_function	MF	Elemental activities, such as catalysis or binding, describing the actions of a gene product at the molecular level. A given gene product may exhibit one or more molecular functions.	87	0
	GO:0005575	cellular_component	CC	The part of a cell or its extracellular environment in which a gene product is located. A gene product may be located in one or more parts of a cell and its location may be as specific as a particular macromolecular complex, that is, a stable, persistent association of macromolecules that function together.	88	0
	GO:0008150	biological_process	BP	Any process specifically pertinent to the functioning of integrated living units: cells, tissues, organs, and organisms. A process is a collection of molecular events with a defined beginning and end.	88	0
	GO:0005576	extracellular region	CC	The space external to the outermost structure of a cell. For cells without external protective or external encapsulating structures this refers to space outside of the plasma membrane. This term covers the host cell environment outside an intracellular parasite.	33	3.65438e-14
	GO:0005615	extracellular space	CC	That part of a multicellular organism outside the cells proper, usually taken to be outside the plasma membranes, and occupied by fluid.	18	5.4234e-08
	GO:0044421	extracellular region part	CC	Any constituent part of the extracellular region, the space external to the outermost structure of a cell. For cells without external protective or external encapsulating structures this refers to space outside of the plasma membrane. This term covers constituent parts of the host cell environment outside an intracellular parasite.	18	1.40084e-05
	GO:0044765	single-organism transport	BP	The directed movement of substances (such as macromolecules, small molecules, ions) into, out of or within a cell, or between cells, or within a multicellular organism by means of some agent such as a transporter or pore, involving a single organism.	27	0.000157148
	GO:0001530	lipopolysaccharide binding	MF	Interacting selectively and non-covalently with lipopolysaccharide.	4	0.000180992
	GO:0051179	localization	BP	Any process in which a cell, a substance, or a cellular entity, such as a protein complex or organelle, is transported to, and/or maintained in a specific location.	34	0.00038508
	GO:0071222	cellular response to lipopolysaccharide	BP	Any process that results in a change in state or activity of a cell (in terms of movement, secretion, enzyme production, gene expression, etc.) as a result of a lipopolysaccharide stimulus; lipopolysaccharide is a major component of the cell wall of gram-negative bacteria.	6	0.00125152
	GO:0051234	establishment of localization	BP	The directed movement of a cell, substance or cellular entity, such as a protein complex or organelle, to a specific location.	29	0.00129059
	GO:0071219	cellular response to molecule of bacterial origin	BP	Any process that results in a change in state or activity of a cell (in terms of movement, secretion, enzyme production, gene expression, etc.) as a result of a stimulus by molecules of bacterial origin such as peptides derived from bacterial flagellin.	6	0.00175939
	GO:0001816	cytokine production	BP	The appearance of a cytokine due to biosynthesis or secretion following a cellular stimulus, resulting in an increase in its intracellular or extracellular levels.	10	0.00194271
	GO:0006810	transport	BP	The directed movement of substances (such as macromolecules, small molecules, ions) into, out of or within a cell, or between cells, or within a multicellular organism by means of some agent such as a transporter or pore.	28	0.00233242
	GO:0006066	alcohol metabolic process	BP	The chemical reactions and pathways involving alcohols, any of a class of compounds containing one or more hydroxyl groups attached to a saturated carbon atom.	8	0.00245909
	GO:0071216	cellular response to biotic stimulus	BP	Any process that results in a change in state or activity of a cell (in terms of movement, secretion, enzyme production, gene expression, etc.) as a result of a biotic stimulus, a stimulus caused or produced by a living organism.	6	0.00245909
	GO:0032640	tumor necrosis factor production	BP	The appearance of tumor necrosis factor due to biosynthesis or secretion following a cellular stimulus, resulting in an increase in its intracellular or extracellular levels.	5	0.00527402
	GO:0032680	regulation of tumor necrosis factor production	BP	Any process that modulates the frequency, rate, or extent of tumor necrosis factor production.	5	0.00527402
	GO:0044710	single-organism metabolic process	BP	A metabolic process - chemical reactions and pathways, including anabolism and catabolism, by which living organisms transform chemical substances - which involves a single organism.	24	0.00535446
	GO:0071706	tumor necrosis factor superfamily cytokine production	BP	The appearance of any member of the TNF superfamily due to biosynthesis or secretion following a cellular stimulus, resulting in an increase in its intracellular or extracellular levels.	5	0.00535446
	GO:0044281	small molecule metabolic process	BP	The chemical reactions and pathways involving small molecules, any low molecular weight, monomeric, non-encoded molecule.	19	0.00585833
	GO:0006811	ion transport	BP	The directed movement of charged atoms or small charged molecules into, out of or within a cell, or between cells, by means of some agent such as a transporter or pore.	15	0.00631153
	GO:0031663	lipopolysaccharide-mediated signaling pathway	BP	A series of molecular signals initiated by the binding of a lipopolysaccharide (LPS) to a receptor on the surface of a target cell, and ending with regulation of a downstream cellular process, e.g. transcription. Lipopolysaccharides are major components of the outer membrane of Gram-negative bacteria, making them prime targets for recognition by the immune system.	4	0.00631153
	GO:0030001	metal ion transport	BP	The directed movement of metal ions, any metal ion with an electric charge, into, out of or within a cell, or between cells, by means of some agent such as a transporter or pore.	11	0.00772498
	GO:0006629	lipid metabolic process	BP	The chemical reactions and pathways involving lipids, compounds soluble in an organic solvent but not, or sparingly, in an aqueous solvent. Includes fatty acids; neutral fats, other fatty-acid esters, and soaps; long-chain (fatty) alcohols and waxes; sphingoids and other long-chain bases; glycolipids, phospholipids and sphingolipids; and carotenes, polyprenols, sterols, terpenes and other isopren…	13	0.0104722
	GO:0006812	cation transport	BP	The directed movement of cations, atoms or small molecules with a net positive charge, into, out of or within a cell, or between cells, by means of some agent such as a transporter or pore.	12	0.0104722
	GO:0044699	single-organism process	BP	A biological process that involves only one organism.	55	0.0104722
	GO:0065007	biological regulation	BP	Any process that modulates a measurable attribute of any biological process, quality or function.	49	0.0104722
	GO:0032496	response to lipopolysaccharide	BP	Any process that results in a change in state or activity of an organism (in terms of movement, secretion, enzyme production, gene expression, etc.) as a result of a lipopolysaccharide stimulus; lipopolysaccharide is a major component of the cell wall of gram-negative bacteria.	6	0.0108209
	GO:1901615	organic hydroxy compound metabolic process	BP	The chemical reactions and pathways involving organic hydroxy compound.	8	0.0128461
	GO:0009987	cellular process	BP	Any process that is carried out at the cellular level, but not necessarily restricted to a single cell. For example, cell communication occurs among more than one cell, but occurs at the cellular level.	61	0.0148904
	GO:0002237	response to molecule of bacterial origin	BP	Any process that results in a change in state or activity of an organism (in terms of movement, secretion, enzyme production, gene expression, etc.) as a result of a stimulus by molecules of bacterial origin such as peptides derived from bacterial flagellin.	6	0.0175586
	GO:0070891	lipoteichoic acid binding	MF	Interacting selectively and non-covalently with lipoteichoic acid.	2	0.0175586
	GO:0001817	regulation of cytokine production	BP	Any process that modulates the frequency, rate, or extent of production of a cytokine.	8	0.0177019
	GO:0004771	sterol esterase activity	MF	Catalysis of the reaction: a steryl ester + H2O = a sterol + a fatty acid.	2	0.0179672
	GO:0006814	sodium ion transport	BP	The directed movement of sodium ions (Na+) into, out of or within a cell, or between cells, by means of some agent such as a transporter or pore.	6	0.0179672
	GO:0008283	cell proliferation	BP	The multiplication or reproduction of cells, resulting in the expansion of a cell population.	15	0.0191095
	GO:0048518	positive regulation of biological process	BP	Any process that activates or increases the frequency, rate or extent of a biological process. Biological processes are regulated by many means; examples include the control of gene expression, protein modification or interaction with a protein or substrate molecule.	26	0.0191095
	GO:0010033	response to organic substance	BP	Any process that results in a change in state or activity of a cell or an organism (in terms of movement, secretion, enzyme production, gene expression, etc.) as a result of an organic substance stimulus.	16	0.019454
	GO:0046873	metal ion transmembrane transporter activity	MF	Catalysis of the transfer of metal ions from one side of a membrane to the other.	8	0.019454
	GO:0006954	inflammatory response	BP	The immediate defensive reaction (by vertebrate tissue) to infection or injury caused by chemical or physical agents. The process is characterized by local vasodilation, extravasation of plasma into intercellular spaces and accumulation of white blood cells and macrophages.	8	0.0200506
	GO:0015081	sodium ion transmembrane transporter activity	MF	Catalysis of the transfer of sodium ions (Na+) from one side of a membrane to the other.	5	0.0200506
	GO:0016020	membrane	CC	Double layer of lipid molecules that encloses all cells, and, in eukaryotes, many organelles; may be a single or double lipid bilayer; also includes associated proteins.	43	0.0200506
	GO:0071310	cellular response to organic substance	BP	Any process that results in a change in state or activity of a cell (in terms of movement, secretion, enzyme production, gene expression, etc.) as a result of an organic substance stimulus.	13	0.0200506
	GO:1901700	response to oxygen-containing compound	BP	Any process that results in a change in state or activity of a cell or an organism (in terms of movement, secretion, enzyme production, gene expression, etc.) as a result of an oxygen-containing compound stimulus.	11	0.0200506
	GO:0032879	regulation of localization	BP	Any process that modulates the frequency, rate or extent of any process in which a cell, a substance, or a cellular entity is transported to, or maintained in, a specific location.	16	0.0220281
	GO:0005886	plasma membrane	CC	The membrane surrounding a cell that separates the cell from its external environment. It consists of a phospholipid bilayer and associated proteins.	29	0.0222548
	GO:0048871	multicellular organismal homeostasis	BP	Any process involved in the maintenance of an internal steady state at the level of the multicellular organism.	6	0.0223416
	GO:0042127	regulation of cell proliferation	BP	Any process that modulates the frequency, rate or extent of cell proliferation.	13	0.0247088
	GO:0042221	response to chemical stimulus	BP	Any process that results in a change in state or activity of a cell or an organism (in terms of movement, secretion, enzyme production, gene expression, etc.) as a result of a chemical stimulus.	19	0.0277553
	GO:0008324	cation transmembrane transporter activity	MF	Catalysis of the transfer of cation from one side of the membrane to the other.	9	0.0303457
	GO:0045598	regulation of fat cell differentiation	BP	Any process that modulates the frequency, rate or extent of adipocyte differentiation.	4	0.0303457
	GO:0071944	cell periphery	CC	The part of a cell encompassing the cell cortex, the plasma membrane, and any external encapsulating structures.	29	0.0303457
	GO:0071396	cellular response to lipid	BP	Any process that results in a change in state or activity of a cell (in terms of movement, secretion, enzyme production, gene expression, etc.) as a result of a lipid stimulus.	6	0.0312319
	GO:0022890	inorganic cation transmembrane transporter activity	MF	Catalysis of the transfer of inorganic cations from one side of a membrane to the other. Inorganic cations are atoms or small molecules with a positive charge that do not contain carbon in covalent linkage.	8	0.0335792
	GO:0070887	cellular response to chemical stimulus	BP	Any process that results in a change in state or activity of a cell (in terms of movement, secretion, enzyme production, gene expression, etc.) as a result of a chemical stimulus.	14	0.0335792
	GO:0034358	plasma lipoprotein particle	CC	A spherical particle with a hydrophobic core of triglycerides and/or cholesterol esters, surrounded by an amphipathic monolayer of phospholipids, cholesterol and apolipoproteins. Plasma lipoprotein particles transport lipids, which are non-covalently associated with the particles, in the blood or lymph.	3	0.0335845
	GO:0032994	protein-lipid complex	CC	A macromolecular complex containing both protein and lipid molecules.	3	0.0367627
	GO:0008202	steroid metabolic process	BP	The chemical reactions and pathways involving steroids, compounds with a 1,2,cyclopentanoperhydrophenanthrene nucleus.	6	0.0373183
	GO:0032720	negative regulation of tumor necrosis factor production	BP	Any process that stops, prevents, or reduces the frequency, rate, or extent of tumor necrosis factor production.	3	0.0373183
	GO:0001894	tissue homeostasis	BP	A homeostatic process involved in the maintenance of an internal steady state within a defined tissue of an organism, including control of cellular proliferation and death and control of metabolic function.	5	0.0379293
	GO:0006879	cellular iron ion homeostasis	BP	Any process involved in the maintenance of an internal steady state of iron ions at the level of a cell.	3	0.0379293
	GO:0015075	ion transmembrane transporter activity	MF	Catalysis of the transfer of an ion from one side of a membrane to the other.	10	0.0379293
	GO:0016324	apical plasma membrane	CC	The region of the plasma membrane located at the apical end of the cell.	6	0.0379293
	GO:0045600	positive regulation of fat cell differentiation	BP	Any process that activates or increases the frequency, rate or extent of adipocyte differentiation.	3	0.0379293
	GO:0045807	positive regulation of endocytosis	BP	Any process that activates or increases the frequency, rate or extent of endocytosis.	4	0.0423832
	GO:1901701	cellular response to oxygen-containing compound	BP	Any process that results in a change in state or activity of a cell (in terms of movement, secretion, enzyme production, gene expression, etc.) as a result of an oxygen-containing compound stimulus.	8	0.0433052
	GO:0044425	membrane part	CC	Any constituent part of a membrane, a double layer of lipid molecules that encloses all cells, and, in eukaryotes, many organelles; may be a single or double lipid bilayer; also includes associated proteins.	35	0.0439223
	GO:0043436	oxoacid metabolic process	BP	The chemical reactions and pathways involving any oxoacid; an oxoacid is a compound which contains oxygen, at least one other element, and at least one hydrogen bound to oxygen, and which produces a conjugate base by loss of positive hydrogen ion(s) (hydrons).	10	0.0443389
	GO:0042592	homeostatic process	BP	Any biological process involved in the maintenance of an internal steady state.	12	0.0460642
	GO:0006082	organic acid metabolic process	BP	The chemical reactions and pathways involving organic acids, any acidic compound containing carbon in covalent linkage.	10	0.0498917
LOL.down	GO:0030879	mammary gland development	BP	The process whose specific outcome is the progression of the mammary gland over time, from its formation to the mature structure. The mammary gland is a large compound sebaceous gland that in female mammals is modified to secrete milk. Its development starts with the formation of the mammary line and ends as the mature gland cycles between nursing and weaning stages.	6	0.00228838
	GO:0060444	branching involved in mammary gland duct morphogenesis	BP	The process in which the branching structure of the mammary gland duct is generated and organized. The mammary gland is a large compound sebaceous gland that in female mammals is modified to secrete milk.	4	0.00228838
	GO:0061180	mammary gland epithelium development	BP	The process whose specific outcome is the progression of the mammary gland epithelium over time, from its formation to the mature structure. The mammary gland is a large compound sebaceous gland that in female mammals is modified to secrete milk.	5	0.00228838
	GO:0097305	response to alcohol	BP	Any process that results in a change in state or activity of a cell or an organism (in terms of movement, secretion, enzyme production, gene expression, etc.) as a result of an alcohol stimulus.	6	0.00228838
	GO:0032355	response to estradiol stimulus	BP	Any process that results in a change in state or activity of a cell or an organism (in terms of movement, secretion, enzyme production, gene expression, etc.) as a result of stimulus by estradiol, a C18 steroid hormone hydroxylated at C3 and C17 that acts as a potent estrogen.	4	0.00279965
	GO:0065008	regulation of biological quality	BP	Any process that modulates a qualitative or quantitative trait of a biological quality. A biological quality is a measurable attribute of an organism or part of an organism, such as size, mass, shape, color, etc.	19	0.00279965
	GO:0060603	mammary gland duct morphogenesis	BP	The process in which anatomical structures of the mammary ducts are generated and organized. Mammary ducts are epithelial tubes that transport milk.	4	0.00549199
	GO:0048732	gland development	BP	The process whose specific outcome is the progression of a gland over time, from its formation to the mature structure. A gland is an organ specialised for secretion.	7	0.00564471
	GO:0009986	cell surface	CC	The external part of the cell wall and/or plasma membrane.	9	0.0134697
	GO:0022612	gland morphogenesis	BP	The process in which the anatomical structures of a gland are generated and organized.	5	0.0134697
	GO:0044763	single-organism cellular process	BP	Any process that is carried out at the cellular level, occurring within a single organism.	40	0.0134697
	GO:0060443	mammary gland morphogenesis	BP	The process in which anatomical structures of the mammary gland are generated and organized. Morphogenesis refers to the creation of shape. The mammary gland is a large compound sebaceous gland that in female mammals is modified to secrete milk.	4	0.0134697
	GO:0044699	single-organism process	BP	A biological process that involves only one organism.	42	0.0134826
	GO:0005515	protein binding	MF	Interacting selectively and non-covalently with any protein or protein complex (a complex of two or more proteins that may include other nonprotein molecules).	31	0.0152679
	GO:0060749	mammary gland alveolus development	BP	The progression of the mammary gland alveolus over time, from its formation to its mature state. The mammary gland alveolus is a sac-like structure that is found in the mature gland.	3	0.0197054
	GO:0061377	mammary gland lobule development	BP	The progression of the mammary gland lobule over time, from its formation to the mature structure. A mammary gland lobule is a small rounded projection of the mammary gland.	3	0.0197054
	GO:0048731	system development	BP	The process whose specific outcome is the progression of an organismal system over time, from its formation to the mature structure. A system is a regularly interacting or interdependent group of organs or tissues that work together to carry out a given biological process.	20	0.0273446
	GO:0043627	response to estrogen stimulus	BP	Any process that results in a change in state or activity of a cell or an organism (in terms of movement, secretion, enzyme production, gene expression, etc.) as a result of stimulus by an estrogen, C18 steroid hormones that can stimulate the development of female sexual characteristics.	4	0.0328317
	GO:0032501	multicellular organismal process	BP	Any biological process, occurring at the level of a multicellular organism, pertinent to its function.	27	0.0453774
	GO:0044459	plasma membrane part	CC	Any constituent part of the plasma membrane, the membrane surrounding a cell that separates the cell from its external environment. It consists of a phospholipid bilayer and associated proteins.	13	0.0453774
	GO:0048754	branching morphogenesis of an epithelial tube	BP	The process in which the anatomical structures of branches in an epithelial tube are generated and organized. A tube is a long hollow cylinder.	5	0.0453774
	GO:0060750	epithelial cell proliferation involved in mammary gland duct elongation	BP	The multiplication or reproduction of mammary gland branch epithelial cells, resulting in the elongation of the branch. The mammary gland branch differs from the bud in that it is not the initial curved portion of the outgrowth.	2	0.04666
	GO:0048523	negative regulation of cellular process	BP	Any process that stops, prevents, or reduces the frequency, rate or extent of a cellular process, any of those that are carried out at the cellular level, but are not necessarily restricted to a single cell. For example, cell communication occurs among more than one cell, but occurs at the cellular level.	18	0.0470558
	GO:0050793	regulation of developmental process	BP	Any process that modulates the frequency, rate or extent of development, the biological process whose specific outcome is the progression of a multicellular organism over time from an initial condition (e.g. a zygote, or a young adult) to a later condition (e.g. a multicellular animal or an aged adult).	13	0.0470558
	GO:0065007	biological regulation	BP	Any process that modulates a measurable attribute of any biological process, quality or function.	36	0.0470558
	GO:0048545	response to steroid hormone stimulus	BP	Any process that results in a change in state or activity of a cell or an organism (in terms of movement, secretion, enzyme production, gene expression, etc.) as a result of a steroid hormone stimulus.	5	0.0479582
	GO:0048589	developmental growth	BP	The increase in size or mass of an entire organism, a part of an organism or a cell, where the increase in size or mass has the specific outcome of the progression of the organism over time from one condition to another.	6	0.0479582
	GO:0048856	anatomical structure development	BP	The biological process whose specific outcome is the progression of an anatomical structure from an initial condition to its mature state. This process begins with the formation of the structure and ends with the mature structure, whatever form that may be including its natural destruction. An anatomical structure is any biological entity that occupies space and is distinguished from its surround…	21	0.0479582
LIL.down	GO:0044425	membrane part	CC	Any constituent part of a membrane, a double layer of lipid molecules that encloses all cells, and, in eukaryotes, many organelles; may be a single or double lipid bilayer; also includes associated proteins.	36	0.00741088
	GO:0044459	plasma membrane part	CC	Any constituent part of the plasma membrane, the membrane surrounding a cell that separates the cell from its external environment. It consists of a phospholipid bilayer and associated proteins.	17	0.00741088
	GO:0065008	regulation of biological quality	BP	Any process that modulates a qualitative or quantitative trait of a biological quality. A biological quality is a measurable attribute of an organism or part of an organism, such as size, mass, shape, color, etc.	21	0.00741088
	GO:0008150	biological_process	BP	Any process specifically pertinent to the functioning of integrated living units: cells, tissues, organs, and organisms. A process is a collection of molecular events with a defined beginning and end.	67	0.0325172
	GO:0016020	membrane	CC	Double layer of lipid molecules that encloses all cells, and, in eukaryotes, many organelles; may be a single or double lipid bilayer; also includes associated proteins.	39	0.0325172
	GO:0031224	intrinsic to membrane	CC	Located in a membrane such that some covalently attached portion of the gene product, for example part of a peptide sequence or some other covalently attached group such as a GPI anchor, spans or is embedded in one or both leaflets of the membrane.	31	0.0325172
	GO:0003674	molecular_function	MF	Elemental activities, such as catalysis or binding, describing the actions of a gene product at the molecular level. A given gene product may exhibit one or more molecular functions.	66	0.0401286
	GO:0005615	extracellular space	CC	That part of a multicellular organism outside the cells proper, usually taken to be outside the plasma membranes, and occupied by fluid.	10	0.0401286
	GO:0006812	cation transport	BP	The directed movement of cations, atoms or small molecules with a net positive charge, into, out of or within a cell, or between cells, by means of some agent such as a transporter or pore.	11	0.0401286
	GO:0006811	ion transport	BP	The directed movement of charged atoms or small charged molecules into, out of or within a cell, or between cells, by means of some agent such as a transporter or pore.	13	0.0465205
LOIL.down	GO:0003674	molecular_function	MF	Elemental activities, such as catalysis or binding, describing the actions of a gene product at the molecular level. A given gene product may exhibit one or more molecular functions.	99	6.52372e-05
	GO:0005575	cellular_component	CC	The part of a cell or its extracellular environment in which a gene product is located. A gene product may be located in one or more parts of a cell and its location may be as specific as a particular macromolecular complex, that is, a stable, persistent association of macromolecules that function together.	99	0.000163802
	GO:0008150	biological_process	BP	Any process specifically pertinent to the functioning of integrated living units: cells, tissues, organs, and organisms. A process is a collection of molecular events with a defined beginning and end.	98	0.000163802
	GO:0031224	intrinsic to membrane	CC	Located in a membrane such that some covalently attached portion of the gene product, for example part of a peptide sequence or some other covalently attached group such as a GPI anchor, spans or is embedded in one or both leaflets of the membrane.	46	0.000163802
	GO:0044425	membrane part	CC	Any constituent part of a membrane, a double layer of lipid molecules that encloses all cells, and, in eukaryotes, many organelles; may be a single or double lipid bilayer; also includes associated proteins.	49	0.000163802
	GO:0016021	integral to membrane	CC	Penetrating at least one phospholipid bilayer of a membrane. May also refer to the state of being buried in the bilayer with no exposure outside the bilayer. When used to describe a protein, indicates that all or part of the peptide sequence is embedded in the membrane.	44	0.00049941
	GO:0065008	regulation of biological quality	BP	Any process that modulates a qualitative or quantitative trait of a biological quality. A biological quality is a measurable attribute of an organism or part of an organism, such as size, mass, shape, color, etc.	27	0.000897024
	GO:0001503	ossification	BP	The formation of bone or of a bony substance, or the conversion of fibrous tissue or of cartilage into bone or a bony substance.	9	0.00503276
	GO:0016020	membrane	CC	Double layer of lipid molecules that encloses all cells, and, in eukaryotes, many organelles; may be a single or double lipid bilayer; also includes associated proteins.	53	0.00503276
	GO:0044421	extracellular region part	CC	Any constituent part of the extracellular region, the space external to the outermost structure of a cell. For cells without external protective or external encapsulating structures this refers to space outside of the plasma membrane. This term covers constituent parts of the host cell environment outside an intracellular parasite.	16	0.00503276
	GO:0045667	regulation of osteoblast differentiation	BP	Any process that modulates the frequency, rate or extent of osteoblast differentiation.	6	0.00503276
	GO:0005615	extracellular space	CC	That part of a multicellular organism outside the cells proper, usually taken to be outside the plasma membranes, and occupied by fluid.	13	0.00658414
	GO:0030278	regulation of ossification	BP	Any process that modulates the frequency, rate or extent of bone formation.	7	0.00658414
	GO:0005576	extracellular region	CC	The space external to the outermost structure of a cell. For cells without external protective or external encapsulating structures this refers to space outside of the plasma membrane. This term covers the host cell environment outside an intracellular parasite.	20	0.00986814
	GO:0030879	mammary gland development	BP	The process whose specific outcome is the progression of the mammary gland over time, from its formation to the mature structure. The mammary gland is a large compound sebaceous gland that in female mammals is modified to secrete milk. Its development starts with the formation of the mammary line and ends as the mature gland cycles between nursing and weaning stages.	6	0.0099829
	GO:0061180	mammary gland epithelium development	BP	The process whose specific outcome is the progression of the mammary gland epithelium over time, from its formation to the mature structure. The mammary gland is a large compound sebaceous gland that in female mammals is modified to secrete milk.	5	0.0099829
	GO:0072009	nephron epithelium development	BP	The process whose specific outcome is the progression of the nephron epithelium over time, from its formation to the mature structure. An epithelium is a tissue that covers the internal or external surfaces of an anatomical structure. The nephron epithelium is a tissue that covers the surface of a nephron.	4	0.0104085
	GO:0045595	regulation of cell differentiation	BP	Any process that modulates the frequency, rate or extent of cell differentiation, the process in which relatively unspecialized cells acquire specialized structural and functional features.	16	0.0118037
	GO:0060429	epithelium development	BP	The process whose specific outcome is the progression of an epithelium over time, from its formation to the mature structure. An epithelium is a tissue that covers the internal or external surfaces of an anatomical structure.	13	0.0179366
	GO:0001649	osteoblast differentiation	BP	The process whereby a relatively unspecialized cell acquires the specialized features of an osteoblast, a mesodermal or neural crest cell that gives rise to bone.	6	0.019977
	GO:0072073	kidney epithelium development	BP	The process whose specific outcome is the progression of an epithelium in the kidney over time, from its formation to the mature structure. An epithelium is a tissue that covers the internal or external surfaces of an anatomical structure.	4	0.019977
	GO:0032501	multicellular organismal process	BP	Any biological process, occurring at the level of a multicellular organism, pertinent to its function.	41	0.0201159
	GO:0030855	epithelial cell differentiation	BP	The process in which a relatively unspecialized cell acquires specialized features of an epithelial cell, any of the cells making up an epithelium.	10	0.0229939
	GO:0044707	single-multicellular organism process	BP	A biological process occurring within a single, multicellular organism.	40	0.0254589
	GO:0005623	cell	CC	The basic structural and functional unit of all organisms. Includes the plasma membrane and any external encapsulating structures such as the cell wall and cell envelope.	74	0.0283978
	GO:0022892	substrate-specific transporter activity	MF	Enables the directed movement of a specific substance or group of related substances (such as macromolecules, small molecules, ions) into, out of or within a cell, or between cells.	13	0.0283978
	GO:0044459	plasma membrane part	CC	Any constituent part of the plasma membrane, the membrane surrounding a cell that separates the cell from its external environment. It consists of a phospholipid bilayer and associated proteins.	18	0.0283978
	GO:0044464	cell part	CC	Any constituent part of a cell, the basic structural and functional unit of all organisms.	74	0.0283978
	GO:0051234	establishment of localization	BP	The directed movement of a cell, substance or cellular entity, such as a protein complex or organelle, to a specific location.	29	0.0283978
	GO:0090183	regulation of kidney development	BP	Any process that modulates the rate, frequency or extent of kidney development. Kidney development is the process whose specific outcome is the progression of the kidney over time, from its formation to the mature structure. The kidney is an organ that filters the blood and excretes the end products of body metabolism in the form of urine.	4	0.0283978
	GO:0007155	cell adhesion	BP	The attachment of a cell, either to another cell or to an underlying substrate such as the extracellular matrix, via cell adhesion molecules.	13	0.0293343
	GO:0010771	negative regulation of cell morphogenesis involved in differentiation	BP	Any process that decreases the frequency, rate or extent of cell morphogenesis contributing to cell differentiation. Cell morphogenesis involved in differentiation is the change in form (cell shape and size) that occurs when relatively unspecialized cells acquire specialized structural and/or functional features that characterize the cells, tissues, or organs of the mature organism or some other …	3	0.0293343
	GO:0022610	biological adhesion	BP	The attachment of a cell or organism to a substrate or other organism.	13	0.0300527
	GO:0051179	localization	BP	Any process in which a cell, a substance, or a cellular entity, such as a protein complex or organelle, is transported to, and/or maintained in a specific location.	33	0.0300527
	GO:0022891	substrate-specific transmembrane transporter activity	MF	Enables the transfer of a specific substance or group of related substances from one side of a membrane to the other.	12	0.0306546
	GO:0001655	urogenital system development	BP	The process whose specific outcome is the progression of the urogenital system over time, from its formation to the mature structure.	7	0.0338492
	GO:0005215	transporter activity	MF	Enables the directed movement of substances (such as macromolecules, small molecules, ions) into, out of or within a cell, or between cells.	14	0.0338492
	GO:0006811	ion transport	BP	The directed movement of charged atoms or small charged molecules into, out of or within a cell, or between cells, by means of some agent such as a transporter or pore.	15	0.0338492
	GO:0016337	cell-cell adhesion	BP	The attachment of one cell to another cell via adhesion molecules.	8	0.0338492
	GO:0045597	positive regulation of cell differentiation	BP	Any process that activates or increases the frequency, rate or extent of cell differentiation.	10	0.0338492
	GO:0048754	branching morphogenesis of an epithelial tube	BP	The process in which the anatomical structures of branches in an epithelial tube are generated and organized. A tube is a long hollow cylinder.	6	0.0338492
	GO:0006810	transport	BP	The directed movement of substances (such as macromolecules, small molecules, ions) into, out of or within a cell, or between cells, or within a multicellular organism by means of some agent such as a transporter or pore.	28	0.0339791
	GO:0003338	metanephros morphogenesis	BP	The process in which the anatomical structures of the metanephros are generated and organized.	3	0.0344405
	GO:0044765	single-organism transport	BP	The directed movement of substances (such as macromolecules, small molecules, ions) into, out of or within a cell, or between cells, or within a multicellular organism by means of some agent such as a transporter or pore, involving a single organism.	24	0.0344405
	GO:0045596	negative regulation of cell differentiation	BP	Any process that stops, prevents, or reduces the frequency, rate or extent of cell differentiation.	9	0.0344405
	GO:0048545	response to steroid hormone stimulus	BP	Any process that results in a change in state or activity of a cell or an organism (in terms of movement, secretion, enzyme production, gene expression, etc.) as a result of a steroid hormone stimulus.	6	0.0344405
	GO:0048732	gland development	BP	The process whose specific outcome is the progression of a gland over time, from its formation to the mature structure. A gland is an organ specialised for secretion.	7	0.0344405
	GO:0060749	mammary gland alveolus development	BP	The progression of the mammary gland alveolus over time, from its formation to its mature state. The mammary gland alveolus is a sac-like structure that is found in the mature gland.	3	0.0344405
	GO:0061377	mammary gland lobule development	BP	The progression of the mammary gland lobule over time, from its formation to the mature structure. A mammary gland lobule is a small rounded projection of the mammary gland.	3	0.0344405
	GO:0097305	response to alcohol	BP	Any process that results in a change in state or activity of a cell or an organism (in terms of movement, secretion, enzyme production, gene expression, etc.) as a result of an alcohol stimulus.	5	0.0395066
	GO:0051093	negative regulation of developmental process	BP	Any process that stops, prevents or reduces the rate or extent of development, the biological process whose specific outcome is the progression of an organism over time from an initial condition (e.g. a zygote, or a young adult) to a later condition (e.g. a multicellular animal or an aged adult).	10	0.0407523
	GO:0009986	cell surface	CC	The external part of the cell wall and/or plasma membrane.	10	0.0444017
	GO:0048513	organ development	BP	Development of a tissue or tissues that work together to perform a specific function or functions. Development pertains to the process whose specific outcome is the progression of a structure over time, from its formation to the mature structure. Organs are commonly observed as visibly distinct structures, but may also exist as loosely associated clusters of cells that work together to perform a …	22	0.0465232
	GO:0022857	transmembrane transporter activity	MF	Enables the transfer of a substance from one side of a membrane to the other.	12	0.048526
W10L.up	GO:0005515	protein binding	MF	Interacting selectively and non-covalently with any protein or protein complex (a complex of two or more proteins that may include other nonprotein molecules).	56	0.00820435
	GO:0005488	binding	MF	The selective, non-covalent, often stoichiometric, interaction of a molecule with one or more specific sites on another molecule.	76	0.0247483
	GO:0008150	biological_process	BP	Any process specifically pertinent to the functioning of integrated living units: cells, tissues, organs, and organisms. A process is a collection of molecular events with a defined beginning and end.	105	0.0247483
	GO:0014070	response to organic cyclic compound	BP	Any process that results in a change in state or activity of a cell or an organism (in terms of movement, secretion, enzyme production, gene expression, etc.) as a result of an organic cyclic compound stimulus.	11	0.0247483
	GO:0005575	cellular_component	CC	The part of a cell or its extracellular environment in which a gene product is located. A gene product may be located in one or more parts of a cell and its location may be as specific as a particular macromolecular complex, that is, a stable, persistent association of macromolecules that function together.	105	0.0310031
	GO:0043405	regulation of MAP kinase activity	BP	Any process that modulates the frequency, rate or extent of MAP kinase activity.	8	0.0310031
	GO:0060444	branching involved in mammary gland duct morphogenesis	BP	The process in which the branching structure of the mammary gland duct is generated and organized. The mammary gland is a large compound sebaceous gland that in female mammals is modified to secrete milk.	4	0.0310031
P3L.up	GO:0005576	extracellular region	CC	The space external to the outermost structure of a cell. For cells without external protective or external encapsulating structures this refers to space outside of the plasma membrane. This term covers the host cell environment outside an intracellular parasite.	10	0.00253147
P14L.up	GO:0001676	long-chain fatty acid metabolic process	BP	The chemical reactions and pathways involving long-chain fatty acids, A long-chain fatty acid is a fatty acid with a chain length between C13 and C22.	4	0.00253592
	GO:0044444	cytoplasmic part	CC	Any constituent part of the cytoplasm, all of the contents of a cell excluding the plasma membrane and nucleus, but including other subcellular structures.	17	0.0101655
	GO:0005853	eukaryotic translation elongation factor 1 complex	CC	A multisubunit nucleotide exchange complex that binds GTP and aminoacyl-tRNAs, and catalyzes their codon-dependent placement at the A-site of the ribosome. In humans, the complex is composed of four subunits, alpha, beta, delta and gamma.	2	0.0205716
	GO:0044281	small molecule metabolic process	BP	The chemical reactions and pathways involving small molecules, any low molecular weight, monomeric, non-encoded molecule.	10	0.0205716
	GO:0006631	fatty acid metabolic process	BP	The chemical reactions and pathways involving fatty acids, aliphatic monocarboxylic acids liberated from naturally occurring fats and oils by hydrolysis.	5	0.0233394
L3L.up	GO:0044710	single-organism metabolic process	BP	A metabolic process - chemical reactions and pathways, including anabolism and catabolism, by which living organisms transform chemical substances - which involves a single organism.	156	1.78751e-41
	GO:0044281	small molecule metabolic process	BP	The chemical reactions and pathways involving small molecules, any low molecular weight, monomeric, non-encoded molecule.	117	6.45873e-34
	GO:0008150	biological_process	BP	Any process specifically pertinent to the functioning of integrated living units: cells, tissues, organs, and organisms. A process is a collection of molecular events with a defined beginning and end.	426	7.51057e-34
	GO:0005575	cellular_component	CC	The part of a cell or its extracellular environment in which a gene product is located. A gene product may be located in one or more parts of a cell and its location may be as specific as a particular macromolecular complex, that is, a stable, persistent association of macromolecules that function together.	428	1.10084e-33
	GO:0003674	molecular_function	MF	Elemental activities, such as catalysis or binding, describing the actions of a gene product at the molecular level. A given gene product may exhibit one or more molecular functions.	421	6.64876e-32
	GO:0006082	organic acid metabolic process	BP	The chemical reactions and pathways involving organic acids, any acidic compound containing carbon in covalent linkage.	68	1.31587e-26
	GO:0019752	carboxylic acid metabolic process	BP	The chemical reactions and pathways involving carboxylic acids, any organic acid containing one or more carboxyl (COOH) groups or anions (COO-).	65	2.95045e-26
	GO:0006629	lipid metabolic process	BP	The chemical reactions and pathways involving lipids, compounds soluble in an organic solvent but not, or sparingly, in an aqueous solvent. Includes fatty acids; neutral fats, other fatty-acid esters, and soaps; long-chain (fatty) alcohols and waxes; sphingoids and other long-chain bases; glycolipids, phospholipids and sphingolipids; and carotenes, polyprenols, sterols, terpenes and other isopren…	75	5.15704e-26
	GO:0044444	cytoplasmic part	CC	Any constituent part of the cytoplasm, all of the contents of a cell excluding the plasma membrane and nucleus, but including other subcellular structures.	194	6.90607e-26
	GO:0043436	oxoacid metabolic process	BP	The chemical reactions and pathways involving any oxoacid; an oxoacid is a compound which contains oxygen, at least one other element, and at least one hydrogen bound to oxygen, and which produces a conjugate base by loss of positive hydrogen ion(s) (hydrons).	66	1.19246e-25
	GO:0044255	cellular lipid metabolic process	BP	The chemical reactions and pathways involving lipids, as carried out by individual cells.	62	5.45613e-25
	GO:0032787	monocarboxylic acid metabolic process	BP	The chemical reactions and pathways involving monocarboxylic acids, any organic acid containing one carboxyl (COOH) group or anion (COO-).	47	5.1409e-24
	GO:0044283	small molecule biosynthetic process	BP	The chemical reactions and pathways resulting in the formation of small molecules, any low molecular weight, monomeric, non-encoded molecule.	46	5.46363e-23
	GO:0008152	metabolic process	BP	The chemical reactions and pathways, including anabolism and catabolism, by which living organisms transform chemical substances. Metabolic processes typically transform small molecules, but also include macromolecular processes such as DNA repair and replication, and protein synthesis and degradation.	255	7.05167e-23
	GO:0044711	single-organism biosynthetic process	BP	A biosynthetic process - chemical reactions and pathways resulting in the formation of substances - involving a single organism.	46	1.84217e-22
	GO:0006631	fatty acid metabolic process	BP	The chemical reactions and pathways involving fatty acids, aliphatic monocarboxylic acids liberated from naturally occurring fats and oils by hydrolysis.	37	2.80291e-19
	GO:0055114	oxidation-reduction process	BP	A metabolic process that results in the removal or addition of one or more electrons to or from a substance, with or without the concomitant removal or addition of a proton or protons.	61	4.74857e-19
	GO:0008610	lipid biosynthetic process	BP	The chemical reactions and pathways resulting in the formation of lipids, compounds soluble in an organic solvent but not, or sparingly, in an aqueous solvent.	44	1.49158e-18
	GO:0009987	cellular process	BP	Any process that is carried out at the cellular level, but not necessarily restricted to a single cell. For example, cell communication occurs among more than one cell, but occurs at the cellular level.	306	1.45698e-17
	GO:0005737	cytoplasm	CC	All of the contents of a cell excluding the plasma membrane and nucleus, but including other subcellular structures.	234	1.45901e-17
	GO:0072330	monocarboxylic acid biosynthetic process	BP	The chemical reactions and pathways resulting in the formation of monocarboxylic acids, any organic acid containing one carboxyl (-COOH) group.	28	2.73636e-17
	GO:0016053	organic acid biosynthetic process	BP	The chemical reactions and pathways resulting in the formation of organic acids, any acidic compound containing carbon in covalent linkage.	33	8.96716e-17
	GO:0046394	carboxylic acid biosynthetic process	BP	The chemical reactions and pathways resulting in the formation of carboxylic acids, any organic acid containing one or more carboxyl (-COOH) groups.	33	8.96716e-17
	GO:0006810	transport	BP	The directed movement of substances (such as macromolecules, small molecules, ions) into, out of or within a cell, or between cells, or within a multicellular organism by means of some agent such as a transporter or pore.	125	1.31373e-16
	GO:0005783	endoplasmic reticulum	CC	The irregular network of unit membranes, visible only by electron microscopy, that occurs in the cytoplasm of many eukaryotic cells. The membranes form a complex meshwork of tubular channels, which are often expanded into slitlike cavities called cisternae. The ER takes two forms, rough (or granular), with ribosomes adhering to the outer surface, and smooth (with no ribosomes attached).	68	1.87387e-16
	GO:0016020	membrane	CC	Double layer of lipid molecules that encloses all cells, and, in eukaryotes, many organelles; may be a single or double lipid bilayer; also includes associated proteins.	216	2.52415e-16
	GO:0006732	coenzyme metabolic process	BP	The chemical reactions and pathways involving coenzymes, any of various nonprotein organic cofactors that are required, in addition to an enzyme and a substrate, for an enzymatic reaction to proceed.	28	3.11586e-16
	GO:0044237	cellular metabolic process	BP	The chemical reactions and pathways by which individual cells transform chemical substances.	213	3.7653e-16
	GO:0003824	catalytic activity	MF	Catalysis of a biochemical reaction at physiological temperatures. In biologically catalyzed reactions, the reactants are known as substrates, and the catalysts are naturally occurring macromolecular substances known as enzymes. Enzymes possess specific binding sites for substrates, and are usually composed wholly or largely of protein, but RNA that has catalytic activity (ribozyme) is often also…	166	3.85148e-16
	GO:0051234	establishment of localization	BP	The directed movement of a cell, substance or cellular entity, such as a protein complex or organelle, to a specific location.	125	4.8269e-16
	GO:0071704	organic substance metabolic process	BP	The chemical reactions and pathways involving an organic substance, any molecular entity containing carbon.	221	8.27755e-16
	GO:0016491	oxidoreductase activity	MF	Catalysis of an oxidation-reduction (redox) reaction, a reversible chemical reaction in which the oxidation state of an atom or atoms within a molecule is altered. One substrate acts as a hydrogen or electron donor and becomes oxidized, while the other acts as hydrogen or electron acceptor and becomes reduced.	50	1.70089e-15
	GO:0044765	single-organism transport	BP	The directed movement of substances (such as macromolecules, small molecules, ions) into, out of or within a cell, or between cells, or within a multicellular organism by means of some agent such as a transporter or pore, involving a single organism.	105	2.81578e-15
	GO:0051186	cofactor metabolic process	BP	The chemical reactions and pathways involving a cofactor, a substance that is required for the activity of an enzyme or other protein. Cofactors may be inorganic, such as the metal atoms zinc, iron, and copper in certain forms, or organic, in which case they are referred to as coenzymes. Cofactors may either be bound tightly to active sites or bind loosely with the substrate.	29	3.96944e-15
	GO:0005623	cell	CC	The basic structural and functional unit of all organisms. Includes the plasma membrane and any external encapsulating structures such as the cell wall and cell envelope.	314	4.04404e-15
	GO:0006633	fatty acid biosynthetic process	BP	The chemical reactions and pathways resulting in the formation of a fatty acid, any of the aliphatic monocarboxylic acids that can be liberated by hydrolysis from naturally occurring fats and oils. Fatty acids are predominantly straight-chain acids of 4 to 24 carbon atoms, which may be saturated or unsaturated; branched fatty acids and hydroxy fatty acids also occur, and very long chain acids of …	23	4.04404e-15
	GO:0044464	cell part	CC	Any constituent part of a cell, the basic structural and functional unit of all organisms.	314	4.04404e-15
	GO:0044425	membrane part	CC	Any constituent part of a membrane, a double layer of lipid molecules that encloses all cells, and, in eukaryotes, many organelles; may be a single or double lipid bilayer; also includes associated proteins.	179	4.79956e-15
	GO:0051179	localization	BP	Any process in which a cell, a substance, or a cellular entity, such as a protein complex or organelle, is transported to, and/or maintained in a specific location.	138	3.85763e-14
	GO:0043227	membrane-bounded organelle	CC	Organized structure of distinctive morphology and function, bounded by a single or double lipid bilayer membrane. Includes the nucleus, mitochondria, plastids, vacuoles, and vesicles. Excludes the plasma membrane.	227	8.36814e-13
	GO:0044424	intracellular part	CC	Any constituent part of the living contents of a cell; the matter contained within (but not including) the plasma membrane, usually taken to exclude large vacuoles and masses of secretory or ingested material. In eukaryotes it includes the nucleus and cytoplasm.	267	8.36814e-13
	GO:0006637	acyl-CoA metabolic process	BP	The chemical reactions and pathways involving acyl-CoA, any derivative of coenzyme A in which the sulfhydryl group is in thiolester linkage with an acyl group.	16	1.6136e-12
	GO:0035383	thioester metabolic process	BP	The chemical reactions and pathways involving a thioester, a compound of general formula RC(=O)SR' in which the linking oxygen in an ester is replaced by a sulfur atom. They are the product of esterification between a carboxylic acid and a thiol.	16	1.6136e-12
	GO:0005622	intracellular	CC	The living contents of a cell; the matter contained within (but not including) the plasma membrane, usually taken to exclude large vacuoles and masses of secretory or ingested material. In eukaryotes it includes the nucleus and cytoplasm.	267	4.73323e-12
	GO:1901564	organonitrogen compound metabolic process	BP	The chemical reactions and pathways involving organonitrogen compound.	67	5.45671e-12
	GO:0043231	intracellular membrane-bounded organelle	CC	Organized structure of distinctive morphology and function, bounded by a single or double lipid bilayer membrane and occurring within the cell. Includes the nucleus, mitochondria, plastids, vacuoles, and vesicles. Excludes the plasma membrane.	223	6.97831e-12
	GO:0031224	intrinsic to membrane	CC	Located in a membrane such that some covalently attached portion of the gene product, for example part of a peptide sequence or some other covalently attached group such as a GPI anchor, spans or is embedded in one or both leaflets of the membrane.	157	8.06141e-12
	GO:0005576	extracellular region	CC	The space external to the outermost structure of a cell. For cells without external protective or external encapsulating structures this refers to space outside of the plasma membrane. This term covers the host cell environment outside an intracellular parasite.	73	1.17333e-11
	GO:0044238	primary metabolic process	BP	The chemical reactions and pathways involving those compounds which are formed as a part of the normal anabolic and catabolic processes. These processes take place in most, if not all, cells of the organism.	201	3.89638e-11
	GO:0016021	integral to membrane	CC	Penetrating at least one phospholipid bilayer of a membrane. May also refer to the state of being buried in the bilayer with no exposure outside the bilayer. When used to describe a protein, indicates that all or part of the peptide sequence is embedded in the membrane.	152	5.3884e-11
	GO:0043226	organelle	CC	Organized structure of distinctive morphology and function. Includes the nucleus, mitochondria, plastids, vacuoles, vesicles, ribosomes and the cytoskeleton, and prokaryotic structures such as anammoxosomes and pirellulosomes. Excludes the plasma membrane.	235	2.67784e-10
	GO:0006811	ion transport	BP	The directed movement of charged atoms or small charged molecules into, out of or within a cell, or between cells, by means of some agent such as a transporter or pore.	56	3.59547e-10
	GO:0009058	biosynthetic process	BP	The chemical reactions and pathways resulting in the formation of substances; typically the energy-requiring part of metabolism in which simpler substances are transformed into more complex ones.	128	1.41621e-09
	GO:0043229	intracellular organelle	CC	Organized structure of distinctive morphology and function, occurring within the cell. Includes the nucleus, mitochondria, plastids, vacuoles, vesicles, ribosomes and the cytoskeleton. Excludes the plasma membrane.	231	1.94585e-09
	GO:0006066	alcohol metabolic process	BP	The chemical reactions and pathways involving alcohols, any of a class of compounds containing one or more hydroxyl groups attached to a saturated carbon atom.	24	3.00327e-09
	GO:0005215	transporter activity	MF	Enables the directed movement of substances (such as macromolecules, small molecules, ions) into, out of or within a cell, or between cells.	50	3.15943e-09
	GO:1901576	organic substance biosynthetic process	BP	The chemical reactions and pathways resulting in the formation of an organic substance, any molecular entity containing carbon.	125	4.06758e-09
	GO:0006793	phosphorus metabolic process	BP	The chemical reactions and pathways involving the nonmetallic element phosphorus or compounds that contain phosphorus, usually in the form of a phosphate group (PO4).	89	4.6806e-09
	GO:0031090	organelle membrane	CC	The lipid bilayer surrounding an organelle.	55	8.19188e-09
	GO:0005615	extracellular space	CC	That part of a multicellular organism outside the cells proper, usually taken to be outside the plasma membranes, and occupied by fluid.	40	8.34285e-09
	GO:1901615	organic hydroxy compound metabolic process	BP	The chemical reactions and pathways involving organic hydroxy compound.	27	1.19295e-08
	GO:0042592	homeostatic process	BP	Any biological process involved in the maintenance of an internal steady state.	49	1.58399e-08
	GO:0044699	single-organism process	BP	A biological process that involves only one organism.	242	2.089e-08
	GO:0046165	alcohol biosynthetic process	BP	The chemical reactions and pathways resulting in the formation of alcohols, any of a class of compounds containing one or more hydroxyl groups attached to a saturated carbon atom.	16	2.089e-08
	GO:0065008	regulation of biological quality	BP	Any process that modulates a qualitative or quantitative trait of a biological quality. A biological quality is a measurable attribute of an organism or part of an organism, such as size, mass, shape, color, etc.	81	2.089e-08
	GO:0005739	mitochondrion	CC	A semiautonomous, self replicating organelle that occurs in varying numbers, shapes, and sizes in the cytoplasm of virtually all eukaryotic cells. It is notably the site of tissue respiration.	60	2.18575e-08
	GO:0048878	chemical homeostasis	BP	Any biological process involved in the maintenance of an internal steady state of a chemical.	36	9.64121e-08
	GO:1901617	organic hydroxy compound biosynthetic process	BP	The chemical reactions and pathways resulting in the formation of organic hydroxy compound.	17	1.61334e-07
	GO:0005777	peroxisome	CC	A small organelle enclosed by a single membrane, and found in most eukaryotic cells. Contains peroxidases and other enzymes involved in a variety of metabolic processes including free radical detoxification, lipid catabolism and biosynthesis, and hydrogen peroxide metabolism.	16	1.98156e-07
	GO:0042579	microbody	CC	Cytoplasmic organelles, spherical or oval in shape, that are bounded by a single membrane and contain oxidative enzymes, especially those utilizing hydrogen peroxide (H2O2).	16	1.98156e-07
	GO:0005488	binding	MF	The selective, non-covalent, often stoichiometric, interaction of a molecule with one or more specific sites on another molecule.	241	2.74278e-07
	GO:0044249	cellular biosynthetic process	BP	The chemical reactions and pathways resulting in the formation of substances, carried out by individual cells.	117	2.97535e-07
	GO:0022857	transmembrane transporter activity	MF	Enables the transfer of a substance from one side of a membrane to the other.	40	4.15174e-07
	GO:0006812	cation transport	BP	The directed movement of cations, atoms or small molecules with a net positive charge, into, out of or within a cell, or between cells, by means of some agent such as a transporter or pore.	39	5.73712e-07
	GO:0030001	metal ion transport	BP	The directed movement of metal ions, any metal ion with an electric charge, into, out of or within a cell, or between cells, by means of some agent such as a transporter or pore.	34	6.11771e-07
	GO:0016614	oxidoreductase activity, acting on CH-OH group of donors	MF	Catalysis of an oxidation-reduction (redox) reaction in which a CH-OH group act as a hydrogen or electron donor and reduces a hydrogen or electron acceptor.	15	7.1129e-07
	GO:0006084	acetyl-CoA metabolic process	BP	The chemical reactions and pathways involving acetyl-CoA, a derivative of coenzyme A in which the sulfhydryl group is acetylated; it is a metabolite derived from several pathways (e.g. glycolysis, fatty acid oxidation, amino-acid catabolism) and is further metabolized by the tricarboxylic acid cycle. It is a key intermediate in lipid and terpenoid biosynthesis.	8	7.59689e-07
	GO:0022891	substrate-specific transmembrane transporter activity	MF	Enables the transfer of a specific substance or group of related substances from one side of a membrane to the other.	37	9.30014e-07
	GO:0006639	acylglycerol metabolic process	BP	The chemical reactions and pathways involving acylglycerol, any mono-, di- or triester of glycerol with (one or more) fatty acids.	12	9.82594e-07
	GO:0002376	immune system process	BP	Any process involved in the development or functioning of the immune system, an organismal system for calibrated responses to potential internal or invasive threats.	53	1.01187e-06
	GO:0044723	single-organism carbohydrate metabolic process	BP	The chemical reactions and pathways involving carbohydrates, occurring within a single organism.	27	1.05559e-06
	GO:0006638	neutral lipid metabolic process	BP	The chemical reactions and pathways involving neutral lipids, lipids only soluble in solvents of very low polarity.	12	1.26398e-06
	GO:0046486	glycerolipid metabolic process	BP	The chemical reactions and pathways involving glycerolipids, any lipid with a glycerol backbone. Diacylglycerol and phosphatidate are key lipid intermediates of glycerolipid biosynthesis.	19	1.26398e-06
	GO:1901135	carbohydrate derivative metabolic process	BP	The chemical reactions and pathways involving carbohydrate derivative.	47	1.41419e-06
	GO:0009108	coenzyme biosynthetic process	BP	The chemical reactions and pathways resulting in the formation of coenzymes, any of various nonprotein organic cofactors that are required, in addition to an enzyme and a substrate, for an enzymatic reaction to proceed.	12	1.45826e-06
	GO:0019637	organophosphate metabolic process	BP	The chemical reactions and pathways involving organophosphates, any phosphate-containing organic compound.	46	1.45826e-06
	GO:0016215	acyl-CoA desaturase activity	MF	Catalysis of the reaction: acyl-CoA + reduced acceptor + O2 = desaturated-acyl-CoA + acceptor + 2 H2O.	5	1.49276e-06
	GO:0006695	cholesterol biosynthetic process	BP	The chemical reactions and pathways resulting in the formation of cholesterol, cholest-5-en-3 beta-ol, the principal sterol of vertebrates and the precursor of many steroids, including bile acids and steroid hormones.	9	1.5534e-06
	GO:0005975	carbohydrate metabolic process	BP	The chemical reactions and pathways involving carbohydrates, any of a group of organic compounds based of the general formula Cx(H2O)y. Includes the formation of carbohydrate derivatives by the addition of a carbohydrate residue to another molecule.	31	1.58726e-06
	GO:0016616	oxidoreductase activity, acting on the CH-OH group of donors, NAD or NADP as acceptor	MF	Catalysis of an oxidation-reduction (redox) reaction in which a CH-OH group acts as a hydrogen or electron donor and reduces NAD+ or NADP.	14	1.60911e-06
	GO:0008203	cholesterol metabolic process	BP	The chemical reactions and pathways involving cholesterol, cholest-5-en-3 beta-ol, the principal sterol of vertebrates and the precursor of many steroids, including bile acids and steroid hormones. It is a component of the plasma membrane lipid bilayer and of plasma lipoproteins and can be found in all animal tissues.	13	1.9121e-06
	GO:0006641	triglyceride metabolic process	BP	The chemical reactions and pathways involving triglyceride, any triester of glycerol. The three fatty acid residues may all be the same or differ in any permutation. Triglycerides are important components of plant oils, animal fats and animal plasma lipoproteins.	11	2.42322e-06
	GO:0044421	extracellular region part	CC	Any constituent part of the extracellular region, the space external to the outermost structure of a cell. For cells without external protective or external encapsulating structures this refers to space outside of the plasma membrane. This term covers constituent parts of the host cell environment outside an intracellular parasite.	43	3.1231e-06
	GO:0051188	cofactor biosynthetic process	BP	The chemical reactions and pathways resulting in the formation of a cofactor, a substance that is required for the activity of an enzyme or other protein.	13	3.2103e-06
	GO:0016125	sterol metabolic process	BP	The chemical reactions and pathways involving sterols, steroids with one or more hydroxyl groups and a hydrocarbon side-chain in the molecule.	13	4.01038e-06
	GO:0016126	sterol biosynthetic process	BP	The chemical reactions and pathways resulting in the formation of sterols, steroids with one or more hydroxyl groups and a hydrocarbon side-chain in the molecule.	9	5.19694e-06
	GO:0022892	substrate-specific transporter activity	MF	Enables the directed movement of a specific substance or group of related substances (such as macromolecules, small molecules, ions) into, out of or within a cell, or between cells.	38	8.88189e-06
	GO:0004312	fatty acid synthase activity	MF	Catalysis of the reaction: acetyl-CoA + n malonyl-CoA + 2n NADPH + 2n H+ = long-chain fatty acid + n+1 CoA + n CO2 + 2n NADP+.	5	1.37515e-05
	GO:0008202	steroid metabolic process	BP	The chemical reactions and pathways involving steroids, compounds with a 1,2,cyclopentanoperhydrophenanthrene nucleus.	18	1.76886e-05
	GO:0071702	organic substance transport	BP	The directed movement of organic substances into, out of or within a cell, or between cells, or within a multicellular organism by means of some agent such as a transporter or pore. An organic substance is a molecular entity that contains carbon.	59	1.98247e-05
	GO:0015075	ion transmembrane transporter activity	MF	Catalysis of the transfer of an ion from one side of a membrane to the other.	33	2.10148e-05
	GO:0043167	ion binding	MF	Interacting selectively and non-covalently with ions, charged atoms or groups of atoms.	138	2.37552e-05
	GO:0016717	oxidoreductase activity, acting on paired donors, with oxidation of a pair of donors resulting in the reduction of molecular oxygen to two molecules of water	MF	Catalysis of an oxidation-reduction (redox) reaction in which hydrogen or electrons are transferred from each of two donors, and molecular oxygen is reduced to two molecules of water.	5	2.73815e-05
	GO:0006796	phosphate-containing compound metabolic process	BP	The chemical reactions and pathways involving the phosphate group, the anion or salt of any phosphoric acid.	76	2.92331e-05
	GO:0016627	oxidoreductase activity, acting on the CH-CH group of donors	MF	Catalysis of an oxidation-reduction (redox) reaction in which a CH-CH group acts as a hydrogen or electron donor and reduces a hydrogen or electron acceptor.	9	3.43664e-05
	GO:0010876	lipid localization	BP	Any process in which a lipid is transported to, or maintained in, a specific location.	17	3.77791e-05
	GO:0000041	transition metal ion transport	BP	The directed movement of transition metal ions into, out of or within a cell, or between cells, by means of some agent such as a transporter or pore. A transition metal is an element whose atom has an incomplete d-subshell of extranuclear electrons, or which gives rise to a cation or cations with an incomplete d-subshell. Transition metals often have more than one valency state. Biologically rele…	10	4.09467e-05
	GO:0005515	protein binding	MF	Interacting selectively and non-covalently with any protein or protein complex (a complex of two or more proteins that may include other nonprotein molecules).	153	4.09467e-05
	GO:0019842	vitamin binding	MF	Interacting selectively and non-covalently with a vitamin, one of a number of unrelated organic substances that occur in many foods in small amounts and that are necessary in trace amounts for the normal metabolic functioning of the body.	10	4.48859e-05
	GO:0004768	stearoyl-CoA 9-desaturase activity	MF	Catalysis of the reaction: stearoyl-CoA + 2 ferrocytochrome b5 + O2 + 2 H+ = oleoyl-CoA + 2 ferricytochrome b5 + H2O.	4	5.57493e-05
	GO:1901137	carbohydrate derivative biosynthetic process	BP	The chemical reactions and pathways resulting in the formation of carbohydrate derivative.	25	5.86669e-05
	GO:0048037	cofactor binding	MF	Interacting selectively and non-covalently with a cofactor, a substance that is required for the activity of an enzyme or other protein. Cofactors may be inorganic, such as the metal atoms zinc, iron, and copper in certain forms, or organic, in which case they are referred to as coenzymes. Cofactors may either be bound tightly to active sites or bind loosely with the substrate.	18	6.0464e-05
	GO:0055085	transmembrane transport	BP	The process in which a solute is transported from one side of a membrane to the other.	35	6.46419e-05
	GO:0006952	defense response	BP	Reactions, triggered in response to the presence of a foreign body or the occurrence of an injury, which result in restriction of damage to the organism attacked or prevention/recovery from the infection caused by the attack.	33	8.36733e-05
	GO:0050801	ion homeostasis	BP	Any process involved in the maintenance of an internal steady state of ions within an organism or cell.	25	8.50642e-05
	GO:0016628	oxidoreductase activity, acting on the CH-CH group of donors, NAD or NADP as acceptor	MF	Catalysis of an oxidation-reduction (redox) reaction in which a CH-CH group acts as a hydrogen or electron donor and reduces NAD or NADP.	6	0.000114982
	GO:1901575	organic substance catabolic process	BP	The chemical reactions and pathways resulting in the breakdown of an organic substance, any molecular entity containing carbon.	53	0.000114982
	GO:0090407	organophosphate biosynthetic process	BP	The chemical reactions and pathways resulting in the biosynthesis of deoxyribose phosphate, the phosphorylated sugar 2-deoxy-erythro-pentose.	22	0.000136713
	GO:0006954	inflammatory response	BP	The immediate defensive reaction (by vertebrate tissue) to infection or injury caused by chemical or physical agents. The process is characterized by local vasodilation, extravasation of plasma into intercellular spaces and accumulation of white blood cells and macrophages.	22	0.000149647
	GO:0016746	transferase activity, transferring acyl groups	MF	Catalysis of the transfer of an acyl group from one compound (donor) to another (acceptor).	16	0.000175113
	GO:0009056	catabolic process	BP	The chemical reactions and pathways resulting in the breakdown of substances, including the breakdown of carbon compounds with the liberation of energy for use by the cell or organism.	56	0.000178093
	GO:0019725	cellular homeostasis	BP	Any process involved in the maintenance of an internal steady state at the level of the cell.	25	0.000202192
	GO:0016747	transferase activity, transferring acyl groups other than amino-acyl groups	MF	Catalysis of the transfer of an acyl group, other than amino-acyl, from one compound (donor) to another (acceptor).	14	0.000208168
	GO:0065007	biological regulation	BP	Any process that modulates a measurable attribute of any biological process, quality or function.	194	0.000251797
	GO:0006694	steroid biosynthetic process	BP	The chemical reactions and pathways resulting in the formation of steroids, compounds with a 1,2,cyclopentanoperhydrophenanthrene nucleus; includes de novo formation and steroid interconversion by modification.	12	0.000274412
	GO:0008299	isoprenoid biosynthetic process	BP	The chemical reactions and pathways resulting in the formation of any isoprenoid compound, isoprene (2-methylbuta-1,3-diene) or compounds containing or derived from linked isoprene (3-methyl-2-butenylene) residues.	6	0.000294023
	GO:0042221	response to chemical stimulus	BP	Any process that results in a change in state or activity of a cell or an organism (in terms of movement, secretion, enzyme production, gene expression, etc.) as a result of a chemical stimulus.	65	0.000296939
	GO:0019318	hexose metabolic process	BP	The chemical reactions and pathways involving a hexose, any monosaccharide with a chain of six carbon atoms in the molecule.	15	0.000299374
	GO:0005506	iron ion binding	MF	Interacting selectively and non-covalently with iron (Fe) ions.	13	0.000300775
	GO:1901566	organonitrogen compound biosynthetic process	BP	The chemical reactions and pathways resulting in the formation of organonitrogen compound.	24	0.000314544
	GO:0006950	response to stress	BP	Any process that results in a change in state or activity of a cell or an organism (in terms of movement, secretion, enzyme production, gene expression, etc.) as a result of a disturbance in organismal or cellular homeostasis, usually, but not necessarily, exogenous (e.g. temperature, humidity, ionizing radiation).	64	0.000325993
	GO:0019432	triglyceride biosynthetic process	BP	The chemical reactions and pathways resulting in the formation of a triglyceride, any triester of glycerol.	6	0.000340933
	GO:0005102	receptor binding	MF	Interacting selectively and non-covalently with one or more specific sites on a receptor molecule, a macromolecule that undergoes combination with a hormone, neurotransmitter, drug or intracellular messenger to initiate a change in cell function.	41	0.000377562
	GO:0004806	triglyceride lipase activity	MF	Catalysis of the reaction: triacylglycerol + H2O = diacylglycerol + a fatty acid anion.	5	0.000427477
	GO:0019216	regulation of lipid metabolic process	BP	Any process that modulates the frequency, rate or extent of the chemical reactions and pathways involving lipids.	15	0.000451776
	GO:0046916	cellular transition metal ion homeostasis	BP	Any process involved in the maintenance of an internal steady state of transition metal ions at the level of a cell. A transition metal is an element whose atom has an incomplete d-subshell of extranuclear electrons, or which gives rise to a cation or cations with an incomplete d-subshell. Transition metals often have more than one valency state. Biologically relevant transition metals include va…	8	0.000489201
	GO:0005829	cytosol	CC	The part of the cytoplasm that does not contain organelles but which does contain other particulate matter, such as protein complexes.	37	0.000556884
	GO:0042803	protein homodimerization activity	MF	Interacting selectively and non-covalently with an identical protein to form a homodimer.	27	0.000556884
	GO:0055089	fatty acid homeostasis	BP	Any process involved in the maintenance of an internal steady state of fatty acid within an organism or cell.	4	0.000582177
	GO:0044763	single-organism cellular process	BP	Any process that is carried out at the cellular level, occurring within a single organism.	206	0.000596342
	GO:0046460	neutral lipid biosynthetic process	BP	The chemical reactions and pathways resulting in the formation of neutral lipids, lipids only soluble in solvents of very low polarity.	6	0.00059978
	GO:0046463	acylglycerol biosynthetic process	BP	The chemical reactions and pathways resulting in the formation of acylglycerol, any mono-, di- or triester of glycerol with (one or more) fatty acids.	6	0.00059978
	GO:0009605	response to external stimulus	BP	Any process that results in a change in state or activity of a cell or an organism (in terms of movement, secretion, enzyme production, gene expression, etc.) as a result of an external stimulus.	35	0.000624948
	GO:0035384	thioester biosynthetic process	BP	The chemical reactions and pathways resulting in the formation of a thioester, a compound of general formula RC(=O)SR' in which the linking oxygen in an ester is replaced by a sulfur atom. They are the product of esterification between a carboxylic acid and a thiol.	5	0.000647237
	GO:0071616	acyl-CoA biosynthetic process	BP	The chemical reactions and pathways resulting in the formation of acyl-CoA, any derivative of coenzyme A in which the sulfhydryl group is in thiolester linkage with an acyl group.	5	0.000647237
	GO:0005996	monosaccharide metabolic process	BP	The chemical reactions and pathways involving monosaccharides, the simplest carbohydrates. They are polyhydric alcohols containing either an aldehyde or a keto group and between three to ten or more carbon atoms. They form the constitutional repeating units of oligo- and polysaccharides.	15	0.000727942
	GO:0002532	production of molecular mediator involved in inflammatory response	BP	The synthesis or release of any molecular mediator of the inflammatory response following an inflammatory stimulus, resulting in an increase in its intracellular or extracellular levels.	6	0.000759868
	GO:0016705	oxidoreductase activity, acting on paired donors, with incorporation or reduction of molecular oxygen	MF	Catalysis of an oxidation-reduction (redox) reaction in which hydrogen or electrons are transferred from each of two donors, and molecular oxygen is reduced or incorporated into a donor.	13	0.000779658
	GO:0006720	isoprenoid metabolic process	BP	The chemical reactions and pathways involving isoprenoid compounds, isoprene (2-methylbuta-1,3-diene) or compounds containing or derived from linked isoprene (3-methyl-2-butenylene) residues.	8	0.000805498
	GO:0030497	fatty acid elongation	BP	The elongation of a fatty acid chain by the sequential addition of two-carbon units.	4	0.000944816
	GO:0048518	positive regulation of biological process	BP	Any process that activates or increases the frequency, rate or extent of a biological process. Biological processes are regulated by many means; examples include the control of gene expression, protein modification or interaction with a protein or substrate molecule.	90	0.000960734
	GO:0044282	small molecule catabolic process	BP	The chemical reactions and pathways resulting in the breakdown of small molecules, any low molecular weight, monomeric, non-encoded molecule.	14	0.000991395
	GO:0044712	single-organism catabolic process	BP	A catabolic process - chemical reactions and pathways resulting in the breakdown of substances - which involves a single organism.	14	0.000991395
	GO:0044242	cellular lipid catabolic process	BP	The chemical reactions and pathways resulting in the breakdown of lipids, as carried out by individual cells.	11	0.00101745
	GO:0006006	glucose metabolic process	BP	The chemical reactions and pathways involving glucose, the aldohexose gluco-hexose. D-glucose is dextrorotatory and is sometimes known as dextrose; it is an important source of energy for living organisms and is found free as well as combined in homo- and hetero-oligosaccharides and polysaccharides.	13	0.00104625
	GO:0006879	cellular iron ion homeostasis	BP	Any process involved in the maintenance of an internal steady state of iron ions at the level of a cell.	6	0.00104625
	GO:0055082	cellular chemical homeostasis	BP	Any biological process involved in the maintenance of an internal steady state of a chemical at the level of the cell.	21	0.00115218
	GO:0005778	peroxisomal membrane	CC	The lipid bilayer surrounding a peroxisome.	7	0.00122275
	GO:0006875	cellular metal ion homeostasis	BP	Any process involved in the maintenance of an internal steady state of metal ions at the level of a cell.	18	0.00122275
	GO:0031903	microbody membrane	CC	The lipid bilayer surrounding a microbody.	7	0.00122275
	GO:0006733	oxidoreduction coenzyme metabolic process	BP	The chemical reactions and pathways involving coenzymes that are required, in addition to an enzyme and a substrate, for an oxidoreductase reaction to proceed.	8	0.00135114
	GO:0043168	anion binding	MF	Interacting selectively and non-covalently with anions, charged atoms or groups of atoms with a net negative charge.	73	0.00135114
	GO:0055086	nucleobase-containing small molecule metabolic process	BP	The cellular chemical reactions and pathways involving a nucleobase-containing small molecule: a nucleobase, a nucleoside, or a nucleotide.	33	0.00135503
	GO:0050662	coenzyme binding	MF	Interacting selectively and non-covalently with a coenzyme, any of various nonprotein organic cofactors that are required, in addition to an enzyme and a substrate, for an enzymatic reaction to proceed.	13	0.00139378
	GO:0008289	lipid binding	MF	Interacting selectively and non-covalently with a lipid.	28	0.0014935
	GO:0044248	cellular catabolic process	BP	The chemical reactions and pathways resulting in the breakdown of substances, carried out by individual cells.	47	0.00155204
	GO:0008324	cation transmembrane transporter activity	MF	Catalysis of the transfer of cation from one side of the membrane to the other.	24	0.00155675
	GO:0002526	acute inflammatory response	BP	Inflammation which comprises a rapid, short-lived, relatively uniform response to acute injury or antigenic challenge and is characterized by accumulations of fluid, plasma proteins, and granulocytic leukocytes. An acute inflammatory response occurs within a matter of minutes or hours, and either resolves within a few days or becomes a chronic inflammatory response.	9	0.00158351
	GO:0006873	cellular ion homeostasis	BP	Any process involved in the maintenance of an internal steady state of ions at the level of a cell.	19	0.00158351
	GO:0010889	regulation of sequestering of triglyceride	BP	Any process that modulates the rate, frequency or extent of sequestering of triglyceride. Triglyceride sequestration is the process of binding or confining any triester of glycerol such that it is separated from other components of a biological system.	4	0.00169183
	GO:0033293	monocarboxylic acid binding	MF	Interacting selectively and non-covalently with a monocarboxylic acid, any organic acid containing one carboxyl (COOH) group or anion (COO-).	7	0.00184891
	GO:0034625	fatty acid elongation, monounsaturated fatty acid	BP	Elongation of a fatty acid chain into which one C-C double bond has been introduced.	3	0.00190171
	GO:0019915	lipid storage	BP	The accumulation and maintenance in cells or tissues of lipids, compounds soluble in organic solvents but insoluble or sparingly soluble in aqueous solvents. Lipid reserves can be accumulated during early developmental stages for mobilization and utilization at later stages of development.	7	0.00190633
	GO:0009922	fatty acid elongase activity	MF	Catalysis of the reaction: fatty acid (C-16 or longer) + 2-C = fatty acid (C-16 or longer + 2-C).	3	0.00195883
	GO:0051704	multi-organism process	BP	A biological process which involves another organism of the same or different species.	28	0.00203398
	GO:0009374	biotin binding	MF	Interacting selectively and non-covalently with biotin (cis-tetrahydro-2-oxothieno(3,4-d)imidazoline-4-valeric acid), the (+) enantiomer of which is very widely distributed in cells and serves as a carrier in a number of enzymatic beta-carboxylation reactions.	3	0.00226753
	GO:0034105	positive regulation of tissue remodeling	BP	Any process that activates or increases the frequency, rate, or extent of tissue remodeling.	5	0.00228049
	GO:0051239	regulation of multicellular organismal process	BP	Any process that modulates the frequency, rate or extent of a multicellular organismal process, the processes pertinent to the function of a multicellular organism above the cellular level; includes the integrated processes of tissues and organs.	58	0.00234804
	GO:0006520	cellular amino acid metabolic process	BP	The chemical reactions and pathways involving amino acids, carboxylic acids containing one or more amino groups, as carried out by individual cells.	17	0.00248602
	GO:0005496	steroid binding	MF	Interacting selectively and non-covalently with a steroid, any of a large group of substances that have in common a ring system based on 1,2-cyclopentanoperhydrophenanthrene.	8	0.00261934
	GO:0004322	ferroxidase activity	MF	Catalysis of the reaction: 4 Fe2+ + 4 H+ + O2 = 4 Fe3+ + 2 H2O.	3	0.0026342
	GO:0016724	oxidoreductase activity, oxidizing metal ions, oxygen as acceptor	MF	Catalysis of an oxidation-reduction in which the oxidation state of metal ion is altered and oxygen acts as an electron acceptor.	3	0.0026342
	GO:0044724	single-organism carbohydrate catabolic process	BP	The chemical reactions and pathways resulting in the breakdown of carbohydrates, occurring within a single organism.	9	0.00286868
	GO:0030003	cellular cation homeostasis	BP	Any process involved in the maintenance of an internal steady state of cations at the level of a cell.	18	0.00313144
	GO:0044429	mitochondrial part	CC	Any constituent part of a mitochondrion, a semiautonomous, self replicating organelle that occurs in varying numbers, shapes, and sizes in the cytoplasm of virtually all eukaryotic cells. It is notably the site of tissue respiration.	23	0.00313144
	GO:1901700	response to oxygen-containing compound	BP	Any process that results in a change in state or activity of a cell or an organism (in terms of movement, secretion, enzyme production, gene expression, etc.) as a result of an oxygen-containing compound stimulus.	29	0.00313144
	GO:0031301	integral to organelle membrane	CC	Penetrating at least one phospholipid bilayer of an organelle membrane. May also refer to the state of being buried in the bilayer with no exposure outside the bilayer.	12	0.00318469
	GO:0048871	multicellular organismal homeostasis	BP	Any process involved in the maintenance of an internal steady state at the level of the multicellular organism.	13	0.00336894
	GO:0006090	pyruvate metabolic process	BP	The chemical reactions and pathways involving pyruvate, 2-oxopropanoate.	5	0.00338988
	GO:0006826	iron ion transport	BP	The directed movement of iron (Fe) ions into, out of or within a cell, or between cells, by means of some agent such as a transporter or pore.	5	0.00338988
	GO:0055088	lipid homeostasis	BP	Any process involved in the maintenance of an internal steady state of lipid within an organism or cell.	8	0.00338988
	GO:0008374	O-acyltransferase activity	MF	Catalysis of the transfer of an acyl group to an oxygen atom on the acceptor molecule.	6	0.00350947
	GO:0043169	cation binding	MF	Interacting selectively and non-covalently with cations, charged atoms or groups of atoms with a net positive charge.	91	0.00371314
	GO:0042802	identical protein binding	MF	Interacting selectively and non-covalently with an identical protein or proteins.	33	0.0038409
	GO:0046983	protein dimerization activity	MF	The formation of a protein dimer, a macromolecular structure consists of two noncovalently associated identical or nonidentical subunits.	34	0.0038409
	GO:0072511	divalent inorganic cation transport	BP	The directed movement of inorganic cations with a valency of two into, out of or within a cell, or between cells, by means of some agent such as a transporter or pore. Inorganic cations are atoms or small molecules with a positive charge which do not contain carbon in covalent linkage.	16	0.0038409
	GO:0090207	regulation of triglyceride metabolic process	BP	Any process that modulates the frequency, rate or extent of the chemical reactions and pathways involving triglyceride, any triester of glycerol.	5	0.0038409
	GO:0016052	carbohydrate catabolic process	BP	The chemical reactions and pathways resulting in the breakdown of carbohydrates, any of a group of organic compounds based of the general formula Cx(H2O)y.	9	0.00402461
	GO:0036094	small molecule binding	MF	Interacting selectively and non-covalently with a small molecule, any low molecular weight, monomeric, non-encoded molecule.	65	0.00406039
	GO:1901605	alpha-amino acid metabolic process	BP	The chemical reactions and pathways involving an alpha-amino acid.	12	0.0042653
	GO:0009607	response to biotic stimulus	BP	Any process that results in a change in state or activity of a cell or an organism (in terms of movement, secretion, enzyme production, gene expression, etc.) as a result of a biotic stimulus, a stimulus caused or produced by a living organism.	21	0.00428925
	GO:0030730	sequestering of triglyceride	BP	The process of binding or confining any triester of glycerol such that it is separated from other components of a biological system.	4	0.00443052
	GO:0005125	cytokine activity	MF	Functions to control the survival, growth, differentiation and effector function of tissues and cells.	11	0.00448668
	GO:0045444	fat cell differentiation	BP	The process in which a relatively unspecialized cell acquires specialized features of an adipocyte, an animal connective tissue cell specialized for the synthesis and storage of fat.	10	0.00453705
	GO:0044438	microbody part	CC	Any constituent part of a microbody, a cytoplasmic organelle, spherical or oval in shape, that is bounded by a single membrane and contains oxidative enzymes, especially those utilizing hydrogen peroxide (H2O2).	7	0.00460295
	GO:0044439	peroxisomal part	CC	Any constituent part of a peroxisome, a small, membrane-bounded organelle that uses dioxygen (O2) to oxidize organic molecules; contains some enzymes that produce and others that degrade hydrogen peroxide (H2O2).	7	0.00460295
	GO:0006085	acetyl-CoA biosynthetic process	BP	The chemical reactions and pathways resulting in the formation of acetyl-CoA, a derivative of coenzyme A in which the sulfhydryl group is acetylated.	4	0.00470871
	GO:0031300	intrinsic to organelle membrane	CC	Located in an organelle membrane such that some covalently attached portion of the gene product, for example part of a peptide sequence or some other covalently attached group such as a GPI anchor, spans or is embedded in one or both leaflets of the membrane.	12	0.00480244
	GO:0055076	transition metal ion homeostasis	BP	Any process involved in the maintenance of an internal steady state of transition metal ions within an organism or cell. A transition metal is an element whose atom has an incomplete d-subshell of extranuclear electrons, or which gives rise to a cation or cations with an incomplete d-subshell. Transition metals often have more than one valency state. Biologically relevant transition metals includ…	8	0.00480244
	GO:0009117	nucleotide metabolic process	BP	The chemical reactions and pathways involving a nucleotide, a nucleoside that is esterified with (ortho)phosphate or an oligophosphate at any hydroxyl group on the glycose moiety; may be mono-, di- or triphosphate; this definition includes cyclic nucleotides (nucleoside cyclic phosphates).	30	0.00551133
	GO:0046873	metal ion transmembrane transporter activity	MF	Catalysis of the transfer of metal ions from one side of a membrane to the other.	18	0.00551133
	GO:0016042	lipid catabolic process	BP	The chemical reactions and pathways resulting in the breakdown of lipids, compounds soluble in an organic solvent but not, or sparingly, in an aqueous solvent.	13	0.0057446
	GO:0009611	response to wounding	BP	Any process that results in a change in state or activity of a cell or an organism (in terms of movement, secretion, enzyme production, gene expression, etc.) as a result of a stimulus indicating damage to the organism.	25	0.00581743
	GO:0045017	glycerolipid biosynthetic process	BP	The chemical reactions and pathways resulting in the formation of glycerolipids, any lipid with a glycerol backbone.	9	0.00589849
	GO:0055065	metal ion homeostasis	BP	Any process involved in the maintenance of an internal steady state of metal ions within an organism or cell.	18	0.0060394
	GO:0006753	nucleoside phosphate metabolic process	BP	The chemical reactions and pathways involving any phosphorylated nucleoside.	30	0.00636087
	GO:0050873	brown fat cell differentiation	BP	The process in which a relatively unspecialized cell acquires specialized features of a brown adipocyte, an animal connective tissue cell involved in adaptive thermogenesis. Brown adipocytes contain multiple small droplets of triglycerides and a high number of mitochondria.	5	0.00661548
	GO:0045177	apical part of cell	CC	The region of a polarized cell that forms a tip or is distal to a base. For example, in a polarized epithelial cell, the apical region has an exposed surface and lies opposite to the basal lamina that separates the epithelium from other tissue.	16	0.00752307
	GO:0019368	fatty acid elongation, unsaturated fatty acid	BP	Elongation of a fatty acid chain into which one or more C-C double bonds have been introduced.	3	0.00765064
	GO:0055080	cation homeostasis	BP	Any process involved in the maintenance of an internal steady state of cations within an organism or cell.	19	0.00777863
	GO:0007595	lactation	BP	The secretion of milk by the mammary gland.	5	0.00785707
	GO:0031406	carboxylic acid binding	MF	Interacting selectively and non-covalently with a carboxylic acid, any organic acid containing one or more carboxyl (COOH) groups or anions (COO-).	12	0.00785707
	GO:0034358	plasma lipoprotein particle	CC	A spherical particle with a hydrophobic core of triglycerides and/or cholesterol esters, surrounded by an amphipathic monolayer of phospholipids, cholesterol and apolipoproteins. Plasma lipoprotein particles transport lipids, which are non-covalently associated with the particles, in the blood or lymph.	5	0.00792767
	GO:0005381	iron ion transmembrane transporter activity	MF	Catalysis of the transfer of iron (Fe) ions from one side of a membrane to the other.	3	0.00812247
	GO:0044459	plasma membrane part	CC	Any constituent part of the plasma membrane, the membrane surrounding a cell that separates the cell from its external environment. It consists of a phospholipid bilayer and associated proteins.	46	0.00812247
	GO:0051240	positive regulation of multicellular organismal process	BP	Any process that activates or increases the frequency, rate or extent of an organismal process, any of the processes pertinent to the function of an organism above the cellular level; includes the integrated processes of tissues and organs.	23	0.00812247
	GO:0012505	endomembrane system	CC	A collection of membranous structures involved in transport within the cell. The main components of the endomembrane system are endoplasmic reticulum, Golgi bodies, vesicles, cell membrane and nuclear envelope. Members of the endomembrane system pass materials through each other or though the use of vesicles.	27	0.00829781
	GO:0034220	ion transmembrane transport	BP	A process in which an ion is transported from one side of a membrane to the other by means of some agent such as a transporter or pore.	23	0.00848428
	GO:0006850	mitochondrial pyruvate transport	BP	The directed movement of pyruvate, 2-oxopropanoate, into, out of or within a mitochondrion.	2	0.00866948
	GO:0050833	pyruvate transmembrane transporter activity	MF	Catalysis of the transfer of pyruvate, 2-oxopropanoate, from one side of the membrane to the other.	2	0.00866948
	GO:0005509	calcium ion binding	MF	Interacting selectively and non-covalently with calcium ions (Ca2+).	22	0.00873128
	GO:0052689	carboxylic ester hydrolase activity	MF	Catalysis of the hydrolysis of a carboxylic ester to give an alcohol and a carboxylate.	9	0.00891429
	GO:0032994	protein-lipid complex	CC	A macromolecular complex containing both protein and lipid molecules.	5	0.00903707
	GO:0006820	anion transport	BP	The directed movement of anions, atoms or small molecules with a net negative charge, into, out of or within a cell, or between cells, by means of some agent such as a transporter or pore.	18	0.00911793
	GO:0008144	drug binding	MF	Interacting selectively and non-covalently with a drug, any naturally occurring or synthetic substance, other than a nutrient, that, when administered or applied to an organism, affects the structure or functioning of the organism; in particular, any such substance used in the diagnosis, prevention, or treatment of disease.	9	0.00926672
	GO:0022890	inorganic cation transmembrane transporter activity	MF	Catalysis of the transfer of inorganic cations from one side of a membrane to the other. Inorganic cations are atoms or small molecules with a positive charge that do not contain carbon in covalent linkage.	19	0.00926672
	GO:0032502	developmental process	BP	A biological process whose specific outcome is the progression of an integrated living unit: an anatomical structure (which may be a subcellular structure, cell, tissue, or organ), or organism over time from an initial condition to a later condition.	99	0.00926672
	GO:0030258	lipid modification	BP	The covalent alteration of one or more fatty acids in a lipid, resulting in a change in the properties of the lipid.	10	0.00933781
	GO:0046461	neutral lipid catabolic process	BP	The chemical reactions and pathways resulting in the breakdown of neutral lipids, lipids only soluble in solvents of very low polarity.	4	0.00933781
	GO:0046464	acylglycerol catabolic process	BP	The chemical reactions and pathways resulting in the breakdown of acylglycerol, any mono-, di- or triester of glycerol with (one or more) fatty acids.	4	0.00933781
	GO:0016504	peptidase activator activity	MF	Increases the activity of a peptidase, any enzyme that catalyzes the hydrolysis peptide bonds.	5	0.00956143
	GO:0034103	regulation of tissue remodeling	BP	Any process that modulates the frequency, rate, or extent of tissue remodeling.	6	0.00965508
	GO:0005740	mitochondrial envelope	CC	The double lipid bilayer enclosing the mitochondrion and separating its contents from the cell cytoplasm; includes the intermembrane space.	19	0.00966098
	GO:0004745	retinol dehydrogenase activity	MF	Catalysis of the reaction: retinol + NAD+ = retinal + NADH + H+.	4	0.00969359
	GO:0005811	lipid particle	CC	Any particle of coalesced lipids in the cytoplasm of a cell. May include associated proteins.	6	0.00969359
	GO:0070838	divalent metal ion transport	BP	The directed movement of divalent metal cations, any metal ion with a +2 electric charge, into, out of or within a cell, or between cells, by means of some agent such as a transporter or pore.	15	0.00969359
	GO:0030593	neutrophil chemotaxis	BP	The directed movement of a neutrophil cell, the most numerous polymorphonuclear leukocyte found in the blood, in response to an external stimulus, usually an infection or wounding.	6	0.0097197
	GO:0090208	positive regulation of triglyceride metabolic process	BP	Any process that increases the frequency, rate or extent of the chemical reactions and pathways involving triglyceride, any triester of glycerol.	4	0.0097197
	GO:0004091	carboxylesterase activity	MF	Catalysis of the reaction: a carboxylic ester + H2O = an alcohol + a carboxylic anion.	6	0.00973834
	GO:0070887	cellular response to chemical stimulus	BP	Any process that results in a change in state or activity of a cell (in terms of movement, secretion, enzyme production, gene expression, etc.) as a result of a chemical stimulus.	40	0.00973834
	GO:1900015	regulation of cytokine production involved in inflammatory response	BP	Any process that modulates the frequency, rate or extent of cytokine production involved in inflammatory response.	3	0.00973834
	GO:0030316	osteoclast differentiation	BP	The process in which a relatively unspecialized monocyte acquires the specialized features of an osteoclast. An osteoclast is a specialized phagocytic cell associated with the absorption and removal of the mineralized matrix of bone tissue.	7	0.0101124
	GO:0016324	apical plasma membrane	CC	The region of the plasma membrane located at the apical end of the cell.	13	0.0112185
	GO:0071944	cell periphery	CC	The part of a cell encompassing the cell cortex, the plasma membrane, and any external encapsulating structures.	102	0.0113671
	GO:0051707	response to other organism	BP	Any process that results in a change in state or activity of a cell or an organism (in terms of movement, secretion, enzyme production, gene expression, etc.) as a result of a stimulus from another living organism.	19	0.0117802
	GO:0046903	secretion	BP	The controlled release of a substance by a cell or a tissue.	26	0.0122373
	GO:0005988	lactose metabolic process	BP	The chemical reactions and pathways involving lactose, the disaccharide galactopyranosyl-glucose.	2	0.0126048
	GO:0005989	lactose biosynthetic process	BP	The chemical reactions and pathways resulting in the formation of lactose, the disaccharide galactopyranosyl-glucose.	2	0.0126048
	GO:0009991	response to extracellular stimulus	BP	Any process that results in a change in state or activity of a cell or an organism (in terms of movement, secretion, enzyme production, gene expression, etc.) as a result of an extracellular stimulus.	11	0.0126048
	GO:0016885	ligase activity, forming carbon-carbon bonds	MF	Catalysis of the joining of two molecules via a carbon-carbon bond, with the concomitant hydrolysis of the diphosphate bond in ATP or a similar triphosphate.	3	0.0126048
	GO:0031668	cellular response to extracellular stimulus	BP	Any process that results in a change in state or activity of a cell (in terms of movement, secretion, enzyme production, gene expression, etc.) as a result of an extracellular stimulus.	9	0.0126048
	GO:0042175	nuclear outer membrane-endoplasmic reticulum membrane network	CC	The continuous network of membranes encompassing the nuclear outer membrane and the endoplasmic reticulum membrane.	14	0.0126048
	GO:0046351	disaccharide biosynthetic process	BP	The chemical reactions and pathways resulting in the formation of disaccharides, sugars composed of two monosaccharide units.	2	0.0126048
	GO:0006807	nitrogen compound metabolic process	BP	The chemical reactions and pathways involving organic or inorganic compounds that contain nitrogen, including (but not limited to) nitrogen fixation, nitrification, denitrification, assimilatory/dissimilatory nitrate reduction and the interconversion of nitrogenous organic matter and ammonium.	113	0.0126982
	GO:0006091	generation of precursor metabolites and energy	BP	The chemical reactions and pathways resulting in the formation of precursor metabolites, substances from which energy is derived, and any process involved in the liberation of energy from these substances.	14	0.0133528
	GO:0031966	mitochondrial membrane	CC	Either of the lipid bilayers that surround the mitochondrion and form the mitochondrial envelope.	18	0.0136063
	GO:0001676	long-chain fatty acid metabolic process	BP	The chemical reactions and pathways involving long-chain fatty acids, A long-chain fatty acid is a fatty acid with a chain length between C13 and C22.	6	0.0138183
	GO:0002534	cytokine production involved in inflammatory response	BP	The synthesis or release of a cytokine following a inflammatory stimulus as part of an inflammatory response, resulting in an increase in its intracellular or extracellular levels.	3	0.0142576
	GO:0044432	endoplasmic reticulum part	CC	Any constituent part of the endoplasmic reticulum, the irregular network of unit membranes, visible only by electron microscopy, that occurs in the cytoplasm of many eukaryotic cells. The membranes form a complex meshwork of tubular channels, which are often expanded into slitlike cavities called cisternae.	15	0.0142576
	GO:0019693	ribose phosphate metabolic process	BP	The chemical reactions and pathways involving ribose phosphate, any phosphorylated ribose sugar.	25	0.0146289
	GO:0016878	acid-thiol ligase activity	MF	Catalysis of the joining of an acid and a thiol via a carbon-sulfur bond, with the concomitant hydrolysis of the diphosphate bond in ATP or a similar triphosphate.	4	0.0148891
	GO:1901661	quinone metabolic process	BP	The chemical reactions and pathways involving quinone.	4	0.0149052
	GO:0005773	vacuole	CC	A closed structure, found only in eukaryotic cells, that is completely surrounded by unit membrane and contains liquid material. Cells contain one or several vacuoles, that may have different functions from each other. Vacuoles have a diverse array of functions. They can act as a storage organelle for nutrients or waste products, as a degradative compartment, as a cost-effective way of increasing…	16	0.0152673
	GO:0006816	calcium ion transport	BP	The directed movement of calcium (Ca) ions into, out of or within a cell, or between cells, by means of some agent such as a transporter or pore.	14	0.0153359
	GO:0016788	hydrolase activity, acting on ester bonds	MF	Catalysis of the hydrolysis of any ester bond.	25	0.0155653
	GO:0031669	cellular response to nutrient levels	BP	Any process that results in a change in state or activity of a cell (in terms of movement, secretion, enzyme production, gene expression, etc.) as a result of a stimulus reflecting the presence, absence, or concentration of nutrients.	8	0.0158352
	GO:0002682	regulation of immune system process	BP	Any process that modulates the frequency, rate, or extent of an immune system process.	26	0.0160667
	GO:0050896	response to stimulus	BP	Any process that results in a change in state or activity of a cell or an organism (in terms of movement, secretion, enzyme production, gene expression, etc.) as a result of a stimulus. The process begins with detection of the stimulus and ends with a change in state or activity or the cell or organism.	139	0.0161128
	GO:0016405	CoA-ligase activity	MF	Catalysis of the reaction: substrate + ATP + CoASH = AMP + diphosphate + substrate-CoA.	3	0.0163232
	GO:0031667	response to nutrient levels	BP	Any process that results in a change in state or activity of a cell or an organism (in terms of movement, secretion, enzyme production, gene expression, etc.) as a result of a stimulus reflecting the presence, absence, or concentration of nutrients.	10	0.0163232
	GO:0055072	iron ion homeostasis	BP	Any process involved in the maintenance of an internal steady state of iron ions within an organism or cell.	6	0.0165291
	GO:0005886	plasma membrane	CC	The membrane surrounding a cell that separates the cell from its external environment. It consists of a phospholipid bilayer and associated proteins.	99	0.0168546
	GO:0004320	oleoyl-[acyl-carrier-protein] hydrolase activity	MF	Catalysis of the reaction: oleoyl-[acyl-carrier protein] + H2O = [acyl-carrier protein] + oleate.	2	0.017346
	GO:0016295	myristoyl-[acyl-carrier-protein] hydrolase activity	MF	Catalysis of the reaction: myristoyl-[acyl-carrier protein] + H2O = [acyl-carrier protein] + myristate.	2	0.017346
	GO:0016296	palmitoyl-[acyl-carrier-protein] hydrolase activity	MF	Catalysis of the reaction: palmitoyl-[acyl-carrier protein] + H2O = [acyl-carrier protein] + palmitate.	2	0.017346
	GO:0016297	acyl-[acyl-carrier-protein] hydrolase activity	MF	Catalysis of the reaction: acyl-[acyl-carrier protein] + H2O = [acyl-carrier protein] + a fatty acid.	2	0.017346
	GO:0019218	regulation of steroid metabolic process	BP	Any process that modulates the frequency, rate or extent of the chemical reactions and pathways involving steroids.	7	0.017346
	GO:0001816	cytokine production	BP	The appearance of a cytokine due to biosynthesis or secretion following a cellular stimulus, resulting in an increase in its intracellular or extracellular levels.	18	0.0178773
	GO:0010033	response to organic substance	BP	Any process that results in a change in state or activity of a cell or an organism (in terms of movement, secretion, enzyme production, gene expression, etc.) as a result of an organic substance stimulus.	44	0.0190387
	GO:0034485	phosphatidylinositol-3,4,5-trisphosphate 5-phosphatase activity	MF	Catalysis of the reaction: phosphatidylinositol-3,4,5-trisphosphate + H2O = phosphatidylinositol-3,4-bisphosphate + phosphate.	2	0.0190387
	GO:0052659	inositol-1,3,4,5-tetrakisphosphate 5-phosphatase activity	MF	Catalysis of the reaction: 1D-myo-inositol 1,3,4,5-tetrakisphosphate + H2O = 1D-myo-inositol 1,3,4-trisphosphate + phosphate.	2	0.0190387
	GO:0003989	acetyl-CoA carboxylase activity	MF	Catalysis of the reaction: ATP + acetyl-CoA + HCO3- = ADP + phosphate + malonyl-CoA.	2	0.0190719
	GO:0016418	S-acetyltransferase activity	MF	Catalysis of the transfer of an acetyl group to a sulfur atom on the acceptor molecule.	2	0.0190719
	GO:0019413	acetate biosynthetic process	BP	The chemical reactions and pathways resulting in the formation of acetate, the anion of acetic acid.	2	0.0190719
	GO:0019542	propionate biosynthetic process	BP	The chemical reactions and pathways resulting in the formation of propionate, the anion derived from propionic acid.	2	0.0190719
	GO:0072521	purine-containing compound metabolic process	BP	The chemical reactions and pathways involving a purine-containing compound, i.e. any compound that contains purine or a formal derivative thereof.	26	0.0190719
	GO:0000323	lytic vacuole	CC	A vacuole that is maintained at an acidic pH and which contains degradative enzymes, including a wide variety of acid hydrolases.	14	0.0193929
	GO:0005764	lysosome	CC	A small lytic vacuole that has cell cycle-independent morphology and is found in most animal cells and that contains a variety of hydrolases, most of which have their maximal activities in the pH range 5-6. The contained enzymes display latency if properly isolated. About 40 different lysosomal hydrolases are known and lysosomes have a great variety of morphologies and functions.	14	0.0193929
	GO:0016740	transferase activity	MF	Catalysis of the transfer of a group, e.g. a methyl group, glycosyl group, acyl group, phosphorus-containing, or other groups, from one compound (generally regarded as the donor) to another compound (generally regarded as the acceptor). Transferase is the systematic name for any enzyme of EC class 2.	49	0.0198985
	GO:0016054	organic acid catabolic process	BP	The chemical reactions and pathways resulting in the breakdown of organic acids, any acidic compound containing carbon in covalent linkage.	10	0.0202069
	GO:0046395	carboxylic acid catabolic process	BP	The chemical reactions and pathways resulting in the breakdown of carboxylic acids, any organic acid containing one or more carboxyl (-COOH) groups.	10	0.0202069
	GO:0046872	metal ion binding	MF	Interacting selectively and non-covalently with any metal ion.	85	0.0214821
	GO:0055081	anion homeostasis	BP	Any process involved in the maintenance of an internal steady state of anions within an organism or cell.	5	0.0214821
	GO:0008199	ferric iron binding	MF	Interacting selectively and non-covalently with ferric iron, Fe(III).	3	0.0215735
	GO:0005789	endoplasmic reticulum membrane	CC	The lipid bilayer surrounding the endoplasmic reticulum.	13	0.0224284
	GO:0006869	lipid transport	BP	The directed movement of lipids into, out of or within a cell, or between cells, by means of some agent such as a transporter or pore. Lipids are compounds soluble in an organic solvent but not, or sparingly, in an aqueous solvent.	11	0.0235287
	GO:0001664	G-protein coupled receptor binding	MF	Interacting selectively and non-covalently with a G-protein coupled receptor.	11	0.0244155
	GO:0071621	granulocyte chemotaxis	BP	The movement of a granulocyte in response to an external stimulus.	6	0.0250196
	GO:0042127	regulation of cell proliferation	BP	Any process that modulates the frequency, rate or extent of cell proliferation.	34	0.0251769
	GO:0009101	glycoprotein biosynthetic process	BP	The chemical reactions and pathways resulting in the formation of glycoproteins, any protein that contains covalently bound glycose (i.e. monosaccharide) residues; the glycose occurs most commonly as oligosaccharide or fairly small polysaccharide but occasionally as monosaccharide.	11	0.025227
	GO:0009267	cellular response to starvation	BP	Any process that results in a change in state or activity of a cell (in terms of movement, secretion, enzyme production, gene expression, etc.) as a result of deprivation of nourishment.	7	0.0252577
	GO:0016722	oxidoreductase activity, oxidizing metal ions	MF	Catalysis of an oxidation-reduction in which the oxidation state of metal ion is altered.	3	0.0252577
	GO:0005743	mitochondrial inner membrane	CC	The inner, i.e. lumen-facing, lipid bilayer of the mitochondrial envelope. It is highly folded to form cristae.	14	0.0252739
	GO:0006953	acute-phase response	BP	An acute inflammatory response that involves non-antibody proteins whose concentrations in the plasma increase in response to infection or injury of homeothermic animals.	5	0.0253248
	GO:1901565	organonitrogen compound catabolic process	BP	The chemical reactions and pathways resulting in the breakdown of organonitrogen compound.	24	0.0255288
	GO:0008509	anion transmembrane transporter activity	MF	Catalysis of the transfer of a negatively charged ion from one side of a membrane to the other.	12	0.026243
	GO:0030154	cell differentiation	BP	The process in which relatively unspecialized cells, e.g. embryonic or regenerative cells, acquire specialized structural and/or functional features that characterize the cells, tissues, or organs of the mature organism or some other relatively stable phase of the organism's life history. Differentiation includes the processes involved in commitment of a cell to a specific fate and its subsequent…	67	0.026243
	GO:0014070	response to organic cyclic compound	BP	Any process that results in a change in state or activity of a cell or an organism (in terms of movement, secretion, enzyme production, gene expression, etc.) as a result of an organic cyclic compound stimulus.	17	0.0271608
	GO:0071496	cellular response to external stimulus	BP	Any process that results in a change in state or activity of a cell (in terms of movement, secretion, enzyme production, gene expression, etc.) as a result of an external stimulus.	9	0.0271608
	GO:0032941	secretion by tissue	BP	The controlled release of a substance by a tissue.	6	0.0273673
	GO:0006848	pyruvate transport	BP	The directed movement of pyruvate into, out of or within a cell, or between cells, by means of some agent such as a transporter or pore.	2	0.027506
	GO:0016051	carbohydrate biosynthetic process	BP	The chemical reactions and pathways resulting in the formation of carbohydrates, any of a group of organic compounds based of the general formula Cx(H2O)y.	9	0.027743
	GO:0006644	phospholipid metabolic process	BP	The chemical reactions and pathways involving phospholipids, any lipid containing phosphoric acid as a mono- or diester.	12	0.0280459
	GO:0002138	retinoic acid biosynthetic process	BP	The chemical reactions and pathways resulting in the biosynthesis of retinoic acid, one of the three components that makes up vitamin A.	3	0.0306124
	GO:0002694	regulation of leukocyte activation	BP	Any process that modulates the frequency, rate, or extent of leukocyte activation.	14	0.0306124
	GO:0016102	diterpenoid biosynthetic process	BP	The chemical reactions and pathways resulting in the formation of diterpenoid compounds, terpenoids with four isoprene units.	3	0.0306124
	GO:0006743	ubiquinone metabolic process	BP	The chemical reactions and pathways involving ubiquinone, a lipid-soluble electron-transporting coenzyme.	3	0.0307236
	GO:2000095	regulation of Wnt receptor signaling pathway, planar cell polarity pathway	BP	Any process that modulates the frequency, rate or extent of Wnt receptor signaling pathway, planar cell polarity pathway.	3	0.0316367
	GO:0042594	response to starvation	BP	Any process that results in a change in state or activity of a cell or an organism (in terms of movement, secretion, enzyme production, gene expression, etc.) as a result of a starvation stimulus, deprivation of nourishment.	7	0.0326456
	GO:0046113	nucleobase catabolic process	BP	The chemical reactions and pathways resulting in the breakdown of a nucleobase, a nitrogenous base that is a constituent of a nucleic acid.	3	0.0326456
	GO:1901657	glycosyl compound metabolic process	BP	The chemical reactions and pathways involving glycosyl compound.	22	0.0326456
	GO:0006984	ER-nucleus signaling pathway	BP	Any series of molecular signals that conveys information from the endoplasmic reticulum to the nucleus, usually resulting in a change in transcriptional regulation.	5	0.0344604
	GO:0005984	disaccharide metabolic process	BP	The chemical reactions and pathways involving any disaccharide, sugars composed of two monosaccharide units.	2	0.0347735
	GO:0004461	lactose synthase activity	MF	Catalysis of the reaction: UDP-galactose + D-glucose = UDP + lactose.	2	0.0354094
	GO:0007589	body fluid secretion	BP	The controlled release of a fluid by a cell or tissue in an animal.	6	0.035498
	GO:0051924	regulation of calcium ion transport	BP	Any process that modulates the frequency, rate or extent of the directed movement of calcium ions into, out of or within a cell, or between cells, by means of some agent such as a transporter or pore.	9	0.0359433
	GO:0006486	protein glycosylation	BP	A protein modification process that results in the addition of a carbohydrate or carbohydrate derivative unit to a protein amino acid, e.g. the addition of glycan chains to proteins.	9	0.0361151
	GO:0009112	nucleobase metabolic process	BP	The chemical reactions and pathways involving a nucleobase, a nitrogenous base that is a constituent of a nucleic acid, e.g. the purines: adenine, guanine, hypoxanthine, xanthine and the pyrimidines: cytosine, uracil, thymine.	4	0.0361151
	GO:0043413	macromolecule glycosylation	BP	The covalent attachment of a glycosyl residue to one or more monomeric units in a polypeptide, polynucleotide, polysaccharide, or other biological macromolecule.	9	0.0361151
	GO:0006107	oxaloacetate metabolic process	BP	The chemical reactions and pathways involving oxaloacetate, the anion of oxobutanedioic acid, an important intermediate in metabolism, especially as a component of the TCA cycle.	3	0.0368739
	GO:0016114	terpenoid biosynthetic process	BP	The chemical reactions and pathways resulting in the formation of terpenoids, any member of a class of compounds characterized by an isoprenoid chemical structure.	3	0.0376289
	GO:0043178	alcohol binding	MF	Interacting selectively and non-covalently with an alcohol, any of a class of alkyl compounds containing a hydroxyl group.	6	0.0389492
	GO:0051290	protein heterotetramerization	BP	The formation of a protein heterotetramer, a macromolecular structure consisting of four noncovalently associated subunits, of which not all are identical.	3	0.0389492
	GO:0042181	ketone biosynthetic process	BP	The chemical reactions and pathways resulting in the formation of ketones, a class of organic compounds that contain the carbonyl group, CO, and in which the carbonyl group is bonded only to carbon atoms. The general formula for a ketone is RCOR, where R and R are alkyl or aryl groups.	4	0.0390924
	GO:0030879	mammary gland development	BP	The process whose specific outcome is the progression of the mammary gland over time, from its formation to the mature structure. The mammary gland is a large compound sebaceous gland that in female mammals is modified to secrete milk. Its development starts with the formation of the mammary line and ends as the mature gland cycles between nursing and weaning stages.	8	0.0391162
	GO:0046459	short-chain fatty acid metabolic process	BP	The chemical reactions and pathways involving fatty acids with a chain length of less than C6.	3	0.0392651
	GO:0008009	chemokine activity	MF	The function of a family of chemotactic pro-inflammatory activation-inducible cytokines acting primarily upon hemopoietic cells in immunoregulatory processes; all chemokines possess a number of conserved cysteine residues involved in intramolecular disulfide bond formation.	4	0.0400023
	GO:0019866	organelle inner membrane	CC	The inner, i.e. lumen-facing, lipid bilayer of an organelle envelope; usually highly selective to most ions and metabolites.	14	0.0409969
	GO:0001894	tissue homeostasis	BP	A homeostatic process involved in the maintenance of an internal steady state within a defined tissue of an organism, including control of cellular proliferation and death and control of metabolic function.	9	0.0412398
	GO:0002573	myeloid leukocyte differentiation	BP	The process in which a relatively unspecialized myeloid precursor cell acquires the specialized features of any cell of the myeloid leukocyte lineage.	9	0.0416026
	GO:0006665	sphingolipid metabolic process	BP	The chemical reactions and pathways involving sphingolipids, any of a class of lipids containing the long-chain amine diol sphingosine or a closely related base (a sphingoid).	7	0.0416026
	GO:0050252	retinol O-fatty-acyltransferase activity	MF	Catalysis of the reaction: acyl-CoA + retinol = CoA + retinyl ester.	2	0.0417307
	GO:0051046	regulation of secretion	BP	Any process that modulates the frequency, rate or extent of the controlled release of a substance from a cell or a tissue.	18	0.0433605
	GO:0071705	nitrogen compound transport	BP	The directed movement of nitrogen-containing compounds into, out of or within a cell, or between cells, by means of some agent such as a transporter or pore.	19	0.043666
	GO:2000040	regulation of planar cell polarity pathway involved in axis elongation	BP	Any process that modulates the frequency, rate or extent of planar cell polarity pathway involved in axis elongation.	2	0.0436818
	GO:2000041	negative regulation of planar cell polarity pathway involved in axis elongation	BP	Any process that stops, prevents, or reduces the frequency, rate or extent of planar cell polarity pathway involved in axis elongation.	2	0.0436818
	GO:0015711	organic anion transport	BP	The directed movement of organic anions into, out of or within a cell, or between cells, by means of some agent such as a transporter or pore. Organic anions are atoms or small molecules with a negative charge which contain carbon in covalent linkage.	13	0.0441022
	GO:0004771	sterol esterase activity	MF	Catalysis of the reaction: a steryl ester + H2O = a sterol + a fatty acid.	2	0.0441386
	GO:0006007	glucose catabolic process	BP	The chemical reactions and pathways resulting in the breakdown of glucose, the aldohexose gluco-hexose.	6	0.0441386
	GO:0051262	protein tetramerization	BP	The formation of a protein tetramer, a macromolecular structure consisting of four noncovalently associated identical or nonidentical subunits.	7	0.0441386
	GO:0015864	pyrimidine nucleoside transport	BP	The directed movement of a pyrimidine nucleoside, a pyrimidine base covalently bonded to a ribose or deoxyribose sugar, into, out of or within a cell, or between cells, by means of some agent such as a transporter or pore.	2	0.0446712
	GO:0032286	central nervous system myelin maintenance	BP	The process in which the structure and material content of mature central nervous system myelin is kept in a functional state.	2	0.0448856
	GO:0003987	acetate-CoA ligase activity	MF	Catalysis of the reaction: ATP + acetate + CoA = AMP + diphosphate + acetyl-CoA.	2	0.0450128
	GO:0019541	propionate metabolic process	BP	The chemical reactions and pathways involving propionate, the anion derived from propionic (propanoic) acid, a carboxylic acid important in the energy metabolism of ruminants.	2	0.0450128
	GO:0052658	inositol-1,4,5-trisphosphate 5-phosphatase activity	MF	Catalysis of the reaction: 1D-myo-inositol 1,4,5-trisphosphate + H2O = 1D-myo-inositol 1,4-bisphosphate + phosphate.	2	0.0452385
	GO:0006814	sodium ion transport	BP	The directed movement of sodium ions (Na+) into, out of or within a cell, or between cells, by means of some agent such as a transporter or pore.	10	0.0452474
	GO:0006145	purine nucleobase catabolic process	BP	The chemical reactions and pathways resulting in the breakdown of purine nucleobases, one of the two classes of nitrogen-containing ring compounds found in DNA and RNA, which include adenine and guanine.	2	0.0453365
	GO:0015485	cholesterol binding	MF	Interacting selectively and non-covalently with cholesterol (cholest-5-en-3-beta-ol); the principal sterol of vertebrates and the precursor of many steroids, including bile acids and steroid hormones.	4	0.0460589
	GO:0030097	hemopoiesis	BP	The process whose specific outcome is the progression of the myeloid and lymphoid derived organ/tissue systems of the blood and other parts of the body over time, from formation to the mature structure. The site of hemopoiesis is variable during development, but occurs primarily in bone marrow or kidney in many adult vertebrates.	20	0.0460589
	GO:0046849	bone remodeling	BP	The continuous turnover of bone matrix and mineral that involves first, an increase in resorption (osteoclastic activity) and later, reactive bone formation (osteoblastic activity). The process of bone remodeling takes place in the adult skeleton at discrete foci. The process ensures the mechanical integrity of the skeleton throughout life and plays an important role in calcium homeostasis. An im…	6	0.0460589
	GO:0071396	cellular response to lipid	BP	Any process that results in a change in state or activity of a cell (in terms of movement, secretion, enzyme production, gene expression, etc.) as a result of a lipid stimulus.	11	0.0460589
	GO:0009617	response to bacterium	BP	Any process that results in a change in state or activity of a cell or an organism (in terms of movement, secretion, enzyme production, gene expression, etc.) as a result of a stimulus from a bacterium.	13	0.046906
	GO:0009986	cell surface	CC	The external part of the cell wall and/or plasma membrane.	21	0.0472799
	GO:0046503	glycerolipid catabolic process	BP	The chemical reactions and pathways resulting in the breakdown of glycerolipids, any lipid with a glycerol backbone.	4	0.0474432
	GO:0016411	acylglycerol O-acyltransferase activity	MF	Catalysis of the transfer of an acyl group to an oxygen atom on the acylglycerol molecule.	3	0.0479904
	GO:0015849	organic acid transport	BP	The directed movement of organic acids, any acidic compound containing carbon in covalent linkage, into, out of or within a cell, or between cells, by means of some agent such as a transporter or pore.	11	0.0481423
	GO:0016765	transferase activity, transferring alkyl or aryl (other than methyl) groups	MF	Catalysis of the transfer of an alkyl or aryl (but not methyl) group from one compound (donor) to another (acceptor).	5	0.0481423
	GO:0046942	carboxylic acid transport	BP	The directed movement of carboxylic acids into, out of or within a cell, or between cells, by means of some agent such as a transporter or pore. Carboxylic acids are organic acids containing one or more carboxyl (COOH) groups or anions (COO-).	11	0.0481423
	GO:0070085	glycosylation	BP	The covalent attachment of a glycosyl residue to a substrate molecule.	9	0.0481423
	GO:0015936	coenzyme A metabolic process	BP	The chemical reactions and pathways involving coenzyme A, 3'-phosphoadenosine-(5')diphospho(4')pantatheine, an acyl carrier in many acylation and acyl-transfer reactions in which the intermediate is a thiol ester.	3	0.0490174
L10L.up	GO:0008150	biological_process	BP	Any process specifically pertinent to the functioning of integrated living units: cells, tissues, organs, and organisms. A process is a collection of molecular events with a defined beginning and end.	231	5.44221e-23
	GO:0003674	molecular_function	MF	Elemental activities, such as catalysis or binding, describing the actions of a gene product at the molecular level. A given gene product may exhibit one or more molecular functions.	229	1.87881e-22
	GO:0005575	cellular_component	CC	The part of a cell or its extracellular environment in which a gene product is located. A gene product may be located in one or more parts of a cell and its location may be as specific as a particular macromolecular complex, that is, a stable, persistent association of macromolecules that function together.	231	1.87881e-22
	GO:0005576	extracellular region	CC	The space external to the outermost structure of a cell. For cells without external protective or external encapsulating structures this refers to space outside of the plasma membrane. This term covers the host cell environment outside an intracellular parasite.	65	1.4631e-21
	GO:0006629	lipid metabolic process	BP	The chemical reactions and pathways involving lipids, compounds soluble in an organic solvent but not, or sparingly, in an aqueous solvent. Includes fatty acids; neutral fats, other fatty-acid esters, and soaps; long-chain (fatty) alcohols and waxes; sphingoids and other long-chain bases; glycolipids, phospholipids and sphingolipids; and carotenes, polyprenols, sterols, terpenes and other isopren…	44	1.68055e-16
	GO:0044710	single-organism metabolic process	BP	A metabolic process - chemical reactions and pathways, including anabolism and catabolism, by which living organisms transform chemical substances - which involves a single organism.	74	1.68055e-16
	GO:0044255	cellular lipid metabolic process	BP	The chemical reactions and pathways involving lipids, as carried out by individual cells.	35	2.46894e-14
	GO:0005615	extracellular space	CC	That part of a multicellular organism outside the cells proper, usually taken to be outside the plasma membranes, and occupied by fluid.	35	3.25072e-13
	GO:0065008	regulation of biological quality	BP	Any process that modulates a qualitative or quantitative trait of a biological quality. A biological quality is a measurable attribute of an organism or part of an organism, such as size, mass, shape, color, etc.	62	3.25072e-13
	GO:0042592	homeostatic process	BP	Any biological process involved in the maintenance of an internal steady state.	41	3.89302e-13
	GO:0032787	monocarboxylic acid metabolic process	BP	The chemical reactions and pathways involving monocarboxylic acids, any organic acid containing one carboxyl (COOH) group or anion (COO-).	26	4.40608e-13
	GO:0008152	metabolic process	BP	The chemical reactions and pathways, including anabolism and catabolism, by which living organisms transform chemical substances. Metabolic processes typically transform small molecules, but also include macromolecular processes such as DNA repair and replication, and protein synthesis and degradation.	136	5.49781e-13
	GO:0048878	chemical homeostasis	BP	Any biological process involved in the maintenance of an internal steady state of a chemical.	32	2.17042e-12
	GO:0019752	carboxylic acid metabolic process	BP	The chemical reactions and pathways involving carboxylic acids, any organic acid containing one or more carboxyl (COOH) groups or anions (COO-).	33	2.32909e-12
	GO:0006082	organic acid metabolic process	BP	The chemical reactions and pathways involving organic acids, any acidic compound containing carbon in covalent linkage.	34	3.35082e-12
	GO:0044421	extracellular region part	CC	Any constituent part of the extracellular region, the space external to the outermost structure of a cell. For cells without external protective or external encapsulating structures this refers to space outside of the plasma membrane. This term covers constituent parts of the host cell environment outside an intracellular parasite.	39	4.23888e-12
	GO:0044281	small molecule metabolic process	BP	The chemical reactions and pathways involving small molecules, any low molecular weight, monomeric, non-encoded molecule.	52	9.68461e-12
	GO:0043436	oxoacid metabolic process	BP	The chemical reactions and pathways involving any oxoacid; an oxoacid is a compound which contains oxygen, at least one other element, and at least one hydrogen bound to oxygen, and which produces a conjugate base by loss of positive hydrogen ion(s) (hydrons).	33	1.03644e-11
	GO:0006810	transport	BP	The directed movement of substances (such as macromolecules, small molecules, ions) into, out of or within a cell, or between cells, or within a multicellular organism by means of some agent such as a transporter or pore.	72	1.25537e-11
	GO:0009987	cellular process	BP	Any process that is carried out at the cellular level, but not necessarily restricted to a single cell. For example, cell communication occurs among more than one cell, but occurs at the cellular level.	166	1.46515e-11
	GO:0044283	small molecule biosynthetic process	BP	The chemical reactions and pathways resulting in the formation of small molecules, any low molecular weight, monomeric, non-encoded molecule.	24	2.32755e-11
	GO:0051234	establishment of localization	BP	The directed movement of a cell, substance or cellular entity, such as a protein complex or organelle, to a specific location.	72	2.7525e-11
	GO:0006631	fatty acid metabolic process	BP	The chemical reactions and pathways involving fatty acids, aliphatic monocarboxylic acids liberated from naturally occurring fats and oils by hydrolysis.	21	4.04671e-11
	GO:0044711	single-organism biosynthetic process	BP	A biosynthetic process - chemical reactions and pathways resulting in the formation of substances - involving a single organism.	24	4.04671e-11
	GO:0005737	cytoplasm	CC	All of the contents of a cell excluding the plasma membrane and nucleus, but including other subcellular structures.	127	4.64366e-11
	GO:0055114	oxidation-reduction process	BP	A metabolic process that results in the removal or addition of one or more electrons to or from a substance, with or without the concomitant removal or addition of a proton or protons.	34	5.69148e-11
	GO:0008610	lipid biosynthetic process	BP	The chemical reactions and pathways resulting in the formation of lipids, compounds soluble in an organic solvent but not, or sparingly, in an aqueous solvent.	25	6.16546e-11
	GO:0044765	single-organism transport	BP	The directed movement of substances (such as macromolecules, small molecules, ions) into, out of or within a cell, or between cells, or within a multicellular organism by means of some agent such as a transporter or pore, involving a single organism.	61	7.70956e-11
	GO:0005488	binding	MF	The selective, non-covalent, often stoichiometric, interaction of a molecule with one or more specific sites on another molecule.	147	1.87557e-10
	GO:0051179	localization	BP	Any process in which a cell, a substance, or a cellular entity, such as a protein complex or organelle, is transported to, and/or maintained in a specific location.	79	3.34815e-10
	GO:0005623	cell	CC	The basic structural and functional unit of all organisms. Includes the plasma membrane and any external encapsulating structures such as the cell wall and cell envelope.	170	4.25659e-10
	GO:0044464	cell part	CC	Any constituent part of a cell, the basic structural and functional unit of all organisms.	170	4.25659e-10
	GO:0016491	oxidoreductase activity	MF	Catalysis of an oxidation-reduction (redox) reaction, a reversible chemical reaction in which the oxidation state of an atom or atoms within a molecule is altered. One substrate acts as a hydrogen or electron donor and becomes oxidized, while the other acts as hydrogen or electron acceptor and becomes reduced.	29	1.36783e-09
	GO:0050801	ion homeostasis	BP	Any process involved in the maintenance of an internal steady state of ions within an organism or cell.	24	1.78886e-09
	GO:0006811	ion transport	BP	The directed movement of charged atoms or small charged molecules into, out of or within a cell, or between cells, by means of some agent such as a transporter or pore.	37	1.98817e-09
	GO:0044444	cytoplasmic part	CC	Any constituent part of the cytoplasm, all of the contents of a cell excluding the plasma membrane and nucleus, but including other subcellular structures.	91	4.68843e-09
	GO:0016053	organic acid biosynthetic process	BP	The chemical reactions and pathways resulting in the formation of organic acids, any acidic compound containing carbon in covalent linkage.	18	5.32264e-09
	GO:0046394	carboxylic acid biosynthetic process	BP	The chemical reactions and pathways resulting in the formation of carboxylic acids, any organic acid containing one or more carboxyl (-COOH) groups.	18	5.32264e-09
	GO:0071704	organic substance metabolic process	BP	The chemical reactions and pathways involving an organic substance, any molecular entity containing carbon.	117	6.22643e-09
	GO:0072330	monocarboxylic acid biosynthetic process	BP	The chemical reactions and pathways resulting in the formation of monocarboxylic acids, any organic acid containing one carboxyl (-COOH) group.	15	6.22643e-09
	GO:0003824	catalytic activity	MF	Catalysis of a biochemical reaction at physiological temperatures. In biologically catalyzed reactions, the reactants are known as substrates, and the catalysts are naturally occurring macromolecular substances known as enzymes. Enzymes possess specific binding sites for substrates, and are usually composed wholly or largely of protein, but RNA that has catalytic activity (ribozyme) is often also…	86	3.48234e-08
	GO:0009611	response to wounding	BP	Any process that results in a change in state or activity of a cell or an organism (in terms of movement, secretion, enzyme production, gene expression, etc.) as a result of a stimulus indicating damage to the organism.	25	9.01738e-08
	GO:0044424	intracellular part	CC	Any constituent part of the living contents of a cell; the matter contained within (but not including) the plasma membrane, usually taken to exclude large vacuoles and masses of secretory or ingested material. In eukaryotes it includes the nucleus and cytoplasm.	142	1.25861e-07
	GO:0005622	intracellular	CC	The living contents of a cell; the matter contained within (but not including) the plasma membrane, usually taken to exclude large vacuoles and masses of secretory or ingested material. In eukaryotes it includes the nucleus and cytoplasm.	143	1.52852e-07
	GO:0044238	primary metabolic process	BP	The chemical reactions and pathways involving those compounds which are formed as a part of the normal anabolic and catabolic processes. These processes take place in most, if not all, cells of the organism.	110	1.78706e-07
	GO:0044237	cellular metabolic process	BP	The chemical reactions and pathways by which individual cells transform chemical substances.	108	1.96288e-07
	GO:0042312	regulation of vasodilation	BP	Any process that modulates the frequency, rate or extent of increases in the diameter of blood vessels.	8	2.04199e-07
	GO:0055080	cation homeostasis	BP	Any process involved in the maintenance of an internal steady state of cations within an organism or cell.	20	2.34642e-07
	GO:0055065	metal ion homeostasis	BP	Any process involved in the maintenance of an internal steady state of metal ions within an organism or cell.	19	2.41905e-07
	GO:0009605	response to external stimulus	BP	Any process that results in a change in state or activity of a cell or an organism (in terms of movement, secretion, enzyme production, gene expression, etc.) as a result of an external stimulus.	29	3.57387e-07
	GO:0051239	regulation of multicellular organismal process	BP	Any process that modulates the frequency, rate or extent of a multicellular organismal process, the processes pertinent to the function of a multicellular organism above the cellular level; includes the integrated processes of tissues and organs.	45	3.57387e-07
	GO:0044699	single-organism process	BP	A biological process that involves only one organism.	136	3.59642e-07
	GO:0006812	cation transport	BP	The directed movement of cations, atoms or small molecules with a net positive charge, into, out of or within a cell, or between cells, by means of some agent such as a transporter or pore.	27	3.80207e-07
	GO:0051241	negative regulation of multicellular organismal process	BP	Any process that stops, prevents, or reduces the frequency, rate or extent of an organismal process, the processes pertinent to the function of an organism above the cellular level; includes the integrated processes of tissues and organs.	18	4.4538e-07
	GO:0065007	biological regulation	BP	Any process that modulates a measurable attribute of any biological process, quality or function.	120	5.19594e-07
	GO:0019725	cellular homeostasis	BP	Any process involved in the maintenance of an internal steady state at the level of the cell.	21	7.01428e-07
	GO:0055082	cellular chemical homeostasis	BP	Any biological process involved in the maintenance of an internal steady state of a chemical at the level of the cell.	19	1.49832e-06
	GO:0030001	metal ion transport	BP	The directed movement of metal ions, any metal ion with an electric charge, into, out of or within a cell, or between cells, by means of some agent such as a transporter or pore.	23	1.91925e-06
	GO:0006633	fatty acid biosynthetic process	BP	The chemical reactions and pathways resulting in the formation of a fatty acid, any of the aliphatic monocarboxylic acids that can be liberated by hydrolysis from naturally occurring fats and oils. Fatty acids are predominantly straight-chain acids of 4 to 24 carbon atoms, which may be saturated or unsaturated; branched fatty acids and hydroxy fatty acids also occur, and very long chain acids of …	11	3.03036e-06
	GO:0032501	multicellular organismal process	BP	Any biological process, occurring at the level of a multicellular organism, pertinent to its function.	85	3.06187e-06
	GO:0050878	regulation of body fluid levels	BP	Any process that modulates the levels of body fluids.	14	3.06187e-06
	GO:0006952	defense response	BP	Reactions, triggered in response to the presence of a foreign body or the occurrence of an injury, which result in restriction of damage to the organism attacked or prevention/recovery from the infection caused by the attack.	25	3.06271e-06
	GO:0005506	iron ion binding	MF	Interacting selectively and non-covalently with iron (Fe) ions.	12	3.10833e-06
	GO:0006954	inflammatory response	BP	The immediate defensive reaction (by vertebrate tissue) to infection or injury caused by chemical or physical agents. The process is characterized by local vasodilation, extravasation of plasma into intercellular spaces and accumulation of white blood cells and macrophages.	18	3.19774e-06
	GO:0043226	organelle	CC	Organized structure of distinctive morphology and function. Includes the nucleus, mitochondria, plastids, vacuoles, vesicles, ribosomes and the cytoskeleton, and prokaryotic structures such as anammoxosomes and pirellulosomes. Excludes the plasma membrane.	125	3.24591e-06
	GO:0043227	membrane-bounded organelle	CC	Organized structure of distinctive morphology and function, bounded by a single or double lipid bilayer membrane. Includes the nucleus, mitochondria, plastids, vacuoles, and vesicles. Excludes the plasma membrane.	116	4.29118e-06
	GO:0050896	response to stimulus	BP	Any process that results in a change in state or activity of a cell or an organism (in terms of movement, secretion, enzyme production, gene expression, etc.) as a result of a stimulus. The process begins with detection of the stimulus and ends with a change in state or activity or the cell or organism.	93	4.29118e-06
	GO:0031224	intrinsic to membrane	CC	Located in a membrane such that some covalently attached portion of the gene product, for example part of a peptide sequence or some other covalently attached group such as a GPI anchor, spans or is embedded in one or both leaflets of the membrane.	82	4.69857e-06
	GO:0016020	membrane	CC	Double layer of lipid molecules that encloses all cells, and, in eukaryotes, many organelles; may be a single or double lipid bilayer; also includes associated proteins.	105	5.10338e-06
	GO:0006873	cellular ion homeostasis	BP	Any process involved in the maintenance of an internal steady state of ions at the level of a cell.	17	5.21739e-06
	GO:0044425	membrane part	CC	Any constituent part of a membrane, a double layer of lipid molecules that encloses all cells, and, in eukaryotes, many organelles; may be a single or double lipid bilayer; also includes associated proteins.	88	6.34919e-06
	GO:0005783	endoplasmic reticulum	CC	The irregular network of unit membranes, visible only by electron microscopy, that occurs in the cytoplasm of many eukaryotic cells. The membranes form a complex meshwork of tubular channels, which are often expanded into slitlike cavities called cisternae. The ER takes two forms, rough (or granular), with ribosomes adhering to the outer surface, and smooth (with no ribosomes attached).	31	7.42475e-06
	GO:0016021	integral to membrane	CC	Penetrating at least one phospholipid bilayer of a membrane. May also refer to the state of being buried in the bilayer with no exposure outside the bilayer. When used to describe a protein, indicates that all or part of the peptide sequence is embedded in the membrane.	80	7.64533e-06
	GO:0032101	regulation of response to external stimulus	BP	Any process that modulates the frequency, rate or extent of a response to an external stimulus.	17	8.26395e-06
	GO:0009058	biosynthetic process	BP	The chemical reactions and pathways resulting in the formation of substances; typically the energy-requiring part of metabolism in which simpler substances are transformed into more complex ones.	69	8.38594e-06
	GO:0042311	vasodilation	BP	An increase in the internal diameter of blood vessels, especially arterioles or capillaries, usually resulting in a decrease in blood pressure.	8	9.19586e-06
	GO:0005102	receptor binding	MF	Interacting selectively and non-covalently with one or more specific sites on a receptor molecule, a macromolecule that undergoes combination with a hormone, neurotransmitter, drug or intracellular messenger to initiate a change in cell function.	30	1.00521e-05
	GO:0032941	secretion by tissue	BP	The controlled release of a substance by a tissue.	8	1.00521e-05
	GO:0006720	isoprenoid metabolic process	BP	The chemical reactions and pathways involving isoprenoid compounds, isoprene (2-methylbuta-1,3-diene) or compounds containing or derived from linked isoprene (3-methyl-2-butenylene) residues.	8	1.19559e-05
	GO:0032502	developmental process	BP	A biological process whose specific outcome is the progression of an integrated living unit: an anatomical structure (which may be a subcellular structure, cell, tissue, or organ), or organism over time from an initial condition to a later condition.	67	1.24021e-05
	GO:0005215	transporter activity	MF	Enables the directed movement of substances (such as macromolecules, small molecules, ions) into, out of or within a cell, or between cells.	28	1.27857e-05
	GO:0002526	acute inflammatory response	BP	Inflammation which comprises a rapid, short-lived, relatively uniform response to acute injury or antigenic challenge and is characterized by accumulations of fluid, plasma proteins, and granulocytic leukocytes. An acute inflammatory response occurs within a matter of minutes or hours, and either resolves within a few days or becomes a chronic inflammatory response.	9	1.52241e-05
	GO:0007589	body fluid secretion	BP	The controlled release of a fluid by a cell or tissue in an animal.	8	1.52241e-05
	GO:0044707	single-multicellular organism process	BP	A biological process occurring within a single, multicellular organism.	81	1.68025e-05
	GO:0006950	response to stress	BP	Any process that results in a change in state or activity of a cell or an organism (in terms of movement, secretion, enzyme production, gene expression, etc.) as a result of a disturbance in organismal or cellular homeostasis, usually, but not necessarily, exogenous (e.g. temperature, humidity, ionizing radiation).	43	1.86652e-05
	GO:0005515	protein binding	MF	Interacting selectively and non-covalently with any protein or protein complex (a complex of two or more proteins that may include other nonprotein molecules).	90	2.26481e-05
	GO:0007610	behavior	BP	The internally coordinated responses (actions or inactions) of whole living organisms (individuals or groups) to internal or external stimuli.	20	2.37441e-05
	GO:0048731	system development	BP	The process whose specific outcome is the progression of an organismal system over time, from its formation to the mature structure. A system is a regularly interacting or interdependent group of organs or tissues that work together to carry out a given biological process.	55	2.52708e-05
	GO:0043229	intracellular organelle	CC	Organized structure of distinctive morphology and function, occurring within the cell. Includes the nucleus, mitochondria, plastids, vacuoles, vesicles, ribosomes and the cytoskeleton. Excludes the plasma membrane.	121	2.73107e-05
	GO:0048513	organ development	BP	Development of a tissue or tissues that work together to perform a specific function or functions. Development pertains to the process whose specific outcome is the progression of a structure over time, from its formation to the mature structure. Organs are commonly observed as visibly distinct structures, but may also exist as loosely associated clusters of cells that work together to perform a …	45	3.12771e-05
	GO:0006875	cellular metal ion homeostasis	BP	Any process involved in the maintenance of an internal steady state of metal ions at the level of a cell.	15	3.15047e-05
	GO:0048871	multicellular organismal homeostasis	BP	Any process involved in the maintenance of an internal steady state at the level of the multicellular organism.	12	3.16375e-05
	GO:0043231	intracellular membrane-bounded organelle	CC	Organized structure of distinctive morphology and function, bounded by a single or double lipid bilayer membrane and occurring within the cell. Includes the nucleus, mitochondria, plastids, vacuoles, and vesicles. Excludes the plasma membrane.	112	3.50188e-05
	GO:0051049	regulation of transport	BP	Any process that modulates the frequency, rate or extent of the directed movement of substances (such as macromolecules, small molecules, ions) into, out of or within a cell, or between cells, by means of some agent such as a transporter or pore.	29	3.55081e-05
	GO:1901576	organic substance biosynthetic process	BP	The chemical reactions and pathways resulting in the formation of an organic substance, any molecular entity containing carbon.	66	3.87147e-05
	GO:0004745	retinol dehydrogenase activity	MF	Catalysis of the reaction: retinol + NAD+ = retinal + NADH + H+.	5	4.29595e-05
	GO:0019216	regulation of lipid metabolic process	BP	Any process that modulates the frequency, rate or extent of the chemical reactions and pathways involving lipids.	12	6.24244e-05
	GO:0030003	cellular cation homeostasis	BP	Any process involved in the maintenance of an internal steady state of cations at the level of a cell.	15	8.37594e-05
	GO:0044249	cellular biosynthetic process	BP	The chemical reactions and pathways resulting in the formation of substances, carried out by individual cells.	64	8.80546e-05
	GO:0048583	regulation of response to stimulus	BP	Any process that modulates the frequency, rate or extent of a response to a stimulus. Response to stimulus is a change in state or activity of a cell or an organism (in terms of movement, secretion, enzyme production, gene expression, etc.) as a result of a stimulus.	43	0.000112855
	GO:0008199	ferric iron binding	MF	Interacting selectively and non-covalently with ferric iron, Fe(III).	4	0.000134865
	GO:0051704	multi-organism process	BP	A biological process which involves another organism of the same or different species.	21	0.000134969
	GO:0001523	retinoid metabolic process	BP	The chemical reactions and pathways involving retinoids, any member of a class of isoprenoids that contain or are derived from four prenyl groups linked head-to-tail. Retinoids include retinol and retinal and structurally similar natural derivatives or synthetic compounds, but need not have vitamin A activity.	6	0.000139344
	GO:0016101	diterpenoid metabolic process	BP	The chemical reactions and pathways involving diterpenoid compounds, terpenoids with four isoprene units.	6	0.000139344
	GO:0016616	oxidoreductase activity, acting on the CH-OH group of donors, NAD or NADP as acceptor	MF	Catalysis of an oxidation-reduction (redox) reaction in which a CH-OH group acts as a hydrogen or electron donor and reduces NAD+ or NADP.	9	0.000139344
	GO:0007275	multicellular organismal development	BP	The biological process whose specific outcome is the progression of a multicellular organism over time from an initial condition (e.g. a zygote or a young adult) to a later condition (e.g. a multicellular animal or an aged adult).	59	0.00014106
	GO:0046903	secretion	BP	The controlled release of a substance by a cell or a tissue.	21	0.000144674
	GO:0031406	carboxylic acid binding	MF	Interacting selectively and non-covalently with a carboxylic acid, any organic acid containing one or more carboxyl (COOH) groups or anions (COO-).	11	0.000148906
	GO:0080134	regulation of response to stress	BP	Any process that modulates the frequency, rate or extent of a response to stress. Response to stress is a change in state or activity of a cell or an organism (in terms of movement, secretion, enzyme production, gene expression, etc.) as a result of a disturbance in organismal or cellular homeostasis, usually, but not necessarily, exogenous (e.g. temperature, humidity, ionizing radiation).	20	0.000161146
	GO:0001664	G-protein coupled receptor binding	MF	Interacting selectively and non-covalently with a G-protein coupled receptor.	11	0.000169557
	GO:0048518	positive regulation of biological process	BP	Any process that activates or increases the frequency, rate or extent of a biological process. Biological processes are regulated by many means; examples include the control of gene expression, protein modification or interaction with a protein or substrate molecule.	56	0.000175635
	GO:0022414	reproductive process	BP	A biological process that directly contributes to the process of producing new individuals by one or two organisms. The new individuals inherit some proportion of their genetic material from the parent or parents.	23	0.000191608
	GO:0043167	ion binding	MF	Interacting selectively and non-covalently with ions, charged atoms or groups of atoms.	78	0.000216219
	GO:0008299	isoprenoid biosynthetic process	BP	The chemical reactions and pathways resulting in the formation of any isoprenoid compound, isoprene (2-methylbuta-1,3-diene) or compounds containing or derived from linked isoprene (3-methyl-2-butenylene) residues.	5	0.000244082
	GO:0044282	small molecule catabolic process	BP	The chemical reactions and pathways resulting in the breakdown of small molecules, any low molecular weight, monomeric, non-encoded molecule.	11	0.000244082
	GO:0044712	single-organism catabolic process	BP	A catabolic process - chemical reactions and pathways resulting in the breakdown of substances - which involves a single organism.	11	0.000244082
	GO:0072507	divalent inorganic cation homeostasis	BP	Any process involved in the maintenance of an internal steady state of divalent cations within an organism or cell.	13	0.000244082
	GO:0010817	regulation of hormone levels	BP	Any process that modulates the levels of hormone within an organism or a tissue. A hormone is any substance formed in very small amounts in one specialized organ or group of cells and carried (sometimes in the bloodstream) to another organ or group of cells in the same organism, upon which it has a specific regulatory action.	14	0.000249097
	GO:0016614	oxidoreductase activity, acting on CH-OH group of donors	MF	Catalysis of an oxidation-reduction (redox) reaction in which a CH-OH group act as a hydrogen or electron donor and reduces a hydrogen or electron acceptor.	9	0.000249097
	GO:0045909	positive regulation of vasodilation	BP	Any process that activates or increases the frequency, rate or extent of vasodilation.	5	0.000256226
	GO:0045776	negative regulation of blood pressure	BP	Any process in which the force of blood traveling through the circulatory system is decreased.	6	0.000263656
	GO:0002376	immune system process	BP	Any process involved in the development or functioning of the immune system, an organismal system for calibrated responses to potential internal or invasive threats.	30	0.00026917
	GO:0050880	regulation of blood vessel size	BP	Any process that modulates the size of blood vessels.	9	0.000292427
	GO:0032102	negative regulation of response to external stimulus	BP	Any process that stops, prevents, or reduces the frequency, rate or extent of a response to an external stimulus.	9	0.000307043
	GO:0035150	regulation of tube size	BP	Ensuring that a tube is of the correct length and diameter. Tube size must be maintained not only during tube formation, but also throughout development and in some physiological processes.	9	0.000307043
	GO:0051240	positive regulation of multicellular organismal process	BP	Any process that activates or increases the frequency, rate or extent of an organismal process, any of the processes pertinent to the function of an organism above the cellular level; includes the integrated processes of tissues and organs.	18	0.000307043
	GO:0006721	terpenoid metabolic process	BP	The chemical reactions and pathways involving terpenoids, any member of a class of compounds characterized by an isoprenoid chemical structure and including derivatives with various functional groups.	6	0.000313672
	GO:0048771	tissue remodeling	BP	The reorganization or renovation of existing tissues. This process can either change the characteristics of a tissue such as in blood vessel remodeling, or result in the dynamic equilibrium of a tissue such as in bone remodeling.	9	0.000313672
	GO:0005777	peroxisome	CC	A small organelle enclosed by a single membrane, and found in most eukaryotic cells. Contains peroxidases and other enzymes involved in a variety of metabolic processes including free radical detoxification, lipid catabolism and biosynthesis, and hydrogen peroxide metabolism.	9	0.00031571
	GO:0006066	alcohol metabolic process	BP	The chemical reactions and pathways involving alcohols, any of a class of compounds containing one or more hydroxyl groups attached to a saturated carbon atom.	12	0.00031571
	GO:0042579	microbody	CC	Cytoplasmic organelles, spherical or oval in shape, that are bounded by a single membrane and contain oxidative enzymes, especially those utilizing hydrogen peroxide (H2O2).	9	0.00031571
	GO:0048856	anatomical structure development	BP	The biological process whose specific outcome is the progression of an anatomical structure from an initial condition to its mature state. This process begins with the formation of the structure and ends with the mature structure, whatever form that may be including its natural destruction. An anatomical structure is any biological entity that occupies space and is distinguished from its surround…	58	0.000356037
	GO:0009374	biotin binding	MF	Interacting selectively and non-covalently with biotin (cis-tetrahydro-2-oxothieno(3,4-d)imidazoline-4-valeric acid), the (+) enantiomer of which is very widely distributed in cells and serves as a carrier in a number of enzymatic beta-carboxylation reactions.	3	0.000361643
	GO:0042221	response to chemical stimulus	BP	Any process that results in a change in state or activity of a cell or an organism (in terms of movement, secretion, enzyme production, gene expression, etc.) as a result of a chemical stimulus.	40	0.000379733
	GO:0032879	regulation of localization	BP	Any process that modulates the frequency, rate or extent of any process in which a cell, a substance, or a cellular entity is transported to, or maintained in, a specific location.	32	0.000467912
	GO:0008217	regulation of blood pressure	BP	Any process that modulates the force with which blood travels through the circulatory system. The process is controlled by a balance of processes that increase pressure and decrease pressure.	9	0.000486102
	GO:0031347	regulation of defense response	BP	Any process that modulates the frequency, rate or extent of a defense response.	13	0.000506188
	GO:0050727	regulation of inflammatory response	BP	Any process that modulates the frequency, rate or extent of the inflammatory response, the immediate defensive reaction (by vertebrate tissue) to infection or injury caused by chemical or physical agents.	10	0.000562057
	GO:0033293	monocarboxylic acid binding	MF	Interacting selectively and non-covalently with a monocarboxylic acid, any organic acid containing one carboxyl (COOH) group or anion (COO-).	6	0.000564324
	GO:0001676	long-chain fatty acid metabolic process	BP	The chemical reactions and pathways involving long-chain fatty acids, A long-chain fatty acid is a fatty acid with a chain length between C13 and C22.	6	0.000571287
	GO:0001894	tissue homeostasis	BP	A homeostatic process involved in the maintenance of an internal steady state within a defined tissue of an organism, including control of cellular proliferation and death and control of metabolic function.	9	0.00058422
	GO:0003018	vascular process in circulatory system	BP	A circulatory process that occurs at the level of the vasculature.	9	0.00058422
	GO:0045453	bone resorption	BP	The process in which specialized cells known as osteoclasts degrade the organic and inorganic portions of bone, and endocytose and transport the degradation products.	6	0.00058422
	GO:0055074	calcium ion homeostasis	BP	Any process involved in the maintenance of an internal steady state of calcium ions within an organism or cell.	12	0.000618099
	GO:0002682	regulation of immune system process	BP	Any process that modulates the frequency, rate, or extent of an immune system process.	20	0.000641164
	GO:0008015	blood circulation	BP	The flow of blood through the body of an animal, enabling the transport of nutrients to the tissues and the removal of waste products.	13	0.000663094
	GO:0072503	cellular divalent inorganic cation homeostasis	BP	Any process involved in the maintenance of an internal steady state of divalent cations at the level of a cell.	12	0.000663094
	GO:1901564	organonitrogen compound metabolic process	BP	The chemical reactions and pathways involving organonitrogen compound.	30	0.0006678
	GO:0008283	cell proliferation	BP	The multiplication or reproduction of cells, resulting in the expansion of a cell population.	29	0.000668496
	GO:0003013	circulatory system process	BP	A organ system process carried out by any of the organs or tissues of the circulatory system. The circulatory system is an organ system that moves extracellular fluids to and from tissue within a multicellular organism.	13	0.000672409
	GO:0000003	reproduction	BP	The production by an organism of new individuals that contain some portion of their genetic material inherited from that organism.	23	0.00069614
	GO:1901617	organic hydroxy compound biosynthetic process	BP	The chemical reactions and pathways resulting in the formation of organic hydroxy compound.	9	0.000709869
	GO:0046165	alcohol biosynthetic process	BP	The chemical reactions and pathways resulting in the formation of alcohols, any of a class of compounds containing one or more hydroxyl groups attached to a saturated carbon atom.	8	0.000759667
	GO:0048584	positive regulation of response to stimulus	BP	Any process that activates, maintains or increases the rate of a response to a stimulus. Response to stimulus is a change in state or activity of a cell or an organism (in terms of movement, secretion, enzyme production, gene expression, etc.) as a result of a stimulus.	26	0.000801992
	GO:0051050	positive regulation of transport	BP	Any process that activates or increases the frequency, rate or extent of the directed movement of substances (such as macromolecules, small molecules, ions) into, out of or within a cell, or between cells, by means of some agent such as a transporter or pore.	17	0.000815533
	GO:0044057	regulation of system process	BP	Any process that modulates the frequency, rate or extent of a system process, a multicellular organismal process carried out by any of the organs or tissues in an organ system.	16	0.00086537
	GO:0044763	single-organism cellular process	BP	Any process that is carried out at the cellular level, occurring within a single organism.	115	0.00107166
	GO:1901615	organic hydroxy compound metabolic process	BP	The chemical reactions and pathways involving organic hydroxy compound.	13	0.00120395
	GO:0046983	protein dimerization activity	MF	The formation of a protein dimer, a macromolecular structure consists of two noncovalently associated identical or nonidentical subunits.	23	0.00124091
	GO:0043169	cation binding	MF	Interacting selectively and non-covalently with cations, charged atoms or groups of atoms with a net positive charge.	55	0.00128856
	GO:0051046	regulation of secretion	BP	Any process that modulates the frequency, rate or extent of the controlled release of a substance from a cell or a tissue.	15	0.00128856
	GO:0023051	regulation of signaling	BP	Any process that modulates the frequency, rate or extent of a signaling process.	37	0.00162836
	GO:0050900	leukocyte migration	BP	The movement of a leukocyte within or between different tissues and organs of the body.	9	0.0018318
	GO:0006874	cellular calcium ion homeostasis	BP	Any process involved in the maintenance of an internal steady state of calcium ions at the level of a cell.	11	0.00197431
	GO:0042803	protein homodimerization activity	MF	Interacting selectively and non-covalently with an identical protein to form a homodimer.	17	0.00217125
	GO:1901566	organonitrogen compound biosynthetic process	BP	The chemical reactions and pathways resulting in the formation of organonitrogen compound.	15	0.0021956
	GO:0044706	multi-multicellular organism process	BP	A multicellular organism process which involves another multicellular organism of the same or different species.	8	0.00232046
	GO:0016885	ligase activity, forming carbon-carbon bonds	MF	Catalysis of the joining of two molecules via a carbon-carbon bond, with the concomitant hydrolysis of the diphosphate bond in ATP or a similar triphosphate.	3	0.00245533
	GO:0042391	regulation of membrane potential	BP	Any process that modulates the establishment or extent of a membrane potential, the electric potential existing across any membrane arising from charges in the membrane itself and from the charges present in the media on either side of the membrane.	12	0.00262824
	GO:0046849	bone remodeling	BP	The continuous turnover of bone matrix and mineral that involves first, an increase in resorption (osteoclastic activity) and later, reactive bone formation (osteoblastic activity). The process of bone remodeling takes place in the adult skeleton at discrete foci. The process ensures the mechanical integrity of the skeleton throughout life and plays an important role in calcium homeostasis. An im…	6	0.00264779
	GO:0006816	calcium ion transport	BP	The directed movement of calcium (Ca) ions into, out of or within a cell, or between cells, by means of some agent such as a transporter or pore.	11	0.00269534
	GO:0016628	oxidoreductase activity, acting on the CH-CH group of donors, NAD or NADP as acceptor	MF	Catalysis of an oxidation-reduction (redox) reaction in which a CH-CH group acts as a hydrogen or electron donor and reduces NAD or NADP.	4	0.00274722
	GO:0042127	regulation of cell proliferation	BP	Any process that modulates the frequency, rate or extent of cell proliferation.	24	0.00274722
	GO:0046872	metal ion binding	MF	Interacting selectively and non-covalently with any metal ion.	53	0.00276225
	GO:0000041	transition metal ion transport	BP	The directed movement of transition metal ions into, out of or within a cell, or between cells, by means of some agent such as a transporter or pore. A transition metal is an element whose atom has an incomplete d-subshell of extranuclear electrons, or which gives rise to a cation or cations with an incomplete d-subshell. Transition metals often have more than one valency state. Biologically rele…	6	0.00286942
	GO:0022857	transmembrane transporter activity	MF	Enables the transfer of a substance from one side of a membrane to the other.	20	0.00286942
	GO:0034105	positive regulation of tissue remodeling	BP	Any process that activates or increases the frequency, rate, or extent of tissue remodeling.	4	0.0030192
	GO:0050793	regulation of developmental process	BP	Any process that modulates the frequency, rate or extent of development, the biological process whose specific outcome is the progression of a multicellular organism over time from an initial condition (e.g. a zygote, or a young adult) to a later condition (e.g. a multicellular animal or an aged adult).	30	0.00311219
	GO:0016324	apical plasma membrane	CC	The region of the plasma membrane located at the apical end of the cell.	10	0.00319159
	GO:0030154	cell differentiation	BP	The process in which relatively unspecialized cells, e.g. embryonic or regenerative cells, acquire specialized structural and/or functional features that characterize the cells, tissues, or organs of the mature organism or some other relatively stable phase of the organism's life history. Differentiation includes the processes involved in commitment of a cell to a specific fate and its subsequent…	43	0.0032225
	GO:0044703	multi-organism reproductive process	BP	A biological process that directly contributes to the process of producing new individuals, involving another organism.	8	0.0032225
	GO:0010646	regulation of cell communication	BP	Any process that modulates the frequency, rate or extent of cell communication. Cell communication is the process that mediates interactions between a cell and its surroundings. Encompasses interactions such as signaling or attachment between one cell and another cell, between a cell and an extracellular matrix, or between a cell and any other aspect of its environment.	36	0.00356271
	GO:0031716	calcitonin receptor binding	MF	Interacting selectively and non-covalently with a calcitonin receptor.	2	0.00361737
	GO:0023056	positive regulation of signaling	BP	Any process that activates, maintains or increases the frequency, rate or extent of a signaling process.	21	0.00362618
	GO:0010647	positive regulation of cell communication	BP	Any process that increases the frequency, rate or extent of cell communication. Cell communication is the process that mediates interactions between a cell and its surroundings. Encompasses interactions such as signaling or attachment between one cell and another cell, between a cell and an extracellular matrix, or between a cell and any other aspect of its environment.	21	0.00385754
	GO:0010740	positive regulation of intracellular protein kinase cascade	BP	Any process that increases the rate, frequency or extent of a series of reactions, mediated by protein kinases, which occurs as a result of a single trigger reaction or compound.	14	0.00385754
	GO:0009581	detection of external stimulus	BP	The series of events in which an external stimulus is received by a cell and converted into a molecular signal.	7	0.00402267
	GO:0050789	regulation of biological process	BP	Any process that modulates the frequency, rate or extent of a biological process. Biological processes are regulated by many means; examples include the control of gene expression, protein modification or interaction with a protein or substrate molecule.	102	0.00402267
	GO:0022892	substrate-specific transporter activity	MF	Enables the directed movement of a specific substance or group of related substances (such as macromolecules, small molecules, ions) into, out of or within a cell, or between cells.	20	0.00407453
	GO:0031214	biomineral tissue development	BP	Formation of hard tissues that consist mainly of inorganic compounds, and also contain a small amounts of organic matrices that are believed to play important roles in their formation.	7	0.0042093
	GO:0044767	single-organism developmental process	BP	A biological process whose specific outcome is the progression of an integrated living unit: an anatomical structure (which may be a subcellular structure, cell, tissue, or organ), or organism over time from an initial condition to a later condition, involving only one organism.	51	0.00421176
	GO:0070838	divalent metal ion transport	BP	The directed movement of divalent metal cations, any metal ion with a +2 electric charge, into, out of or within a cell, or between cells, by means of some agent such as a transporter or pore.	11	0.00421758
	GO:0031645	negative regulation of neurological system process	BP	Any process that stops, prevents, or reduces the frequency, rate or extent of a neurophysiological process.	5	0.00423643
	GO:0072511	divalent inorganic cation transport	BP	The directed movement of inorganic cations with a valency of two into, out of or within a cell, or between cells, by means of some agent such as a transporter or pore. Inorganic cations are atoms or small molecules with a positive charge which do not contain carbon in covalent linkage.	11	0.00458882
	GO:0009967	positive regulation of signal transduction	BP	Any process that activates or increases the frequency, rate or extent of signal transduction.	20	0.00464953
	GO:0034103	regulation of tissue remodeling	BP	Any process that modulates the frequency, rate, or extent of tissue remodeling.	5	0.00464953
	GO:0051480	cytosolic calcium ion homeostasis	BP	Any process involved in the maintenance of an internal steady state of calcium ions within the cytosol of a cell or between the cytosol and its surroundings.	9	0.00469007
	GO:0003073	regulation of systemic arterial blood pressure	BP	The process that modulates the force with which blood travels through the systemic arterial circulatory system. The process is controlled by a balance of processes that increase pressure and decrease pressure.	6	0.00501573
	GO:0046914	transition metal ion binding	MF	Interacting selectively and non-covalently with a transition metal ions; a transition metal is an element whose atom has an incomplete d-subshell of extranuclear electrons, or which gives rise to a cation or cations with an incomplete d-subshell. Transition metals often have more than one valency state. Biologically relevant transition metals include vanadium, manganese, iron, copper, cobalt, nic…	25	0.00502215
	GO:0043588	skin development	BP	The process whose specific outcome is the progression of the skin over time, from its formation to the mature structure. The skin is the external membranous integument of an animal. In vertebrates the skin generally consists of two layers, an outer nonsensitive and nonvascular epidermis (cuticle or skarfskin) composed of cells which are constantly growing and multiplying in the deeper, and being …	10	0.00535634
	GO:0009628	response to abiotic stimulus	BP	Any process that results in a change in state or activity of a cell or an organism (in terms of movement, secretion, enzyme production, gene expression, etc.) as a result of an abiotic (non-living) stimulus.	16	0.00562423
	GO:0006939	smooth muscle contraction	BP	A process in which force is generated within smooth muscle tissue, resulting in a change in muscle geometry. Force generation involves a chemo-mechanical energy conversion step that is carried out by the actin/myosin complex activity, which generates force through ATP hydrolysis. Smooth muscle differs from striated muscle in the much higher actin/myosin ratio, the absence of conspicuous sarcomere…	6	0.00572062
	GO:0031090	organelle membrane	CC	The lipid bilayer surrounding an organelle.	25	0.00588753
	GO:0051606	detection of stimulus	BP	The series of events in which a stimulus is received by a cell or organism and converted into a molecular signal.	8	0.0059063
	GO:0060249	anatomical structure homeostasis	BP	A homeostatic process involved in the maintenance of an internal steady state within a defined anatomical structure of an organism, including control of cellular proliferation and death and control of metabolic function. An anatomical structure is any biological entity that occupies space and is distinguished from its surroundings. Anatomical structures can be macroscopic such as a carpel, or mic…	9	0.0059063
	GO:0051047	positive regulation of secretion	BP	Any process that activates or increases the frequency, rate or extent of the controlled release of a substance from a cell or a tissue.	10	0.00594978
	GO:0030414	peptidase inhibitor activity	MF	Stops, prevents or reduces the activity of a peptidase, any enzyme that catalyzes the hydrolysis peptide bonds.	8	0.00610715
	GO:0004320	oleoyl-[acyl-carrier-protein] hydrolase activity	MF	Catalysis of the reaction: oleoyl-[acyl-carrier protein] + H2O = [acyl-carrier protein] + oleate.	2	0.00613819
	GO:0016054	organic acid catabolic process	BP	The chemical reactions and pathways resulting in the breakdown of organic acids, any acidic compound containing carbon in covalent linkage.	8	0.00613819
	GO:0016295	myristoyl-[acyl-carrier-protein] hydrolase activity	MF	Catalysis of the reaction: myristoyl-[acyl-carrier protein] + H2O = [acyl-carrier protein] + myristate.	2	0.00613819
	GO:0016296	palmitoyl-[acyl-carrier-protein] hydrolase activity	MF	Catalysis of the reaction: palmitoyl-[acyl-carrier protein] + H2O = [acyl-carrier protein] + palmitate.	2	0.00613819
	GO:0016297	acyl-[acyl-carrier-protein] hydrolase activity	MF	Catalysis of the reaction: acyl-[acyl-carrier protein] + H2O = [acyl-carrier protein] + a fatty acid.	2	0.00613819
	GO:0046395	carboxylic acid catabolic process	BP	The chemical reactions and pathways resulting in the breakdown of carboxylic acids, any organic acid containing one or more carboxyl (-COOH) groups.	8	0.00613819
	GO:0051051	negative regulation of transport	BP	Any process that stops, prevents, or reduces the frequency, rate or extent of the directed movement of substances (such as macromolecules, small molecules, ions) into, out of or within a cell, or between cells, by means of some agent such as a transporter or pore.	11	0.00613819
	GO:0002138	retinoic acid biosynthetic process	BP	The chemical reactions and pathways resulting in the biosynthesis of retinoic acid, one of the three components that makes up vitamin A.	3	0.00615307
	GO:0016102	diterpenoid biosynthetic process	BP	The chemical reactions and pathways resulting in the formation of diterpenoid compounds, terpenoids with four isoprene units.	3	0.00615307
	GO:0001816	cytokine production	BP	The appearance of a cytokine due to biosynthesis or secretion following a cellular stimulus, resulting in an increase in its intracellular or extracellular levels.	13	0.00626548
	GO:0003989	acetyl-CoA carboxylase activity	MF	Catalysis of the reaction: ATP + acetyl-CoA + HCO3- = ADP + phosphate + malonyl-CoA.	2	0.00626548
	GO:0035419	activation of MAPK activity involved in innate immune response	BP	Any process that initiates the activity of the inactive enzyme MAP kinase in the context of an innate immune response, a defense response mediated by germline encoded components that directly recognize components of potential pathogens.	2	0.00626548
	GO:0046879	hormone secretion	BP	The regulated release of hormones, substances with a specific regulatory effect on a particular organ or group of cells.	9	0.00632513
	GO:0046883	regulation of hormone secretion	BP	Any process that modulates the frequency, rate or extent of the regulated release of a hormone from a cell.	8	0.00652586
	GO:0043616	keratinocyte proliferation	BP	The multiplication or reproduction of keratinocytes, resulting in the expansion of a cell population. Keratinocytes are epidermal cells which synthesize keratin and undergo a characteristic change as they move upward from the basal layers of the epidermis to the cornified (horny) layer of the skin.	4	0.00705763
	GO:0045177	apical part of cell	CC	The region of a polarized cell that forms a tip or is distal to a base. For example, in a polarized epithelial cell, the apical region has an exposed surface and lies opposite to the basal lamina that separates the epithelium from other tissue.	11	0.00705763
	GO:0016627	oxidoreductase activity, acting on the CH-CH group of donors	MF	Catalysis of an oxidation-reduction (redox) reaction in which a CH-CH group acts as a hydrogen or electron donor and reduces a hydrogen or electron acceptor.	5	0.00719087
	GO:0048522	positive regulation of cellular process	BP	Any process that activates or increases the frequency, rate or extent of a cellular process, any of those that are carried out at the cellular level, but are not necessarily restricted to a single cell. For example, cell communication occurs among more than one cell, but occurs at the cellular level.	46	0.00724439
	GO:0007595	lactation	BP	The secretion of milk by the mammary gland.	4	0.00746794
	GO:0001817	regulation of cytokine production	BP	Any process that modulates the frequency, rate, or extent of production of a cytokine.	12	0.00751641
	GO:0046887	positive regulation of hormone secretion	BP	Any process that activates or increases the frequency, rate or extent of the regulated release of a hormone from a cell.	6	0.00753159
	GO:0045595	regulation of cell differentiation	BP	Any process that modulates the frequency, rate or extent of cell differentiation, the process in which relatively unspecialized cells acquire specialized structural and functional features.	23	0.00763183
	GO:0016114	terpenoid biosynthetic process	BP	The chemical reactions and pathways resulting in the formation of terpenoids, any member of a class of compounds characterized by an isoprenoid chemical structure.	3	0.00763335
	GO:0045986	negative regulation of smooth muscle contraction	BP	Any process that stops, prevents, or reduces the frequency, rate or extent of smooth muscle contraction.	3	0.00771623
	GO:0008544	epidermis development	BP	The process whose specific outcome is the progression of the epidermis over time, from its formation to the mature structure. The epidermis is the outer epithelial layer of a plant or animal, it may be a single layer that produces an extracellular material (e.g. the cuticle of arthropods) or a complex stratified squamous epithelium, as in the case of many vertebrate species.	9	0.00791168
	GO:0048609	multicellular organismal reproductive process	BP	The process, occurring above the cellular level, that is pertinent to the reproductive function of a multicellular organism. This includes the integrated processes at the level of tissues and organs.	15	0.00794412
	GO:0060056	mammary gland involution	BP	The tissue remodeling that removes differentiated mammary epithelia during weaning.	3	0.00800835
	GO:0007631	feeding behavior	BP	Behavior associated with the intake of food.	6	0.00816984
	GO:0009914	hormone transport	BP	The directed movement of hormones into, out of or within a cell, or between cells, by means of some agent such as a transporter or pore.	9	0.00816984
	GO:0090066	regulation of anatomical structure size	BP	Any process that modulates the size of an anatomical structure.	11	0.00856865
	GO:0016705	oxidoreductase activity, acting on paired donors, with incorporation or reduction of molecular oxygen	MF	Catalysis of an oxidation-reduction (redox) reaction in which hydrogen or electrons are transferred from each of two donors, and molecular oxygen is reduced or incorporated into a donor.	8	0.00899132
	GO:0070887	cellular response to chemical stimulus	BP	Any process that results in a change in state or activity of a cell (in terms of movement, secretion, enzyme production, gene expression, etc.) as a result of a chemical stimulus.	25	0.00919175
	GO:0010033	response to organic substance	BP	Any process that results in a change in state or activity of a cell or an organism (in terms of movement, secretion, enzyme production, gene expression, etc.) as a result of an organic substance stimulus.	28	0.009201
	GO:0032504	multicellular organism reproduction	BP	The biological process in which new individuals are produced by one or two multicellular organisms. The new individuals inherit some proportion of their genetic material from the parent or parents.	15	0.00951823
	GO:0002685	regulation of leukocyte migration	BP	Any process that modulates the frequency, rate, or extent of leukocyte migration.	6	0.00964637
	GO:0006820	anion transport	BP	The directed movement of anions, atoms or small molecules with a net negative charge, into, out of or within a cell, or between cells, by means of some agent such as a transporter or pore.	12	0.0100391
	GO:0006081	cellular aldehyde metabolic process	BP	The chemical reactions and pathways involving aldehydes, any organic compound with the formula R-CH=O, as carried out by individual cells.	4	0.0105911
	GO:0007204	elevation of cytosolic calcium ion concentration	BP	Any process that increases the concentration of calcium ions in the cytosol.	8	0.0105911
	GO:0003001	generation of a signal involved in cell-cell signaling	BP	The cellular process that creates a physical entity or change in state, i.e. a signal, that originates in one cell and is used to transfer information to another cell. This process begins with the initial formation of the signal and ends with the mature form and placement of the signal.	10	0.0109439
	GO:0023061	signal release	BP	The process in which a signal is secreted or discharged into the extracellular medium from a cellular source.	10	0.0109439
	GO:0048869	cellular developmental process	BP	A biological process whose specific outcome is the progression of a cell over time from an initial condition to a later condition.	43	0.0109439
	GO:0002684	positive regulation of immune system process	BP	Any process that activates or increases the frequency, rate, or extent of an immune system process.	13	0.011246
	GO:0007565	female pregnancy	BP	The set of physiological processes that allow an embryo or foetus to develop within the body of a female animal. It covers the time from fertilization of a female ovum by a male spermatozoon until birth.	6	0.011251
	GO:0048519	negative regulation of biological process	BP	Any process that stops, prevents, or reduces the frequency, rate or extent of a biological process. Biological processes are regulated by many means; examples include the control of gene expression, protein modification or interaction with a protein or substrate molecule.	46	0.0112771
	GO:0044708	single-organism behavior	BP	The specific behavior of a single organism in response to external or internal stimuli.	12	0.011562
	GO:0010562	positive regulation of phosphorus metabolic process	BP	Any process that increases the frequency, rate or extent of the chemical reactions and pathways involving phosphorus or compounds containing phosphorus.	15	0.0118556
	GO:0045937	positive regulation of phosphate metabolic process	BP	Any process that activates or increases the frequency, rate or extent of the chemical reactions and pathways involving phosphates.	15	0.0118556
	GO:0031348	negative regulation of defense response	BP	Any process that stops, prevents, or reduces the frequency, rate or extent of a defense response.	6	0.0118915
	GO:0022600	digestive system process	BP	A physical, chemical, or biochemical process carried out by living organisms to break down ingested nutrients into components that may be easily absorbed and directed into metabolism.	5	0.0121556
	GO:0002793	positive regulation of peptide secretion	BP	Any process that activates or increases the frequency, rate, or extent of peptide secretion.	5	0.0127267
	GO:0030054	cell junction	CC	A cellular component that forms a specialized region of connection between two cells or between a cell and the extracellular matrix. At a cell junction, anchoring proteins extend through the plasma membrane to link cytoskeletal proteins in one cell to cytoskeletal proteins in neighboring cells or to proteins in the extracellular matrix.	18	0.0127267
	GO:0048585	negative regulation of response to stimulus	BP	Any process that stops, prevents, or reduces the frequency, rate or extent of a response to a stimulus. Response to stimulus is a change in state or activity of a cell or an organism (in terms of movement, secretion, enzyme production, gene expression, etc.) as a result of a stimulus.	19	0.0127267
	GO:0014070	response to organic cyclic compound	BP	Any process that results in a change in state or activity of a cell or an organism (in terms of movement, secretion, enzyme production, gene expression, etc.) as a result of an organic cyclic compound stimulus.	12	0.0127402
	GO:0005739	mitochondrion	CC	A semiautonomous, self replicating organelle that occurs in varying numbers, shapes, and sizes in the cytoplasm of virtually all eukaryotic cells. It is notably the site of tissue respiration.	27	0.0132685
	GO:0060326	cell chemotaxis	BP	The directed movement of a motile cell guided by a specific chemical concentration gradient. Movement may be towards a higher concentration (positive chemotaxis) or towards a lower concentration (negative chemotaxis).	7	0.0137516
	GO:2000026	regulation of multicellular organismal development	BP	Any process that modulates the frequency, rate or extent of multicellular organismal development.	24	0.0141051
	GO:0008202	steroid metabolic process	BP	The chemical reactions and pathways involving steroids, compounds with a 1,2,cyclopentanoperhydrophenanthrene nucleus.	9	0.014165
	GO:0042060	wound healing	BP	The series of events that restore integrity to a damaged tissue, following an injury.	9	0.014165
	GO:0043270	positive regulation of ion transport	BP	Any process that activates or increases the frequency, rate or extent of the directed movement of charged atoms or small charged molecules into, out of or within a cell, or between cells, by means of some agent such as a transporter or pore.	7	0.014165
	GO:0051048	negative regulation of secretion	BP	Any process that stops, prevents, or reduces the frequency, rate or extent of the controlled release of a substance from a cell or a tissue.	7	0.0144942
	GO:0060584	regulation of prostaglandin-endoperoxide synthase activity	BP	Any process that modulates the rate, frequency or prostaglandin-endoperoxide synthase activity. Prostaglandin-endoperoxide synthase activity is the catalysis of the reaction: arachidonate + donor-H2 + 2 O2 = prostaglandin H2 + acceptor + H2O.	2	0.0146878
	GO:0060585	positive regulation of prostaglandin-endoperoxide synthase activity	BP	Any process that increases the rate, frequency or extent of prostaglandin-endoperoxide synthase activity. Prostaglandin-endoperoxide synthase activity is the catalysis of the reaction: arachidonate + donor-H2 + 2 O2 = prostaglandin H2 + acceptor + H2O.	2	0.0146878
	GO:0007267	cell-cell signaling	BP	Any process that mediates the transfer of information from one cell to another.	17	0.014958
	GO:0045218	zonula adherens maintenance	BP	Maintaining the zonula adherens junction, the cell-cell adherens junction formed near the apex of epithelial cells.	2	0.0150793
	GO:0051924	regulation of calcium ion transport	BP	Any process that modulates the frequency, rate or extent of the directed movement of calcium ions into, out of or within a cell, or between cells, by means of some agent such as a transporter or pore.	7	0.0155906
	GO:0061134	peptidase regulator activity	MF	Modulates the activity of a peptidase, any enzyme that catalyzes the hydrolysis peptide bonds.	8	0.0155906
	GO:0022891	substrate-specific transmembrane transporter activity	MF	Enables the transfer of a specific substance or group of related substances from one side of a membrane to the other.	17	0.0156374
	GO:0060627	regulation of vesicle-mediated transport	BP	Any process that modulates the rate, frequency, or extent of vesicle-mediated transport, the directed movement of substances, either within a vesicle or in the vesicle membrane, into, out of or within a cell.	9	0.0159728
	GO:0001659	temperature homeostasis	BP	A homeostatic process in which an organism modulates its internal body temperature.	4	0.0163193
	GO:0043410	positive regulation of MAPK cascade	BP	Any process that activates or increases the frequency, rate or extent of signal transduction mediated by the MAPK cascade.	10	0.0165972
	GO:0042379	chemokine receptor binding	MF	Interacting selectively and non-covalently with any chemokine receptor.	4	0.0169107
	GO:0050766	positive regulation of phagocytosis	BP	Any process that activates or increases the frequency, rate or extent of phagocytosis.	4	0.0171821
	GO:0055081	anion homeostasis	BP	Any process involved in the maintenance of an internal steady state of anions within an organism or cell.	4	0.0171821
	GO:0010627	regulation of intracellular protein kinase cascade	BP	Any process that modulates the rate, frequency or extent of a series of reactions, mediated by protein kinases, which occurs as a result of a single trigger reaction or compound.	16	0.0176543
	GO:0032940	secretion by cell	BP	The controlled release of a substance by a cell.	15	0.0190016
	GO:0030316	osteoclast differentiation	BP	The process in which a relatively unspecialized monocyte acquires the specialized features of an osteoclast. An osteoclast is a specialized phagocytic cell associated with the absorption and removal of the mineralized matrix of bone tissue.	5	0.0190092
	GO:0003085	negative regulation of systemic arterial blood pressure	BP	The process that reduces the force with which blood travels through the systemic arterial circulatory system.	3	0.0196399
	GO:0005911	cell-cell junction	CC	A cell junction that forms a connection between two cells; excludes direct cytoplasmic junctions such as ring canals.	10	0.0202335
	GO:0015909	long-chain fatty acid transport	BP	The directed movement of long-chain fatty acids into, out of or within a cell, or between cells, by means of some agent such as a transporter or pore. A long-chain fatty acid is a fatty acid with a chain length between C13 and C22.	4	0.0202368
	GO:0030595	leukocyte chemotaxis	BP	The movement of a leukocyte in response to an external stimulus.	6	0.0208106
	GO:0015075	ion transmembrane transporter activity	MF	Catalysis of the transfer of an ion from one side of a membrane to the other.	16	0.0209562
	GO:0005886	plasma membrane	CC	The membrane surrounding a cell that separates the cell from its external environment. It consists of a phospholipid bilayer and associated proteins.	57	0.0215445
	GO:0044723	single-organism carbohydrate metabolic process	BP	The chemical reactions and pathways involving carbohydrates, occurring within a single organism.	12	0.0215445
	GO:0071944	cell periphery	CC	The part of a cell encompassing the cell cortex, the plasma membrane, and any external encapsulating structures.	58	0.0215445
	GO:0001818	negative regulation of cytokine production	BP	Any process that stops, prevents, or reduces the rate of production of a cytokine.	6	0.0222106
	GO:0005829	cytosol	CC	The part of the cytoplasm that does not contain organelles but which does contain other particulate matter, such as protein complexes.	20	0.0224142
	GO:0010466	negative regulation of peptidase activity	BP	Any process that stops or reduces the rate of peptidase activity, the hydrolysis of peptide bonds within proteins.	8	0.0225507
	GO:0005975	carbohydrate metabolic process	BP	The chemical reactions and pathways involving carbohydrates, any of a group of organic compounds based of the general formula Cx(H2O)y. Includes the formation of carbohydrate derivatives by the addition of a carbohydrate residue to another molecule.	14	0.0227677
	GO:0045932	negative regulation of muscle contraction	BP	Any process that stops, prevents, or reduces the frequency, rate or extent of muscle contraction.	3	0.0230941
	GO:0006706	steroid catabolic process	BP	The chemical reactions and pathways resulting in the breakdown of steroids, compounds with a 1,2,cyclopentanoperhydrophenanthrene nucleus.	3	0.0234601
	GO:0008219	cell death	BP	Any biological process that results in permanent cessation of all vital functions of a cell. A cell should be considered dead when any one of the following molecular or morphological criteria is met: (1) the cell has lost the integrity of its plasma membrane; (2) the cell, including its nucleus, has undergone complete fragmentation into discrete bodies (frequently referred to as \apoptotic	26	0.0237276
	GO:0044092	negative regulation of molecular function	BP	Any process that stops or reduces the rate or extent of a molecular function, an elemental biological activity occurring at the molecular level, such as catalysis or binding.	16	0.0237739
	GO:0048037	cofactor binding	MF	Interacting selectively and non-covalently with a cofactor, a substance that is required for the activity of an enzyme or other protein. Cofactors may be inorganic, such as the metal atoms zinc, iron, and copper in certain forms, or organic, in which case they are referred to as coenzymes. Cofactors may either be bound tightly to active sites or bind loosely with the substrate.	9	0.0237739
	GO:0007586	digestion	BP	The whole of the physical, chemical, and biochemical processes carried out by multicellular organisms to break down ingested nutrients into components that may be easily absorbed and directed into metabolism.	5	0.0245477
	GO:0016265	death	BP	A permanent cessation of all vital functions: the end of life; can be applied to a whole organism or to a part of an organism.	26	0.0245477
	GO:0042802	identical protein binding	MF	Interacting selectively and non-covalently with an identical protein or proteins.	19	0.0245477
	GO:0045778	positive regulation of ossification	BP	Any process that activates or increases the frequency, rate or extent of bone formation.	4	0.0249053
	GO:0031644	regulation of neurological system process	BP	Any process that modulates the frequency, rate or extent of a neurophysiological process, an organ system process carried out by any of the organs or tissues of neurological system.	9	0.0249404
	GO:0050728	negative regulation of inflammatory response	BP	Any process that stops, prevents, or reduces the frequency, rate or extent of the inflammatory response.	5	0.0249404
	GO:0005902	microvillus	CC	Thin cylindrical membrane-covered projections on the surface of an animal cell containing a core bundle of actin filaments. Present in especially large numbers on the absorptive surface of intestinal cells.	5	0.0251081
	GO:0048681	negative regulation of axon regeneration	BP	Any process that stops, prevents, or reduces the frequency, rate or extent of axon regeneration.	2	0.02527
	GO:0043408	regulation of MAPK cascade	BP	Any process that modulates the frequency, rate or extent of signal transduction mediated by the MAP kinase (MAPK) cascade.	12	0.0259241
	GO:0002253	activation of immune response	BP	Any process that initiates an immune response.	8	0.0260412
	GO:0004052	arachidonate 12-lipoxygenase activity	MF	Catalysis of the reaction: arachidonate + O(2) = (5Z,8Z,10E,12S,14Z)-12-hydroperoxyicosa-5,8,10,14-tetraenoate.	2	0.0260412
	GO:0004075	biotin carboxylase activity	MF	Catalysis of the reaction: ATP + biotin-carboxyl-carrier protein + CO2 = ADP + phosphate + carboxybiotin-carboxyl-carrier protein.	2	0.0260412
	GO:0060341	regulation of cellular localization	BP	Any process that modulates the frequency, rate or extent of a process in which a cell, a substance, or a cellular entity is transported to, or maintained in a specific location within or in the membrane of a cell.	16	0.0260931
	GO:0006898	receptor-mediated endocytosis	BP	An endocytosis process in which cell surface receptors ensure specificity of transport. A specific receptor on the cell surface binds tightly to the extracellular macromolecule (the ligand) that it recognizes; the plasma-membrane region containing the receptor-ligand complex then undergoes endocytosis, forming a transport vesicle containing the receptor-ligand complex and excluding most other pla…	6	0.0262745
	GO:0016638	oxidoreductase activity, acting on the CH-NH2 group of donors	MF	Catalysis of an oxidation-reduction (redox) reaction in which a CH-NH2 group acts as a hydrogen or electron donor and reduces a hydrogen or electron acceptor.	3	0.026894
	GO:0030879	mammary gland development	BP	The process whose specific outcome is the progression of the mammary gland over time, from its formation to the mature structure. The mammary gland is a large compound sebaceous gland that in female mammals is modified to secrete milk. Its development starts with the formation of the mammary line and ends as the mature gland cycles between nursing and weaning stages.	6	0.0271588
	GO:0042573	retinoic acid metabolic process	BP	The chemical reactions and pathways involving retinoic acid, one of the three components that makes up vitamin A.	3	0.0271588
	GO:0034754	cellular hormone metabolic process	BP	The chemical reactions and pathways involving any hormone, naturally occurring substances secreted by specialized cells that affects the metabolism or behavior of other cells possessing functional receptors for the hormone, as carried out by individual cells.	5	0.0271894
	GO:0044702	single organism reproductive process	BP	A biological process that directly contributes to the process of producing new individuals, involving a single organism.	15	0.0279157
	GO:0019228	regulation of action potential in neuron	BP	The process that modulates the membrane potential involved in the propagation of a signal in a neuron.	6	0.0281971
	GO:0007154	cell communication	BP	Any process that mediates interactions between a cell and its surroundings. Encompasses interactions such as signaling or attachment between one cell and another cell, between a cell and an extracellular matrix, or between a cell and any other aspect of its environment.	63	0.028713
	GO:0004322	ferroxidase activity	MF	Catalysis of the reaction: 4 Fe2+ + 4 H+ + O2 = 4 Fe3+ + 2 H2O.	2	0.0294184
	GO:0012505	endomembrane system	CC	A collection of membranous structures involved in transport within the cell. The main components of the endomembrane system are endoplasmic reticulum, Golgi bodies, vesicles, cell membrane and nuclear envelope. Members of the endomembrane system pass materials through each other or though the use of vesicles.	16	0.0294184
	GO:0016724	oxidoreductase activity, oxidizing metal ions, oxygen as acceptor	MF	Catalysis of an oxidation-reduction in which the oxidation state of metal ion is altered and oxygen acts as an electron acceptor.	2	0.0294184
	GO:0010959	regulation of metal ion transport	BP	Any process that modulates the frequency, rate, or extent of metal ion transport. Metal ion transport is the directed movement of metal ions, any metal ion with an electric charge, into, out of or within a cell, or between cells, by means of some agent such as a transporter or pore.	8	0.0295982
	GO:0016042	lipid catabolic process	BP	The chemical reactions and pathways resulting in the breakdown of lipids, compounds soluble in an organic solvent but not, or sparingly, in an aqueous solvent.	8	0.0295982
	GO:1901681	sulfur compound binding	MF	Interacting selectively and non-covalently with a sulfur compound.	7	0.0296578
	GO:0071706	tumor necrosis factor superfamily cytokine production	BP	The appearance of any member of the TNF superfamily due to biosynthesis or secretion following a cellular stimulus, resulting in an increase in its intracellular or extracellular levels.	5	0.0298968
	GO:0048523	negative regulation of cellular process	BP	Any process that stops, prevents, or reduces the frequency, rate or extent of a cellular process, any of those that are carried out at the cellular level, but are not necessarily restricted to a single cell. For example, cell communication occurs among more than one cell, but occurs at the cellular level.	41	0.0299242
	GO:0006940	regulation of smooth muscle contraction	BP	Any process that modulates the frequency, rate or extent of smooth muscle contraction.	4	0.0299484
	GO:0006793	phosphorus metabolic process	BP	The chemical reactions and pathways involving the nonmetallic element phosphorus or compounds that contain phosphorus, usually in the form of a phosphate group (PO4).	38	0.0303207
	GO:0060057	apoptotic process involved in mammary gland involution	BP	Any apoptotic process that triggers the activity of proteolytic caspases whose actions dismantle the mammary epithelial cells resulting in their programmed cell death.	2	0.0310576
	GO:0060058	positive regulation of apoptotic process involved in mammary gland involution	BP	Any process that activates or increases the frequency, rate or extent of cell death by apoptotic process of mammary epithelial cells during mammary gland involution.	2	0.0310576
	GO:1902339	positive regulation of apoptotic process involved in morphogenesis	BP	Any process that activates or increases the frequency, rate or extent of apoptotic process involved in morphogenesis.	2	0.0310576
	GO:0035671	enone reductase activity	MF	Catalysis of the reaction: an enone + NADPH + H+ = a ketone + NADP+.	2	0.0320898
	GO:0031401	positive regulation of protein modification process	BP	Any process that activates or increases the frequency, rate or extent of the covalent alteration of one or more amino acid residues within a protein.	14	0.0326438
	GO:0055076	transition metal ion homeostasis	BP	Any process involved in the maintenance of an internal steady state of transition metal ions within an organism or cell. A transition metal is an element whose atom has an incomplete d-subshell of extranuclear electrons, or which gives rise to a cation or cations with an incomplete d-subshell. Transition metals often have more than one valency state. Biologically relevant transition metals includ…	5	0.0326438
	GO:0055085	transmembrane transport	BP	The process in which a solute is transported from one side of a membrane to the other.	17	0.0326438
	GO:0090407	organophosphate biosynthetic process	BP	The chemical reactions and pathways resulting in the biosynthesis of deoxyribose phosphate, the phosphorylated sugar 2-deoxy-erythro-pentose.	11	0.0329049
	GO:0004857	enzyme inhibitor activity	MF	Stops, prevents or reduces the activity of an enzyme.	9	0.0330481
	GO:0016787	hydrolase activity	MF	Catalysis of the hydrolysis of various bonds, e.g. C-O, C-N, C-C, phosphoric anhydride bonds, etc. Hydrolase is the systematic name for any enzyme of EC class 3.	34	0.0330653
	GO:0045807	positive regulation of endocytosis	BP	Any process that activates or increases the frequency, rate or extent of endocytosis.	5	0.0330653
	GO:0045684	positive regulation of epidermis development	BP	Any process that activates or increases the frequency, rate or extent of epidermis development.	3	0.0332086
	GO:0009063	cellular amino acid catabolic process	BP	The chemical reactions and pathways resulting in the breakdown of amino acids, organic acids containing one or more amino substituents.	5	0.0334266
	GO:0002673	regulation of acute inflammatory response	BP	Any process that modulates the frequency, rate, or extent of an acute inflammatory response.	4	0.0336202
	GO:0010876	lipid localization	BP	Any process in which a lipid is transported to, or maintained in, a specific location.	8	0.0336202
	GO:0032420	stereocilium	CC	An actin-based protrusion from the apical surface of auditory and vestibular hair cells. Bundles of stereocilia act as mechanosensory organelles.	3	0.0338736
	GO:0002758	innate immune response-activating signal transduction	BP	The cascade of processes by which a signal interacts with a receptor, causing a change in the level or activity of a second messenger or other downstream target, and ultimately leading to activation or perpetuation of an innate immune response.	5	0.0343628
	GO:0042742	defense response to bacterium	BP	Reactions triggered in response to the presence of a bacterium that act to protect the cell or organism.	6	0.0343628
	GO:0050790	regulation of catalytic activity	BP	Any process that modulates the activity of an enzyme.	24	0.0343684
	GO:0016323	basolateral plasma membrane	CC	The region of the plasma membrane that includes the basal end and sides of the cell. Often used in reference to animal polarized epithelial membranes, where the basal membrane is the part attached to the extracellular matrix, or in plant cells, where the basal membrane is defined with respect to the zygotic axis.	7	0.0345578
	GO:0031526	brush border membrane	CC	The portion of the plasma membrane surrounding the brush border.	4	0.0348618
	GO:0008324	cation transmembrane transporter activity	MF	Catalysis of the transfer of cation from one side of the membrane to the other.	13	0.0349523
	GO:0044459	plasma membrane part	CC	Any constituent part of the plasma membrane, the membrane surrounding a cell that separates the cell from its external environment. It consists of a phospholipid bilayer and associated proteins.	26	0.035331
	GO:0070571	negative regulation of neuron projection regeneration	BP	Any process that stops, prevents, or reduces the frequency, rate or extent of neuron projection regeneration, the regrowth of neuronal processes such as axons or dendrites following their loss or damage.	2	0.0366457
	GO:0006766	vitamin metabolic process	BP	The chemical reactions and pathways involving vitamins. Vitamin is a general term for a number of unrelated organic substances that occur in many foods in small amounts and that are necessary in trace amounts for the normal metabolic functioning of the body. Vitamins may be water-soluble or fat-soluble and usually serve as components of coenzyme systems.	4	0.0375482
	GO:0045908	negative regulation of vasodilation	BP	Any process that stops, prevents, or reduces the frequency, rate or extent of vasodilation.	2	0.0375482
	GO:0044539	long-chain fatty acid import	BP	The directed movement of long-chain fatty acids into a cell or organelle. A long-chain fatty acid is a fatty acid with a chain length between C13 and C22.	2	0.0375939
	GO:0030282	bone mineralization	BP	The deposition of calcium phosphate in bone tissue.	5	0.0376233
	GO:0008289	lipid binding	MF	Interacting selectively and non-covalently with a lipid.	15	0.0385626
	GO:0050764	regulation of phagocytosis	BP	Any process that modulates the frequency, rate or extent of phagocytosis, the process in which phagocytes engulf external particulate material.	4	0.0385626
	GO:0002791	regulation of peptide secretion	BP	Any process that modulates the frequency, rate, or extent of peptide secretion.	6	0.038772
	GO:0033993	response to lipid	BP	Any process that results in a change in state or activity of a cell or an organism (in terms of movement, secretion, enzyme production, gene expression, etc.) as a result of a lipid stimulus.	11	0.0388234
	GO:0001503	ossification	BP	The formation of bone or of a bony substance, or the conversion of fibrous tissue or of cartilage into bone or a bony substance.	9	0.0390039
	GO:0009913	epidermal cell differentiation	BP	The process in which a relatively unspecialized cell acquires specialized features of an epidermal cell, any of the cells making up the epidermis.	6	0.0399097
	GO:0050778	positive regulation of immune response	BP	Any process that activates or increases the frequency, rate or extent of the immune response, the immunological reaction of an organism to an immunogenic stimulus.	9	0.0399097
	GO:0090087	regulation of peptide transport	BP	Any process that modulates the frequency, rate or extent of the directed movement of peptides, compounds of two or more amino acids where the alpha carboxyl group of one is bound to the alpha amino group of another, into, out of or within a cell, or between cells, by means of some agent such as a transporter or pore.	6	0.0399097
	GO:0007585	respiratory gaseous exchange	BP	The process of gaseous exchange between an organism and its environment. In plants, microorganisms, and many small animals, air or water makes direct contact with the organism's cells or tissue fluids, and the processes of diffusion supply the organism with dioxygen (O2) and remove carbon dioxide (CO2). In larger animals the efficiency of gaseous exchange is improved by specialized respiratory or…	4	0.0403456
	GO:0043168	anion binding	MF	Interacting selectively and non-covalently with anions, charged atoms or groups of atoms with a net negative charge.	38	0.0416905
	GO:0042834	peptidoglycan binding	MF	Interacting selectively and non-covalently, in a non-covalent manner, with peptidoglycan, any of a class of glycoconjugates found in bacterial cell walls.	2	0.0417774
	GO:0023057	negative regulation of signaling	BP	Any process that stops, prevents, or reduces the frequency, rate or extent of a signaling process.	16	0.0418225
	GO:0051094	positive regulation of developmental process	BP	Any process that activates or increases the rate or extent of development, the biological process whose specific outcome is the progression of an organism over time from an initial condition (e.g. a zygote, or a young adult) to a later condition (e.g. a multicellular animal or an aged adult).	16	0.0435941
	GO:0019538	protein metabolic process	BP	The chemical reactions and pathways involving a specific protein, rather than of proteins in general. Includes protein modification.	48	0.0437312
	GO:0009966	regulation of signal transduction	BP	Any process that modulates the frequency, rate or extent of signal transduction.	29	0.0437799
	GO:0009888	tissue development	BP	The process whose specific outcome is the progression of a tissue over time, from its formation to the mature structure.	24	0.0449428
	GO:0048545	response to steroid hormone stimulus	BP	Any process that results in a change in state or activity of a cell or an organism (in terms of movement, secretion, enzyme production, gene expression, etc.) as a result of a steroid hormone stimulus.	7	0.0457201
	GO:0002218	activation of innate immune response	BP	Any process that initiates an innate immune response. Innate immune responses are defense responses mediated by germline encoded components that directly recognize components of potential pathogens. Examples of this process include activation of the hypersensitive response of Arabidopsis thaliana and activation of any NOD or TLR signaling pathway in vertebrate species.	5	0.0457948
	GO:0006826	iron ion transport	BP	The directed movement of iron (Fe) ions into, out of or within a cell, or between cells, by means of some agent such as a transporter or pore.	3	0.0458174
	GO:0030100	regulation of endocytosis	BP	Any process that modulates the frequency, rate or extent of endocytosis.	6	0.0458174
	GO:0045833	negative regulation of lipid metabolic process	BP	Any process that stops, prevents, or reduces the frequency, rate or extent of the chemical reactions and pathways involving lipids.	4	0.0458174
	GO:0001666	response to hypoxia	BP	Any process that results in a change in state or activity of a cell or an organism (in terms of movement, secretion, enzyme production, gene expression, etc.) as a result of a stimulus indicating lowered oxygen tension. Hypoxia, defined as a decline in O2 levels below normoxic levels of 20.8 - 20.95%, results in metabolic adaptation at both the cellular and organismal level.	6	0.0462656
	GO:0006897	endocytosis	BP	A vesicle-mediated transport process in which cells take up external materials or membrane constituents by the invagination of a small region of the plasma membrane to form a new membrane-bounded vesicle.	10	0.0479962
	GO:0036293	response to decreased oxygen levels	BP	Any process that results in a change in state or activity of a cell or an organism (in terms of movement, secretion, enzyme production, gene expression, etc.) as a result of a stimulus reflecting a decline in the level of oxygen.	6	0.0479962
	GO:0065009	regulation of molecular function	BP	Any process that modulates the frequency, rate or extent of a molecular function, an elemental biological activity occurring at the molecular level, such as catalysis or binding.	28	0.0479962
	GO:0016803	ether hydrolase activity	MF	Catalysis of the hydrolysis of an ether bond, -O-.	2	0.04802
	GO:0050890	cognition	BP	The operation of the mind by which an organism becomes aware of objects of thought or perception; it includes the mental activities associated with thinking, learning, and memory.	7	0.04802
	GO:0006732	coenzyme metabolic process	BP	The chemical reactions and pathways involving coenzymes, any of various nonprotein organic cofactors that are required, in addition to an enzyme and a substrate, for an enzymatic reaction to proceed.	7	0.0483505
	GO:0006665	sphingolipid metabolic process	BP	The chemical reactions and pathways involving sphingolipids, any of a class of lipids containing the long-chain amine diol sphingosine or a closely related base (a sphingoid).	5	0.0487281
Id2L.up	GO:0005575	cellular_component	CC	The part of a cell or its extracellular environment in which a gene product is located. A gene product may be located in one or more parts of a cell and its location may be as specific as a particular macromolecular complex, that is, a stable, persistent association of macromolecules that function together.	362	7.33298e-23
	GO:0044765	single-organism transport	BP	The directed movement of substances (such as macromolecules, small molecules, ions) into, out of or within a cell, or between cells, or within a multicellular organism by means of some agent such as a transporter or pore, involving a single organism.	112	5.83191e-21
	GO:0008150	biological_process	BP	Any process specifically pertinent to the functioning of integrated living units: cells, tissues, organs, and organisms. A process is a collection of molecular events with a defined beginning and end.	355	4.80094e-20
	GO:0006810	transport	BP	The directed movement of substances (such as macromolecules, small molecules, ions) into, out of or within a cell, or between cells, or within a multicellular organism by means of some agent such as a transporter or pore.	125	7.54545e-20
	GO:0051234	establishment of localization	BP	The directed movement of a cell, substance or cellular entity, such as a protein complex or organelle, to a specific location.	126	1.01729e-19
	GO:0016020	membrane	CC	Double layer of lipid molecules that encloses all cells, and, in eukaryotes, many organelles; may be a single or double lipid bilayer; also includes associated proteins.	202	2.30376e-18
	GO:0051179	localization	BP	Any process in which a cell, a substance, or a cellular entity, such as a protein complex or organelle, is transported to, and/or maintained in a specific location.	140	2.30376e-18
	GO:0044425	membrane part	CC	Any constituent part of a membrane, a double layer of lipid molecules that encloses all cells, and, in eukaryotes, many organelles; may be a single or double lipid bilayer; also includes associated proteins.	170	8.98229e-18
	GO:0003674	molecular_function	MF	Elemental activities, such as catalysis or binding, describing the actions of a gene product at the molecular level. A given gene product may exhibit one or more molecular functions.	348	1.83245e-17
	GO:0031224	intrinsic to membrane	CC	Located in a membrane such that some covalently attached portion of the gene product, for example part of a peptide sequence or some other covalently attached group such as a GPI anchor, spans or is embedded in one or both leaflets of the membrane.	154	4.87008e-16
	GO:0016021	integral to membrane	CC	Penetrating at least one phospholipid bilayer of a membrane. May also refer to the state of being buried in the bilayer with no exposure outside the bilayer. When used to describe a protein, indicates that all or part of the peptide sequence is embedded in the membrane.	147	4.23337e-14
	GO:0044710	single-organism metabolic process	BP	A metabolic process - chemical reactions and pathways, including anabolism and catabolism, by which living organisms transform chemical substances - which involves a single organism.	97	2.02473e-13
	GO:0006811	ion transport	BP	The directed movement of charged atoms or small charged molecules into, out of or within a cell, or between cells, by means of some agent such as a transporter or pore.	60	2.67894e-13
	GO:0006629	lipid metabolic process	BP	The chemical reactions and pathways involving lipids, compounds soluble in an organic solvent but not, or sparingly, in an aqueous solvent. Includes fatty acids; neutral fats, other fatty-acid esters, and soaps; long-chain (fatty) alcohols and waxes; sphingoids and other long-chain bases; glycolipids, phospholipids and sphingolipids; and carotenes, polyprenols, sterols, terpenes and other isopren…	52	1.01153e-12
	GO:0005215	transporter activity	MF	Enables the directed movement of substances (such as macromolecules, small molecules, ions) into, out of or within a cell, or between cells.	53	1.15419e-11
	GO:0005576	extracellular region	CC	The space external to the outermost structure of a cell. For cells without external protective or external encapsulating structures this refers to space outside of the plasma membrane. This term covers the host cell environment outside an intracellular parasite.	66	5.93047e-11
	GO:0005615	extracellular space	CC	That part of a multicellular organism outside the cells proper, usually taken to be outside the plasma membranes, and occupied by fluid.	41	5.93047e-11
	GO:0005773	vacuole	CC	A closed structure, found only in eukaryotic cells, that is completely surrounded by unit membrane and contains liquid material. Cells contain one or several vacuoles, that may have different functions from each other. Vacuoles have a diverse array of functions. They can act as a storage organelle for nutrients or waste products, as a degradative compartment, as a cost-effective way of increasing…	29	5.93047e-11
	GO:0022857	transmembrane transporter activity	MF	Enables the transfer of a substance from one side of a membrane to the other.	45	3.14079e-10
	GO:0044444	cytoplasmic part	CC	Any constituent part of the cytoplasm, all of the contents of a cell excluding the plasma membrane and nucleus, but including other subcellular structures.	141	3.63838e-10
	GO:0001816	cytokine production	BP	The appearance of a cytokine due to biosynthesis or secretion following a cellular stimulus, resulting in an increase in its intracellular or extracellular levels.	30	1.72222e-09
	GO:0000323	lytic vacuole	CC	A vacuole that is maintained at an acidic pH and which contains degradative enzymes, including a wide variety of acid hydrolases.	24	6.43942e-09
	GO:0005764	lysosome	CC	A small lytic vacuole that has cell cycle-independent morphology and is found in most animal cells and that contains a variety of hydrolases, most of which have their maximal activities in the pH range 5-6. The contained enzymes display latency if properly isolated. About 40 different lysosomal hydrolases are known and lysosomes have a great variety of morphologies and functions.	24	6.43942e-09
	GO:0009987	cellular process	BP	Any process that is carried out at the cellular level, but not necessarily restricted to a single cell. For example, cell communication occurs among more than one cell, but occurs at the cellular level.	251	6.43942e-09
	GO:0044255	cellular lipid metabolic process	BP	The chemical reactions and pathways involving lipids, as carried out by individual cells.	37	6.43942e-09
	GO:0022891	substrate-specific transmembrane transporter activity	MF	Enables the transfer of a specific substance or group of related substances from one side of a membrane to the other.	40	9.1745e-09
	GO:0044699	single-organism process	BP	A biological process that involves only one organism.	221	9.83449e-09
	GO:0001817	regulation of cytokine production	BP	Any process that modulates the frequency, rate, or extent of production of a cytokine.	27	1.02442e-08
	GO:0006812	cation transport	BP	The directed movement of cations, atoms or small molecules with a net positive charge, into, out of or within a cell, or between cells, by means of some agent such as a transporter or pore.	41	1.19663e-08
	GO:0055085	transmembrane transport	BP	The process in which a solute is transported from one side of a membrane to the other.	41	2.05482e-08
	GO:0022892	substrate-specific transporter activity	MF	Enables the directed movement of a specific substance or group of related substances (such as macromolecules, small molecules, ions) into, out of or within a cell, or between cells.	42	2.1238e-08
	GO:0042592	homeostatic process	BP	Any biological process involved in the maintenance of an internal steady state.	46	4.08475e-08
	GO:0065008	regulation of biological quality	BP	Any process that modulates a qualitative or quantitative trait of a biological quality. A biological quality is a measurable attribute of an organism or part of an organism, such as size, mass, shape, color, etc.	75	1.05788e-07
	GO:0005737	cytoplasm	CC	All of the contents of a cell excluding the plasma membrane and nucleus, but including other subcellular structures.	183	2.29426e-07
	GO:0000041	transition metal ion transport	BP	The directed movement of transition metal ions into, out of or within a cell, or between cells, by means of some agent such as a transporter or pore. A transition metal is an element whose atom has an incomplete d-subshell of extranuclear electrons, or which gives rise to a cation or cations with an incomplete d-subshell. Transition metals often have more than one valency state. Biologically rele…	12	4.1969e-07
	GO:0044421	extracellular region part	CC	Any constituent part of the extracellular region, the space external to the outermost structure of a cell. For cells without external protective or external encapsulating structures this refers to space outside of the plasma membrane. This term covers constituent parts of the host cell environment outside an intracellular parasite.	42	6.17479e-07
	GO:0015075	ion transmembrane transporter activity	MF	Catalysis of the transfer of an ion from one side of a membrane to the other.	35	7.56218e-07
	GO:0042221	response to chemical stimulus	BP	Any process that results in a change in state or activity of a cell or an organism (in terms of movement, secretion, enzyme production, gene expression, etc.) as a result of a chemical stimulus.	68	1.1528e-06
	GO:0044763	single-organism cellular process	BP	Any process that is carried out at the cellular level, occurring within a single organism.	197	3.24957e-06
	GO:0048878	chemical homeostasis	BP	Any biological process involved in the maintenance of an internal steady state of a chemical.	32	3.24957e-06
	GO:0070887	cellular response to chemical stimulus	BP	Any process that results in a change in state or activity of a cell (in terms of movement, secretion, enzyme production, gene expression, etc.) as a result of a chemical stimulus.	48	3.24957e-06
	GO:0023051	regulation of signaling	BP	Any process that modulates the frequency, rate or extent of a signaling process.	66	3.96225e-06
	GO:0010646	regulation of cell communication	BP	Any process that modulates the frequency, rate or extent of cell communication. Cell communication is the process that mediates interactions between a cell and its surroundings. Encompasses interactions such as signaling or attachment between one cell and another cell, between a cell and an extracellular matrix, or between a cell and any other aspect of its environment.	66	4.21604e-06
	GO:0071702	organic substance transport	BP	The directed movement of organic substances into, out of or within a cell, or between cells, or within a multicellular organism by means of some agent such as a transporter or pore. An organic substance is a molecular entity that contains carbon.	58	4.21604e-06
	GO:0044281	small molecule metabolic process	BP	The chemical reactions and pathways involving small molecules, any low molecular weight, monomeric, non-encoded molecule.	59	4.60642e-06
	GO:0008152	metabolic process	BP	The chemical reactions and pathways, including anabolism and catabolism, by which living organisms transform chemical substances. Metabolic processes typically transform small molecules, but also include macromolecular processes such as DNA repair and replication, and protein synthesis and degradation.	184	4.96631e-06
	GO:0019725	cellular homeostasis	BP	Any process involved in the maintenance of an internal steady state at the level of the cell.	27	5.48475e-06
	GO:0009966	regulation of signal transduction	BP	Any process that modulates the frequency, rate or extent of signal transduction.	60	6.02618e-06
	GO:0071705	nitrogen compound transport	BP	The directed movement of nitrogen-containing compounds into, out of or within a cell, or between cells, by means of some agent such as a transporter or pore.	27	8.34723e-06
	GO:0016042	lipid catabolic process	BP	The chemical reactions and pathways resulting in the breakdown of lipids, compounds soluble in an organic solvent but not, or sparingly, in an aqueous solvent.	17	9.42986e-06
	GO:0009986	cell surface	CC	The external part of the cell wall and/or plasma membrane.	29	1.19047e-05
	GO:0044459	plasma membrane part	CC	Any constituent part of the plasma membrane, the membrane surrounding a cell that separates the cell from its external environment. It consists of a phospholipid bilayer and associated proteins.	52	1.46444e-05
	GO:0010033	response to organic substance	BP	Any process that results in a change in state or activity of a cell or an organism (in terms of movement, secretion, enzyme production, gene expression, etc.) as a result of an organic substance stimulus.	51	1.89131e-05
	GO:0005623	cell	CC	The basic structural and functional unit of all organisms. Includes the plasma membrane and any external encapsulating structures such as the cell wall and cell envelope.	250	2.01657e-05
	GO:0044464	cell part	CC	Any constituent part of a cell, the basic structural and functional unit of all organisms.	250	2.01657e-05
	GO:0001818	negative regulation of cytokine production	BP	Any process that stops, prevents, or reduces the rate of production of a cytokine.	12	2.24845e-05
	GO:0032879	regulation of localization	BP	Any process that modulates the frequency, rate or extent of any process in which a cell, a substance, or a cellular entity is transported to, or maintained in, a specific location.	52	2.24845e-05
	GO:0006950	response to stress	BP	Any process that results in a change in state or activity of a cell or an organism (in terms of movement, secretion, enzyme production, gene expression, etc.) as a result of a disturbance in organismal or cellular homeostasis, usually, but not necessarily, exogenous (e.g. temperature, humidity, ionizing radiation).	63	2.26799e-05
	GO:0050801	ion homeostasis	BP	Any process involved in the maintenance of an internal steady state of ions within an organism or cell.	25	2.71257e-05
	GO:0034121	regulation of toll-like receptor signaling pathway	BP	Any process that modulates the frequency, rate, or extent of toll-like receptor signaling pathway.	8	2.80547e-05
	GO:0030001	metal ion transport	BP	The directed movement of metal ions, any metal ion with an electric charge, into, out of or within a cell, or between cells, by means of some agent such as a transporter or pore.	30	2.83955e-05
	GO:0048583	regulation of response to stimulus	BP	Any process that modulates the frequency, rate or extent of a response to a stimulus. Response to stimulus is a change in state or activity of a cell or an organism (in terms of movement, secretion, enzyme production, gene expression, etc.) as a result of a stimulus.	67	2.932e-05
	GO:0071310	cellular response to organic substance	BP	Any process that results in a change in state or activity of a cell (in terms of movement, secretion, enzyme production, gene expression, etc.) as a result of an organic substance stimulus.	40	3.00765e-05
	GO:0008324	cation transmembrane transporter activity	MF	Catalysis of the transfer of cation from one side of the membrane to the other.	27	3.58205e-05
	GO:0005886	plasma membrane	CC	The membrane surrounding a cell that separates the cell from its external environment. It consists of a phospholipid bilayer and associated proteins.	101	4.36618e-05
	GO:0022804	active transmembrane transporter activity	MF	Catalysis of the transfer of a specific substance or related group of substances from one side of a membrane to the other, up the solute's concentration gradient. The transporter binds the solute and undergoes a series of conformational changes. Transport works equally well in either direction.	19	5.02694e-05
	GO:0019216	regulation of lipid metabolic process	BP	Any process that modulates the frequency, rate or extent of the chemical reactions and pathways involving lipids.	16	5.32874e-05
	GO:0046903	secretion	BP	The controlled release of a substance by a cell or a tissue.	31	5.38122e-05
	GO:0003824	catalytic activity	MF	Catalysis of a biochemical reaction at physiological temperatures. In biologically catalyzed reactions, the reactants are known as substrates, and the catalysts are naturally occurring macromolecular substances known as enzymes. Enzymes possess specific binding sites for substrates, and are usually composed wholly or largely of protein, but RNA that has catalytic activity (ribozyme) is often also…	119	5.66436e-05
	GO:0071944	cell periphery	CC	The part of a cell encompassing the cell cortex, the plasma membrane, and any external encapsulating structures.	102	6.66672e-05
	GO:0006820	anion transport	BP	The directed movement of anions, atoms or small molecules with a net negative charge, into, out of or within a cell, or between cells, by means of some agent such as a transporter or pore.	22	7.28749e-05
	GO:0006631	fatty acid metabolic process	BP	The chemical reactions and pathways involving fatty acids, aliphatic monocarboxylic acids liberated from naturally occurring fats and oils by hydrolysis.	18	7.4275e-05
	GO:0065007	biological regulation	BP	Any process that modulates a measurable attribute of any biological process, quality or function.	177	9.27177e-05
	GO:0002526	acute inflammatory response	BP	Inflammation which comprises a rapid, short-lived, relatively uniform response to acute injury or antigenic challenge and is characterized by accumulations of fluid, plasma proteins, and granulocytic leukocytes. An acute inflammatory response occurs within a matter of minutes or hours, and either resolves within a few days or becomes a chronic inflammatory response.	10	0.00012252
	GO:0050663	cytokine secretion	BP	The regulated release of cytokines from a cell. Cytokines are any of a group of proteins that function to control the survival, growth and differentiation of tissues and cells, and which have autocrine and paracrine activity.	11	0.000127669
	GO:0005783	endoplasmic reticulum	CC	The irregular network of unit membranes, visible only by electron microscopy, that occurs in the cytoplasm of many eukaryotic cells. The membranes form a complex meshwork of tubular channels, which are often expanded into slitlike cavities called cisternae. The ER takes two forms, rough (or granular), with ribosomes adhering to the outer surface, and smooth (with no ribosomes attached).	41	0.0001297
	GO:0055082	cellular chemical homeostasis	BP	Any biological process involved in the maintenance of an internal steady state of a chemical at the level of the cell.	22	0.000143378
	GO:0005488	binding	MF	The selective, non-covalent, often stoichiometric, interaction of a molecule with one or more specific sites on another molecule.	208	0.00014387
	GO:0050896	response to stimulus	BP	Any process that results in a change in state or activity of a cell or an organism (in terms of movement, secretion, enzyme production, gene expression, etc.) as a result of a stimulus. The process begins with detection of the stimulus and ends with a change in state or activity or the cell or organism.	135	0.000144448
	GO:1901701	cellular response to oxygen-containing compound	BP	Any process that results in a change in state or activity of a cell (in terms of movement, secretion, enzyme production, gene expression, etc.) as a result of an oxygen-containing compound stimulus.	23	0.00014448
	GO:0048518	positive regulation of biological process	BP	Any process that activates or increases the frequency, rate or extent of a biological process. Biological processes are regulated by many means; examples include the control of gene expression, protein modification or interaction with a protein or substrate molecule.	87	0.000172694
	GO:0005774	vacuolar membrane	CC	The lipid bilayer surrounding the vacuole and separating its contents from the cytoplasm of the cell.	10	0.000178435
	GO:0006873	cellular ion homeostasis	BP	Any process involved in the maintenance of an internal steady state of ions at the level of a cell.	20	0.00020033
	GO:0008610	lipid biosynthetic process	BP	The chemical reactions and pathways resulting in the formation of lipids, compounds soluble in an organic solvent but not, or sparingly, in an aqueous solvent.	22	0.00020987
	GO:0048771	tissue remodeling	BP	The reorganization or renovation of existing tissues. This process can either change the characteristics of a tissue such as in blood vessel remodeling, or result in the dynamic equilibrium of a tissue such as in bone remodeling.	12	0.000240113
	GO:0022890	inorganic cation transmembrane transporter activity	MF	Catalysis of the transfer of inorganic cations from one side of a membrane to the other. Inorganic cations are atoms or small molecules with a positive charge that do not contain carbon in covalent linkage.	22	0.000256118
	GO:0006953	acute-phase response	BP	An acute inflammatory response that involves non-antibody proteins whose concentrations in the plasma increase in response to infection or injury of homeothermic animals.	7	0.000266018
	GO:0044437	vacuolar part	CC	Any constituent part of a vacuole, a closed structure, found only in eukaryotic cells, that is completely surrounded by unit membrane and contains liquid material.	10	0.000279849
	GO:0034220	ion transmembrane transport	BP	A process in which an ion is transported from one side of a membrane to the other by means of some agent such as a transporter or pore.	26	0.000280298
	GO:0005770	late endosome	CC	A prelysosomal endocytic organelle differentiated from early endosomes by lower lumenal pH and different protein composition. Late endosomes are more spherical than early endosomes and are mostly juxtanuclear, being concentrated near the microtubule organizing center.	11	0.000283293
	GO:0031090	organelle membrane	CC	The lipid bilayer surrounding an organelle.	41	0.000313236
	GO:0015849	organic acid transport	BP	The directed movement of organic acids, any acidic compound containing carbon in covalent linkage, into, out of or within a cell, or between cells, by means of some agent such as a transporter or pore.	15	0.000320299
	GO:0046942	carboxylic acid transport	BP	The directed movement of carboxylic acids into, out of or within a cell, or between cells, by means of some agent such as a transporter or pore. Carboxylic acids are organic acids containing one or more carboxyl (COOH) groups or anions (COO-).	15	0.000320299
	GO:0006066	alcohol metabolic process	BP	The chemical reactions and pathways involving alcohols, any of a class of compounds containing one or more hydroxyl groups attached to a saturated carbon atom.	16	0.000343506
	GO:0010876	lipid localization	BP	Any process in which a lipid is transported to, or maintained in, a specific location.	15	0.000343506
	GO:0031982	vesicle	CC	Any small, fluid-filled, spherical organelle enclosed by membrane or protein.	35	0.000343506
	GO:0032640	tumor necrosis factor production	BP	The appearance of tumor necrosis factor due to biosynthesis or secretion following a cellular stimulus, resulting in an increase in its intracellular or extracellular levels.	9	0.000343506
	GO:0032680	regulation of tumor necrosis factor production	BP	Any process that modulates the frequency, rate, or extent of tumor necrosis factor production.	9	0.000343506
	GO:0046916	cellular transition metal ion homeostasis	BP	Any process involved in the maintenance of an internal steady state of transition metal ions at the level of a cell. A transition metal is an element whose atom has an incomplete d-subshell of extranuclear electrons, or which gives rise to a cation or cations with an incomplete d-subshell. Transition metals often have more than one valency state. Biologically relevant transition metals include va…	8	0.000343506
	GO:0005975	carbohydrate metabolic process	BP	The chemical reactions and pathways involving carbohydrates, any of a group of organic compounds based of the general formula Cx(H2O)y. Includes the formation of carbohydrate derivatives by the addition of a carbohydrate residue to another molecule.	25	0.000364865
	GO:0055080	cation homeostasis	BP	Any process involved in the maintenance of an internal steady state of cations within an organism or cell.	21	0.000376408
	GO:0015711	organic anion transport	BP	The directed movement of organic anions into, out of or within a cell, or between cells, by means of some agent such as a transporter or pore. Organic anions are atoms or small molecules with a negative charge which contain carbon in covalent linkage.	17	0.000379248
	GO:0002573	myeloid leukocyte differentiation	BP	The process in which a relatively unspecialized myeloid precursor cell acquires the specialized features of any cell of the myeloid leukocyte lineage.	12	0.00038027
	GO:0030003	cellular cation homeostasis	BP	Any process involved in the maintenance of an internal steady state of cations at the level of a cell.	19	0.000380281
	GO:0071706	tumor necrosis factor superfamily cytokine production	BP	The appearance of any member of the TNF superfamily due to biosynthesis or secretion following a cellular stimulus, resulting in an increase in its intracellular or extracellular levels.	9	0.000397595
	GO:0005102	receptor binding	MF	Interacting selectively and non-covalently with one or more specific sites on a receptor molecule, a macromolecule that undergoes combination with a hormone, neurotransmitter, drug or intracellular messenger to initiate a change in cell function.	38	0.000415821
	GO:0006952	defense response	BP	Reactions, triggered in response to the presence of a foreign body or the occurrence of an injury, which result in restriction of damage to the organism attacked or prevention/recovery from the infection caused by the attack.	29	0.000422637
	GO:0031410	cytoplasmic vesicle	CC	A vesicle formed of membrane or protein, found in the cytoplasm of a cell.	32	0.000427916
	GO:0006875	cellular metal ion homeostasis	BP	Any process involved in the maintenance of an internal steady state of metal ions at the level of a cell.	18	0.000453645
	GO:0032880	regulation of protein localization	BP	Any process that modulates the frequency, rate or extent of any process in which a protein is transported to, or maintained in, a specific location.	21	0.000453645
	GO:0044424	intracellular part	CC	Any constituent part of the living contents of a cell; the matter contained within (but not including) the plasma membrane, usually taken to exclude large vacuoles and masses of secretory or ingested material. In eukaryotes it includes the nucleus and cytoplasm.	210	0.000453645
	GO:0033179	proton-transporting V-type ATPase, V0 domain	CC	A protein complex that forms part of a proton-transporting V-type ATPase and mediates proton transport across a membrane. The V0 complex consists of at least four different subunits (a,c,d and e); six or more c subunits form a proton-binding rotor ring.	4	0.000460306
	GO:0009968	negative regulation of signal transduction	BP	Any process that stops, prevents, or reduces the frequency, rate or extent of signal transduction.	29	0.000487787
	GO:0009056	catabolic process	BP	The chemical reactions and pathways resulting in the breakdown of substances, including the breakdown of carbon compounds with the liberation of energy for use by the cell or organism.	51	0.000488181
	GO:0044242	cellular lipid catabolic process	BP	The chemical reactions and pathways resulting in the breakdown of lipids, as carried out by individual cells.	11	0.000488181
	GO:0055076	transition metal ion homeostasis	BP	Any process involved in the maintenance of an internal steady state of transition metal ions within an organism or cell. A transition metal is an element whose atom has an incomplete d-subshell of extranuclear electrons, or which gives rise to a cation or cations with an incomplete d-subshell. Transition metals often have more than one valency state. Biologically relevant transition metals includ…	9	0.000488181
	GO:0005622	intracellular	CC	The living contents of a cell; the matter contained within (but not including) the plasma membrane, usually taken to exclude large vacuoles and masses of secretory or ingested material. In eukaryotes it includes the nucleus and cytoplasm.	212	0.000491313
	GO:0023057	negative regulation of signaling	BP	Any process that stops, prevents, or reduces the frequency, rate or extent of a signaling process.	30	0.000493813
	GO:0032844	regulation of homeostatic process	BP	Any process that modulates the frequency, rate, or extent of a homeostatic process.	16	0.000493813
	GO:0051239	regulation of multicellular organismal process	BP	Any process that modulates the frequency, rate or extent of a multicellular organismal process, the processes pertinent to the function of a multicellular organism above the cellular level; includes the integrated processes of tissues and organs.	57	0.000493813
	GO:0070891	lipoteichoic acid binding	MF	Interacting selectively and non-covalently with lipoteichoic acid.	3	0.000503167
	GO:0010648	negative regulation of cell communication	BP	Any process that decreases the frequency, rate or extent of cell communication. Cell communication is the process that mediates interactions between a cell and its surroundings. Encompasses interactions such as signaling or attachment between one cell and another cell, between a cell and an extracellular matrix, or between a cell and any other aspect of its environment.	30	0.000508501
	GO:0009306	protein secretion	BP	The controlled release of proteins from a cell.	13	0.000511103
	GO:0016491	oxidoreductase activity	MF	Catalysis of an oxidation-reduction (redox) reaction, a reversible chemical reaction in which the oxidation state of an atom or atoms within a molecule is altered. One substrate acts as a hydrogen or electron donor and becomes oxidized, while the other acts as hydrogen or electron acceptor and becomes reduced.	27	0.000531756
	GO:0046915	transition metal ion transmembrane transporter activity	MF	Catalysis of the transfer of transition metal ions from one side of a membrane to the other. A transition metal is an element whose atom has an incomplete d-subshell of extranuclear electrons, or which gives rise to a cation or cations with an incomplete d-subshell. Transition metals often have more than one valency state. Biologically relevant transition metals include vanadium, manganese, iron,…	6	0.000598867
	GO:0032787	monocarboxylic acid metabolic process	BP	The chemical reactions and pathways involving monocarboxylic acids, any organic acid containing one carboxyl (COOH) group or anion (COO-).	19	0.00063249
	GO:0033176	proton-transporting V-type ATPase complex	CC	A proton-transporting two-sector ATPase complex that couples ATP hydrolysis to the transport of protons across a concentration gradient. The resulting transmembrane electrochemical potential of H+ is used to drive a variety of (i) secondary active transport systems via H+-dependent symporters and antiporters and (ii) channel-mediated transport systems. The complex comprises a membrane sector (V0)…	5	0.000737288
	GO:0055065	metal ion homeostasis	BP	Any process involved in the maintenance of an internal steady state of metal ions within an organism or cell.	19	0.000786998
	GO:0002682	regulation of immune system process	BP	Any process that modulates the frequency, rate, or extent of an immune system process.	28	0.000808637
	GO:0006865	amino acid transport	BP	The directed movement of amino acids, organic acids containing one or more amino substituents, into, out of or within a cell, or between cells, by means of some agent such as a transporter or pore.	11	0.000817774
	GO:0002376	immune system process	BP	Any process involved in the development or functioning of the immune system, an organismal system for calibrated responses to potential internal or invasive threats.	42	0.000834409
	GO:1901700	response to oxygen-containing compound	BP	Any process that results in a change in state or activity of a cell or an organism (in terms of movement, secretion, enzyme production, gene expression, etc.) as a result of an oxygen-containing compound stimulus.	29	0.000834409
	GO:0005765	lysosomal membrane	CC	The lipid bilayer surrounding the lysosome and separating its contents from the cell cytoplasm.	7	0.000888683
	GO:0046486	glycerolipid metabolic process	BP	The chemical reactions and pathways involving glycerolipids, any lipid with a glycerol backbone. Diacylglycerol and phosphatidate are key lipid intermediates of glycerolipid biosynthesis.	14	0.000955684
	GO:0015293	symporter activity	MF	Enables the active transport of a solute across a membrane by a mechanism whereby two or more species are transported together in the same direction in a tightly coupled process not directly linked to a form of energy other than chemiosmotic energy.	11	0.000998346
	GO:0002683	negative regulation of immune system process	BP	Any process that stops, prevents, or reduces the frequency, rate, or extent of an immune system process.	13	0.00101796
	GO:0006954	inflammatory response	BP	The immediate defensive reaction (by vertebrate tissue) to infection or injury caused by chemical or physical agents. The process is characterized by local vasodilation, extravasation of plasma into intercellular spaces and accumulation of white blood cells and macrophages.	19	0.00101796
	GO:0002224	toll-like receptor signaling pathway	BP	Any series of molecular signals generated as a consequence of binding to a toll-like receptor. Toll-like receptors directly bind pattern motifs from a variety of microbial sources to initiate innate immune response.	8	0.00106862
	GO:0019915	lipid storage	BP	The accumulation and maintenance in cells or tissues of lipids, compounds soluble in organic solvents but insoluble or sparingly soluble in aqueous solvents. Lipid reserves can be accumulated during early developmental stages for mobilization and utilization at later stages of development.	7	0.00107729
	GO:0010627	regulation of intracellular protein kinase cascade	BP	Any process that modulates the rate, frequency or extent of a series of reactions, mediated by protein kinases, which occurs as a result of a single trigger reaction or compound.	27	0.00109584
	GO:0016722	oxidoreductase activity, oxidizing metal ions	MF	Catalysis of an oxidation-reduction in which the oxidation state of metal ion is altered.	4	0.00113193
	GO:0046849	bone remodeling	BP	The continuous turnover of bone matrix and mineral that involves first, an increase in resorption (osteoclastic activity) and later, reactive bone formation (osteoblastic activity). The process of bone remodeling takes place in the adult skeleton at discrete foci. The process ensures the mechanical integrity of the skeleton throughout life and plays an important role in calcium homeostasis. An im…	8	0.00114391
	GO:0006955	immune response	BP	Any immune system process that functions in the calibrated response of an organism to a potential internal or invasive threat.	26	0.00118984
	GO:0050707	regulation of cytokine secretion	BP	Any process that modulates the frequency, rate or extent of the regulated release of cytokines from a cell.	9	0.00124592
	GO:0032602	chemokine production	BP	The appearance of a chemokine due to biosynthesis or secretion following a cellular stimulus, resulting in an increase in its intracellular or extracellular levels.	7	0.00147642
	GO:0015171	amino acid transmembrane transporter activity	MF	Catalysis of the transfer of amino acids from one side of a membrane to the other. Amino acids are organic molecules that contain an amino group and a carboxyl group.	8	0.00152246
	GO:0044237	cellular metabolic process	BP	The chemical reactions and pathways by which individual cells transform chemical substances.	152	0.00153749
	GO:0015988	energy coupled proton transmembrane transport, against electrochemical gradient	BP	The transport of protons across a membrane and against an electrochemical gradient, using energy from a source such as ATP hydrolysis, light, or electron transport.	5	0.00169064
	GO:0015991	ATP hydrolysis coupled proton transport	BP	The transport of protons against an electrochemical gradient, using energy from ATP hydrolysis.	5	0.00169064
	GO:0045668	negative regulation of osteoblast differentiation	BP	Any process that stops, prevents, or reduces the frequency, rate or extent of osteoblast differentiation.	6	0.00181269
	GO:0048871	multicellular organismal homeostasis	BP	Any process involved in the maintenance of an internal steady state at the level of the multicellular organism.	13	0.00181269
	GO:0004322	ferroxidase activity	MF	Catalysis of the reaction: 4 Fe2+ + 4 H+ + O2 = 4 Fe3+ + 2 H2O.	3	0.00184027
	GO:0016724	oxidoreductase activity, oxidizing metal ions, oxygen as acceptor	MF	Catalysis of an oxidation-reduction in which the oxidation state of metal ion is altered and oxygen acts as an electron acceptor.	3	0.00184027
	GO:0032501	multicellular organismal process	BP	Any biological process, occurring at the level of a multicellular organism, pertinent to its function.	117	0.00193908
	GO:0060341	regulation of cellular localization	BP	Any process that modulates the frequency, rate or extent of a process in which a cell, a substance, or a cellular entity is transported to, or maintained in a specific location within or in the membrane of a cell.	27	0.00194659
	GO:0008509	anion transmembrane transporter activity	MF	Catalysis of the transfer of a negatively charged ion from one side of a membrane to the other.	14	0.00195443
	GO:0032661	regulation of interleukin-18 production	BP	Any process that modulates the frequency, rate, or extent of interleukin-18 production.	3	0.00202707
	GO:0071219	cellular response to molecule of bacterial origin	BP	Any process that results in a change in state or activity of a cell (in terms of movement, secretion, enzyme production, gene expression, etc.) as a result of a stimulus by molecules of bacterial origin such as peptides derived from bacterial flagellin.	9	0.00202707
	GO:0031098	stress-activated protein kinase signaling cascade	BP	A series of molecular signals in which a stress-activated protein kinase (SAPK) cascade relays one or more of the signals.	12	0.00207211
	GO:0019752	carboxylic acid metabolic process	BP	The chemical reactions and pathways involving carboxylic acids, any organic acid containing one or more carboxyl (COOH) groups or anions (COO-).	26	0.00220141
	GO:0007243	intracellular protein kinase cascade	BP	A series of reactions in which a signal is passed on to downstream proteins within the cell by sequential protein phosphorylation and activation of the cascade components.	30	0.00223031
	GO:0070302	regulation of stress-activated protein kinase signaling cascade	BP	Any process that modulates the frequency, rate or extent of signaling via a stress-activated protein kinase signaling cascade.	11	0.00225353
	GO:0005506	iron ion binding	MF	Interacting selectively and non-covalently with iron (Fe) ions.	11	0.00225963
	GO:0048522	positive regulation of cellular process	BP	Any process that activates or increases the frequency, rate or extent of a cellular process, any of those that are carried out at the cellular level, but are not necessarily restricted to a single cell. For example, cell communication occurs among more than one cell, but occurs at the cellular level.	75	0.00225963
	GO:0055114	oxidation-reduction process	BP	A metabolic process that results in the removal or addition of one or more electrons to or from a substance, with or without the concomitant removal or addition of a proton or protons.	29	0.00225963
	GO:0043436	oxoacid metabolic process	BP	The chemical reactions and pathways involving any oxoacid; an oxoacid is a compound which contains oxygen, at least one other element, and at least one hydrogen bound to oxygen, and which produces a conjugate base by loss of positive hydrogen ion(s) (hydrons).	27	0.00247384
	GO:0046943	carboxylic acid transmembrane transporter activity	MF	Catalysis of the transfer of carboxylic acids from one side of the membrane to the other. Carboxylic acids are organic acids containing one or more carboxyl (COOH) groups or anions (COO-).	9	0.00255078
	GO:0006826	iron ion transport	BP	The directed movement of iron (Fe) ions into, out of or within a cell, or between cells, by means of some agent such as a transporter or pore.	5	0.00270908
	GO:0043226	organelle	CC	Organized structure of distinctive morphology and function. Includes the nucleus, mitochondria, plastids, vacuoles, vesicles, ribosomes and the cytoskeleton, and prokaryotic structures such as anammoxosomes and pirellulosomes. Excludes the plasma membrane.	185	0.00270908
	GO:0043408	regulation of MAPK cascade	BP	Any process that modulates the frequency, rate or extent of signal transduction mediated by the MAP kinase (MAPK) cascade.	20	0.00274057
	GO:0051241	negative regulation of multicellular organismal process	BP	Any process that stops, prevents, or reduces the frequency, rate or extent of an organismal process, the processes pertinent to the function of an organism above the cellular level; includes the integrated processes of tissues and organs.	17	0.00277688
	GO:0009605	response to external stimulus	BP	Any process that results in a change in state or activity of a cell or an organism (in terms of movement, secretion, enzyme production, gene expression, etc.) as a result of an external stimulus.	31	0.00288901
	GO:0005342	organic acid transmembrane transporter activity	MF	Catalysis of the transfer of organic acids, any acidic compound containing carbon in covalent linkage, from one side of the membrane to the other.	9	0.00293408
	GO:0032755	positive regulation of interleukin-6 production	BP	Any process that activates or increases the frequency, rate, or extent of interleukin-6 production.	6	0.00294172
	GO:0009967	positive regulation of signal transduction	BP	Any process that activates or increases the frequency, rate or extent of signal transduction.	30	0.00305662
	GO:0006082	organic acid metabolic process	BP	The chemical reactions and pathways involving organic acids, any acidic compound containing carbon in covalent linkage.	27	0.00321466
	GO:1901575	organic substance catabolic process	BP	The chemical reactions and pathways resulting in the breakdown of an organic substance, any molecular entity containing carbon.	45	0.00323329
	GO:0051649	establishment of localization in cell	BP	The directed movement of a substance or cellular entity, such as a protein complex or organelle, to a specific location within, or in the membrane of, a cell.	44	0.00326887
	GO:0033177	proton-transporting two-sector ATPase complex, proton-transporting domain	CC	A protein complex that forms part of a proton-transporting two-sector ATPase complex and carries out proton transport across a membrane. The proton-transporting domain (F0, V0, or A0) includes integral and peripheral membrane proteins.	4	0.00328503
	GO:0043227	membrane-bounded organelle	CC	Organized structure of distinctive morphology and function, bounded by a single or double lipid bilayer membrane. Includes the nucleus, mitochondria, plastids, vacuoles, and vesicles. Excludes the plasma membrane.	170	0.00330655
	GO:0048037	cofactor binding	MF	Interacting selectively and non-covalently with a cofactor, a substance that is required for the activity of an enzyme or other protein. Cofactors may be inorganic, such as the metal atoms zinc, iron, and copper in certain forms, or organic, in which case they are referred to as coenzymes. Cofactors may either be bound tightly to active sites or bind loosely with the substrate.	14	0.0034072
	GO:0023056	positive regulation of signaling	BP	Any process that activates, maintains or increases the frequency, rate or extent of a signaling process.	31	0.00345611
	GO:0032940	secretion by cell	BP	The controlled release of a substance by a cell.	24	0.00347156
	GO:0048585	negative regulation of response to stimulus	BP	Any process that stops, prevents, or reduces the frequency, rate or extent of a response to a stimulus. Response to stimulus is a change in state or activity of a cell or an organism (in terms of movement, secretion, enzyme production, gene expression, etc.) as a result of a stimulus.	30	0.00348355
	GO:0070201	regulation of establishment of protein localization	BP	Any process that modulates the frequency, rate or extent of the directed movement of a protein to a specific location.	17	0.00363932
	GO:0002221	pattern recognition receptor signaling pathway	BP	Any series of molecular signals generated as a consequence of a pattern recognition receptor (PRR) binding to one of its physiological ligands. PRRs bind pathogen-associated molecular pattern (PAMPs), structures conserved among microbial species, or damage-associated molecular pattern (DAMPs), endogenous molecules released from damaged cells.	8	0.00369991
	GO:0051049	regulation of transport	BP	Any process that modulates the frequency, rate or extent of the directed movement of substances (such as macromolecules, small molecules, ions) into, out of or within a cell, or between cells, by means of some agent such as a transporter or pore.	36	0.00389375
	GO:0071704	organic substance metabolic process	BP	The chemical reactions and pathways involving an organic substance, any molecular entity containing carbon.	157	0.00389375
	GO:0032675	regulation of interleukin-6 production	BP	Any process that modulates the frequency, rate, or extent of interleukin-6 production.	8	0.00395896
	GO:0044707	single-multicellular organism process	BP	A biological process occurring within a single, multicellular organism.	113	0.00395896
	GO:0071216	cellular response to biotic stimulus	BP	Any process that results in a change in state or activity of a cell (in terms of movement, secretion, enzyme production, gene expression, etc.) as a result of a biotic stimulus, a stimulus caused or produced by a living organism.	9	0.00402404
	GO:0000165	MAPK cascade	BP	An intracellular protein kinase cascade containing at least a MAPK, a MAPKK and a MAP3K. The cascade can also contain two additional tiers: the upstream MAP4K and the downstream MAP Kinase-activated kinase (MAPKAPK). The kinases in each tier phosphorylate and activate the kinases in the downstream tier to transmit a signal within a cell.	21	0.00403064
	GO:0032635	interleukin-6 production	BP	The appearance of interleukin-6 due to biosynthesis or secretion following a cellular stimulus, resulting in an increase in its intracellular or extracellular levels.	8	0.00408207
	GO:0048584	positive regulation of response to stimulus	BP	Any process that activates, maintains or increases the rate of a response to a stimulus. Response to stimulus is a change in state or activity of a cell or an organism (in terms of movement, secretion, enzyme production, gene expression, etc.) as a result of a stimulus.	36	0.00411115
	GO:0043229	intracellular organelle	CC	Organized structure of distinctive morphology and function, occurring within the cell. Includes the nucleus, mitochondria, plastids, vacuoles, vesicles, ribosomes and the cytoskeleton. Excludes the plasma membrane.	183	0.00413927
	GO:0002281	macrophage activation involved in immune response	BP	A change in morphology and behavior of a macrophage resulting from exposure to a cytokine, chemokine, cellular ligand, or soluble factor, leading to the initiation or perpetuation of an immune response.	4	0.00420366
	GO:0032621	interleukin-18 production	BP	The appearance of interleukin-18 due to biosynthesis or secretion following a cellular stimulus, resulting in an increase in its intracellular or extracellular levels.	3	0.00420366
	GO:0008283	cell proliferation	BP	The multiplication or reproduction of cells, resulting in the expansion of a cell population.	40	0.00423111
	GO:0002761	regulation of myeloid leukocyte differentiation	BP	Any process that modulates the frequency, rate, or extent of myeloid leukocyte differentiation.	8	0.00432352
	GO:0008043	intracellular ferritin complex	CC	A ferritin complex located in the cell. Intracellular ferritin complexes contain 24 subunits, in a mixture of L (light) chains and H (heavy) chains.	2	0.00432352
	GO:0070288	ferritin complex	CC	A protein complex that binds iron and acts as a major iron storage system. Intracellular and extracellular ferritin complexes have different ratios of two types of ferritin monomer, the L (light) chain and H (heavy) chain.	2	0.00432352
	GO:0016298	lipase activity	MF	Catalysis of the hydrolysis of a lipid or phospholipid.	8	0.00437946
	GO:0002758	innate immune response-activating signal transduction	BP	The cascade of processes by which a signal interacts with a receptor, causing a change in the level or activity of a second messenger or other downstream target, and ultimately leading to activation or perpetuation of an innate immune response.	8	0.00439885
	GO:0006825	copper ion transport	BP	The directed movement of copper (Cu) ions into, out of or within a cell, or between cells, by means of some agent such as a transporter or pore.	4	0.00451946
	GO:0033554	cellular response to stress	BP	Any process that results in a change in state or activity of a cell (in terms of movement, secretion, enzyme production, gene expression, etc.) as a result of a stimulus indicating the organism is under stress. The stress is usually, but not necessarily, exogenous (e.g. temperature, humidity, ionizing radiation).	33	0.00452945
	GO:0015992	proton transport	BP	The directed movement of protons (hydrogen ions) into, out of or within a cell, or between cells, by means of some agent such as a transporter or pore.	7	0.00462089
	GO:0065009	regulation of molecular function	BP	Any process that modulates the frequency, rate or extent of a molecular function, an elemental biological activity occurring at the molecular level, such as catalysis or binding.	48	0.0047955
	GO:0015291	secondary active transmembrane transporter activity	MF	Catalysis of the transfer of a solute from one side of a membrane to the other, up its concentration gradient. The transporter binds the solute and undergoes a series of conformational changes. Transport works equally well in either direction and is driven by a chemiosmotic source of energy. Chemiosmotic sources of energy include uniport, symport or antiport.	12	0.00481847
	GO:0044248	cellular catabolic process	BP	The chemical reactions and pathways resulting in the breakdown of substances, carried out by individual cells.	42	0.00482914
	GO:0043231	intracellular membrane-bounded organelle	CC	Organized structure of distinctive morphology and function, bounded by a single or double lipid bilayer membrane and occurring within the cell. Includes the nucleus, mitochondria, plastids, vacuoles, and vesicles. Excludes the plasma membrane.	168	0.00486482
	GO:0006915	apoptotic process	BP	A programmed cell death process which begins when a cell receives an internal (e.g. DNA damage) or external signal (e.g. an extracellular death ligand), and proceeds through a series of biochemical events (signaling pathways) which typically lead to rounding-up of the cell, retraction of pseudopodes, reduction of cellular volume (pyknosis), chromatin condensation, nuclear fragmentation (karyorrhe…	40	0.00487747
	GO:0006818	hydrogen transport	BP	The directed movement of hydrogen (H2 or H+), into, out of or within a cell, or between cells, by means of some agent such as a transporter or pore.	7	0.00493039
	GO:0050708	regulation of protein secretion	BP	Any process that modulates the frequency, rate or extent of the controlled release of a protein from a cell.	10	0.00493039
	GO:0016469	proton-transporting two-sector ATPase complex	CC	A large protein complex that catalyzes the synthesis or hydrolysis of ATP by a rotational mechanism, coupled to the transport of protons across a membrane. The complex comprises a membrane sector (F0, V0, or A0) that carries out proton transport and a cytoplasmic compartment sector (F1, V1, or A1) that catalyzes ATP synthesis or hydrolysis. Two major types have been characterized: V-type ATPases …	5	0.00497157
	GO:0050790	regulation of catalytic activity	BP	Any process that modulates the activity of an enzyme.	40	0.00497157
	GO:0006641	triglyceride metabolic process	BP	The chemical reactions and pathways involving triglyceride, any triester of glycerol. The three fatty acid residues may all be the same or differ in any permutation. Triglycerides are important components of plant oils, animal fats and animal plasma lipoproteins.	7	0.00527756
	GO:0043491	protein kinase B signaling cascade	BP	A series of reactions, mediated by the intracellular serine/threonine kinase protein kinase B, which occurs as a result of a single trigger reaction or compound.	9	0.00527756
	GO:0032720	negative regulation of tumor necrosis factor production	BP	Any process that stops, prevents, or reduces the frequency, rate, or extent of tumor necrosis factor production.	5	0.00541727
	GO:0051250	negative regulation of lymphocyte activation	BP	Any process that stops, prevents, or reduces the frequency, rate or extent of lymphocyte activation.	8	0.00545349
	GO:0071577	zinc ion transmembrane transport	BP	A process in which a zinc ion is transported from one side of a membrane to the other by means of some agent such as a transporter or pore.	4	0.00561231
	GO:0006829	zinc ion transport	BP	The directed movement of zinc (Zn) ions into, out of or within a cell, or between cells, by means of some agent such as a transporter or pore.	5	0.00566061
	GO:0034123	positive regulation of toll-like receptor signaling pathway	BP	Any process that activates or increases the frequency, rate, or extent of toll-like receptor signaling pathway.	4	0.00566061
	GO:0051403	stress-activated MAPK cascade	BP	A series of molecular signals in which a stress-activated MAP kinase cascade relays one or more of the signals; MAP kinase cascades involve at least three protein kinase activities and culminate in the phosphorylation and activation of a MAP kinase.	11	0.00566061
	GO:0015807	L-amino acid transport	BP	The directed movement of L-enantiomer amino acids into, out of or within a cell, or between cells, by means of some agent such as a transporter or pore.	6	0.00577485
	GO:0006879	cellular iron ion homeostasis	BP	Any process involved in the maintenance of an internal steady state of iron ions at the level of a cell.	5	0.0061904
	GO:0012501	programmed cell death	BP	A process which begins when a cell receives an internal or external signal and activates a series of biochemical events (signaling pathway). The process ends with the death of the cell.	40	0.0061904
	GO:0016798	hydrolase activity, acting on glycosyl bonds	MF	Catalysis of the hydrolysis of any glycosyl bond.	9	0.00620765
	GO:0034103	regulation of tissue remodeling	BP	Any process that modulates the frequency, rate, or extent of tissue remodeling.	6	0.00620765
	GO:0005768	endosome	CC	A membrane-bounded organelle to which materials ingested by endocytosis are delivered.	21	0.00660456
	GO:0002218	activation of innate immune response	BP	Any process that initiates an innate immune response. Innate immune responses are defense responses mediated by germline encoded components that directly recognize components of potential pathogens. Examples of this process include activation of the hypersensitive response of Arabidopsis thaliana and activation of any NOD or TLR signaling pathway in vertebrate species.	8	0.00668239
	GO:0045089	positive regulation of innate immune response	BP	Any process that activates or increases the frequency, rate or extent of the innate immune response, the organism's first line of defense against infection.	9	0.00668239
	GO:0003333	amino acid transmembrane transport	BP	The directed movement of amino acids, organic acids containing one or more amino substituents across a membrane by means of some agent such as a transporter or pore.	6	0.00671017
	GO:0005381	iron ion transmembrane transporter activity	MF	Catalysis of the transfer of iron (Fe) ions from one side of a membrane to the other.	3	0.00671017
	GO:0010740	positive regulation of intracellular protein kinase cascade	BP	Any process that increases the rate, frequency or extent of a series of reactions, mediated by protein kinases, which occurs as a result of a single trigger reaction or compound.	19	0.00671017
	GO:0030149	sphingolipid catabolic process	BP	The chemical reactions and pathways resulting in the breakdown of sphingolipids, any of a class of lipids containing the long-chain amine diol sphingosine or a closely related base (a sphingoid).	4	0.00671017
	GO:0032722	positive regulation of chemokine production	BP	Any process that activates or increases the frequency, rate, or extent of chemokine production.	5	0.00671017
	GO:0048731	system development	BP	The process whose specific outcome is the progression of an organismal system over time, from its formation to the mature structure. A system is a regularly interacting or interdependent group of organs or tissues that work together to carry out a given biological process.	75	0.00671017
	GO:0050662	coenzyme binding	MF	Interacting selectively and non-covalently with a coenzyme, any of various nonprotein organic cofactors that are required, in addition to an enzyme and a substrate, for an enzymatic reaction to proceed.	11	0.00678649
	GO:1901615	organic hydroxy compound metabolic process	BP	The chemical reactions and pathways involving organic hydroxy compound.	16	0.00685994
	GO:0010647	positive regulation of cell communication	BP	Any process that increases the frequency, rate or extent of cell communication. Cell communication is the process that mediates interactions between a cell and its surroundings. Encompasses interactions such as signaling or attachment between one cell and another cell, between a cell and an extracellular matrix, or between a cell and any other aspect of its environment.	30	0.00695198
	GO:0032642	regulation of chemokine production	BP	Any process that modulates the frequency, rate, or extent of chemokine production.	6	0.00695198
	GO:0007154	cell communication	BP	Any process that mediates interactions between a cell and its surroundings. Encompasses interactions such as signaling or attachment between one cell and another cell, between a cell and an extracellular matrix, or between a cell and any other aspect of its environment.	102	0.00697632
	GO:0051186	cofactor metabolic process	BP	The chemical reactions and pathways involving a cofactor, a substance that is required for the activity of an enzyme or other protein. Cofactors may be inorganic, such as the metal atoms zinc, iron, and copper in certain forms, or organic, in which case they are referred to as coenzymes. Cofactors may either be bound tightly to active sites or bind loosely with the substrate.	12	0.00701071
	GO:0015672	monovalent inorganic cation transport	BP	The directed movement of inorganic cations with a valency of one into, out of or within a cell, or between cells, by means of some agent such as a transporter or pore. Inorganic cations are atoms or small molecules with a positive charge which do not contain carbon in covalent linkage.	17	0.0070238
	GO:0032872	regulation of stress-activated MAPK cascade	BP	Any process that modulates the frequency, rate or extent of signal transduction mediated by the stress-activated MAPK cascade.	10	0.0070238
	GO:0052031	modulation by symbiont of host defense response	BP	Any process in which an organism modulates the frequency, rate or extent of the defense response of its host, the response mounted by the host in response to the presence of the organism. The host is defined as the larger of the organisms involved in a symbiotic interaction.	3	0.0070238
	GO:0052033	pathogen-associated molecular pattern dependent induction by symbiont of host innate immune response	BP	Any process that involves recognition of a pathogen-associated molecular pattern, and by which an organism activates, maintains or increases the frequency, rate or extent of the innate immune response of the host organism; the innate immune response is the host's first line of defense against infection. The host is defined as the larger of the organisms involved in a symbiotic interaction.	3	0.0070238
	GO:0052166	positive regulation by symbiont of host innate immune response	BP	Any process in which an organism activates, maintains or increases the frequency, rate or extent of the innate immune response of the host organism; the innate immune response is the host's first line of defense against infection. The host is defined as the larger of the organisms involved in a symbiotic interaction.	3	0.0070238
	GO:0052167	modulation by symbiont of host innate immune response	BP	Any process in which an organism modulates the frequency, rate or extent of the innate immune response of the host organism; the innate immune response is the host's first line of defense against infection. The host is defined as the larger of the organisms involved in a symbiotic interaction.	3	0.0070238
	GO:0052169	pathogen-associated molecular pattern dependent modulation by symbiont of host innate immune response	BP	Any process that involves recognition of a pathogen-associated molecular pattern, and by which an organism modulates the frequency, rate or extent of the innate immune response of the host organism; the innate immune response is the host's first line of defense against infection. The host is defined as the larger of the organisms involved in a symbiotic interaction.	3	0.0070238
	GO:0052255	modulation by organism of defense response of other organism involved in symbiotic interaction	BP	Any process in which an organism modulates the frequency, rate or extent of the defense response of a second organism, the response mounted by that organism in response to the presence of the first organism, where the two organisms are in a symbiotic interaction.	3	0.0070238
	GO:0052257	pathogen-associated molecular pattern dependent induction by organism of innate immune response of other organism involved in symbiotic interaction	BP	Any process that involves recognition of a pathogen-associated molecular pattern, and by which an organism activates, maintains or increases the frequency, rate or extent of the innate immune response of a second organism, where the two organisms are in a symbiotic interaction.	3	0.0070238
	GO:0052305	positive regulation by organism of innate immune response in other organism involved in symbiotic interaction	BP	Any process in which an organism activates, maintains or increases the frequency, rate or extent of the innate immune response of a second organism, where the two organisms are in a symbiotic interaction.	3	0.0070238
	GO:0052306	modulation by organism of innate immune response in other organism involved in symbiotic interaction	BP	Any process in which an organism modulates the frequency, rate or extent of the innate immune response, the first line of defense against infection, of a second organism, where the two organisms are in a symbiotic interaction.	3	0.0070238
	GO:0052308	pathogen-associated molecular pattern dependent modulation by organism of innate immune response in other organism involved in symbiotic interaction	BP	Any process that involves recognition of a pathogen-associated molecular pattern, and by which an organism modulates the frequency, rate or extent of the innate immune response, the first line of defense against infection, of a second organism, where the two organisms are in a symbiotic interaction.	3	0.0070238
	GO:0052509	positive regulation by symbiont of host defense response	BP	Any process in which an organism activates, maintains or increases the frequency, rate or extent of the defense response of the host organism. The host is defined as the larger of the organisms involved in a symbiotic interaction.	3	0.0070238
	GO:0052510	positive regulation by organism of defense response of other organism involved in symbiotic interaction	BP	Any process in which an organism activates, maintains or increases the frequency, rate or extent of the defense response of a second organism, where the two organisms are in a symbiotic interaction.	3	0.0070238
	GO:0052552	modulation by organism of immune response of other organism involved in symbiotic interaction	BP	Any process in which an organism modulates the frequency, rate or extent of the immune response of a second organism, where the two organisms are in a symbiotic interaction. The immune response is any immune system process that functions in the calibrated response of an organism to a potential internal or invasive threat.	3	0.0070238
	GO:0052553	modulation by symbiont of host immune response	BP	Any process in which an organism modulates the frequency, rate or extent of the immune response of the host organism; the immune response is any immune system process that functions in the calibrated response of an organism to a potential internal or invasive threat. The host is defined as the larger of the organisms involved in a symbiotic interaction.	3	0.0070238
	GO:0052555	positive regulation by organism of immune response of other organism involved in symbiotic interaction	BP	Any process in which an organism activates, maintains or increases the frequency, rate or extent of the immune response of a second organism, where the two organisms are in a symbiotic interaction. The immune response is any immune system process that functions in the calibrated response of an organism to a potential internal or invasive threat.	3	0.0070238
	GO:0052556	positive regulation by symbiont of host immune response	BP	Any process in which an organism activates, maintains or increases the frequency, rate or extent of the immune response of the host organism; the immune response is any immune system process that functions in the calibrated response of an organism to a potential internal or invasive threat. The host is defined as the larger of the organisms involved in a symbiotic interaction.	3	0.0070238
	GO:0044126	regulation of growth of symbiont in host	BP	Any process in which the symbiont regulates the increase in its size or mass within the cells or tissues of the host organism. This may (but not necessarily) include a filamentous growth form, and also can include secretion of proteases and lipases to break down. The host is defined as the larger of the organisms involved in the symbiotic interaction.	4	0.00705622
	GO:0044130	negative regulation of growth of symbiont in host	BP	Any process in which the symbiont stops, prevents or reduces its increase in size or mass within the cells or tissues of the host organism. The host is defined as the larger of the organisms involved in the symbiotic interaction.	4	0.00705622
	GO:0044144	modulation of growth of symbiont involved in interaction with host	BP	Any process that modulates the frequency, rate or extent of the increase in size or mass of an organism occurring in, on or near the exterior of its host organism.	4	0.00705622
	GO:0044146	negative regulation of growth of symbiont involved in interaction with host	BP	Any process that stops, prevents, or reduces the frequency, rate or extent of the increase in size or mass of an organism occurring in, on or near the exterior of its host organism.	4	0.00705622
	GO:0046466	membrane lipid catabolic process	BP	The chemical reactions and pathways resulting in the breakdown of membrane lipids, any lipid found in or associated with a biological membrane.	4	0.00736759
	GO:0072337	modified amino acid transport	BP	The directed movement of modified amino acids into, out of or within a cell, or between cells, by means of some agent such as a transporter or pore.	4	0.00745113
	GO:0046873	metal ion transmembrane transporter activity	MF	Catalysis of the transfer of metal ions from one side of a membrane to the other.	17	0.00781307
	GO:0045453	bone resorption	BP	The process in which specialized cells known as osteoclasts degrade the organic and inorganic portions of bone, and endocytose and transport the degradation products.	6	0.00793952
	GO:0002521	leukocyte differentiation	BP	The process in which a relatively unspecialized hemopoietic precursor cell acquires the specialized features of a leukocyte. A leukocyte is an achromatic cell of the myeloid or lymphoid lineages capable of ameboid movement, found in blood or other tissue.	16	0.0083619
	GO:0050778	positive regulation of immune response	BP	Any process that activates or increases the frequency, rate or extent of the immune response, the immunological reaction of an organism to an immunogenic stimulus.	14	0.0086669
	GO:0070391	response to lipoteichoic acid	BP	Any process that results in a change in state or activity of an organism (in terms of movement, secretion, enzyme production, gene expression, etc.) as a result of a lipoteichoic acid stimulus; lipoteichoic acid is a major component of the cell wall of gram-positive bacteria and typically consists of a chain of glycerol-phosphate repeating units linked to a glycolipid anchor.	3	0.00868103
	GO:0071223	cellular response to lipoteichoic acid	BP	Any process that results in a change in state or activity of a cell (in terms of movement, secretion, enzyme production, gene expression, etc.) as a result of a lipoteichoic acid stimulus; lipoteichoic acid is a major component of the cell wall of gram-positive bacteria and typically consists of a chain of glycerol-phosphate repeating units linked to a glycolipid anchor.	3	0.00868103
	GO:0050660	flavin adenine dinucleotide binding	MF	Interacting selectively and non-covalently with FAD, flavin-adenine dinucleotide, the coenzyme or the prosthetic group of various flavoprotein oxidoreductase enzymes, in either the oxidized form, FAD, or the reduced form, FADH2.	7	0.00871906
	GO:0006793	phosphorus metabolic process	BP	The chemical reactions and pathways involving the nonmetallic element phosphorus or compounds that contain phosphorus, usually in the form of a phosphate group (PO4).	63	0.00875008
	GO:0006639	acylglycerol metabolic process	BP	The chemical reactions and pathways involving acylglycerol, any mono-, di- or triester of glycerol with (one or more) fatty acids.	7	0.0087648
	GO:0045667	regulation of osteoblast differentiation	BP	Any process that modulates the frequency, rate or extent of osteoblast differentiation.	8	0.00883568
	GO:0016023	cytoplasmic membrane-bounded vesicle	CC	A membrane-bounded vesicle found in the cytoplasm of the cell.	22	0.00888361
	GO:0055072	iron ion homeostasis	BP	Any process involved in the maintenance of an internal steady state of iron ions within an organism or cell.	6	0.0089564
	GO:0008219	cell death	BP	Any biological process that results in permanent cessation of all vital functions of a cell. A cell should be considered dead when any one of the following molecular or morphological criteria is met: (1) the cell has lost the integrity of its plasma membrane; (2) the cell, including its nucleus, has undergone complete fragmentation into discrete bodies (frequently referred to as \apoptotic	41	0.00902246
	GO:0005902	microvillus	CC	Thin cylindrical membrane-covered projections on the surface of an animal cell containing a core bundle of actin filaments. Present in especially large numbers on the absorptive surface of intestinal cells.	7	0.00915528
	GO:0042127	regulation of cell proliferation	BP	Any process that modulates the frequency, rate or extent of cell proliferation.	33	0.00915528
	GO:0048869	cellular developmental process	BP	A biological process whose specific outcome is the progression of a cell over time from an initial condition to a later condition.	68	0.00934901
	GO:0051223	regulation of protein transport	BP	Any process that modulates the frequency, rate or extent of the directed movement of a protein into, out of or within a cell, or between cells, by means of some agent such as a transporter or pore.	15	0.00934901
	GO:0008285	negative regulation of cell proliferation	BP	Any process that stops, prevents or reduces the rate or extent of cell proliferation.	19	0.00943273
	GO:0016265	death	BP	A permanent cessation of all vital functions: the end of life; can be applied to a whole organism or to a part of an organism.	41	0.00945606
	GO:0002697	regulation of immune effector process	BP	Any process that modulates the frequency, rate, or extent of an immune effector process.	11	0.00962829
	GO:0051641	cellular localization	BP	A localization process that takes place at the cellular level; as a result of a cellular localization process, a substance or cellular entity, such as a protein complex or organelle, is transported to, and/or maintained in, a specific location within or in the membrane of a cell.	47	0.00964513
	GO:0006638	neutral lipid metabolic process	BP	The chemical reactions and pathways involving neutral lipids, lipids only soluble in solvents of very low polarity.	7	0.00972744
	GO:0032760	positive regulation of tumor necrosis factor production	BP	Any process that activates or increases the frequency, rate, or extent of tumor necrosis factor production.	5	0.010571
	GO:0080134	regulation of response to stress	BP	Any process that modulates the frequency, rate or extent of a response to stress. Response to stress is a change in state or activity of a cell or an organism (in terms of movement, secretion, enzyme production, gene expression, etc.) as a result of a disturbance in organismal or cellular homeostasis, usually, but not necessarily, exogenous (e.g. temperature, humidity, ionizing radiation).	23	0.0108243
	GO:0002282	microglial cell activation involved in immune response	BP	The change in morphology and behavior of a microglial cell resulting from exposure to a cytokine, chemokine, cellular ligand, or soluble factor, leading to the initiation or perpetuation of an immune response.	3	0.0108424
	GO:0052564	response to immune response of other organism involved in symbiotic interaction	BP	Any process that results in a change in state or activity of a cell or an organism (in terms of movement, secretion, enzyme production, gene expression, etc.) as a result of detecting the immune response of a second organism, where the two organisms are in a symbiotic interaction.	3	0.0108424
	GO:0052572	response to host immune response	BP	Any process that results in a change in state or activity of a cell or an organism (in terms of movement, secretion, enzyme production, gene expression, etc.) as a result of detecting the immune response of the host organism. The host is defined as the larger of the organisms involved in a symbiotic interaction.	3	0.0108424
	GO:0044238	primary metabolic process	BP	The chemical reactions and pathways involving those compounds which are formed as a part of the normal anabolic and catabolic processes. These processes take place in most, if not all, cells of the organism.	149	0.0110024
	GO:0055089	fatty acid homeostasis	BP	Any process involved in the maintenance of an internal steady state of fatty acid within an organism or cell.	3	0.0110024
	GO:0005515	protein binding	MF	Interacting selectively and non-covalently with any protein or protein complex (a complex of two or more proteins that may include other nonprotein molecules).	129	0.0110378
	GO:0045087	innate immune response	BP	Innate immune responses are defense responses mediated by germline encoded components that directly recognize components of potential pathogens.	14	0.0110378
	GO:0044110	growth involved in symbiotic interaction	BP	The increase in size or mass of an organism occurring when the organism is in a symbiotic interaction.	4	0.0110869
	GO:0044116	growth of symbiont involved in interaction with host	BP	The increase in size or mass of an organism, occurring in, on or near the exterior of its host organism. The host is defined as the larger of the organisms involved in a symbiotic interaction.	4	0.0110869
	GO:0044117	growth of symbiont in host	BP	The increase in size or mass of an organism, occurring within the cells or tissues of the host organism. This may (but not necessarily) include a filamentous growth form, and also can include secretion of proteases and lipases to break down host tissue. The host is defined as the larger of the organisms involved in a symbiotic interaction.	4	0.0110869
	GO:0002699	positive regulation of immune effector process	BP	Any process that activates or increases the frequency, rate, or extent of an immune effector process.	8	0.0114837
	GO:0030154	cell differentiation	BP	The process in which relatively unspecialized cells, e.g. embryonic or regenerative cells, acquire specialized structural and/or functional features that characterize the cells, tissues, or organs of the mature organism or some other relatively stable phase of the organism's life history. Differentiation includes the processes involved in commitment of a cell to a specific fate and its subsequent…	64	0.0114837
	GO:0002695	negative regulation of leukocyte activation	BP	Any process that stops, prevents, or reduces the frequency, rate, or extent of leukocyte activation.	8	0.011522
	GO:0042886	amide transport	BP	The directed movement of an amide, any compound containing one, two, or three acyl groups attached to a nitrogen atom, into, out of or within a cell, or between cells, by means of some agent such as a transporter or pore.	11	0.011555
	GO:0051180	vitamin transport	BP	The directed movement of vitamins into, out of or within a cell, or between cells, by means of some agent such as a transporter or pore. A vitamin is one of a number of unrelated organic substances that occur in many foods in small amounts and that are necessary in trace amounts for the normal metabolic functioning of the body.	4	0.011971
	GO:0001819	positive regulation of cytokine production	BP	Any process that activates or increases the frequency, rate or extent of production of a cytokine.	11	0.0120281
	GO:0001909	leukocyte mediated cytotoxicity	BP	The directed killing of a target cell by a leukocyte.	6	0.0121198
	GO:0008514	organic anion transmembrane transporter activity	MF	Catalysis of the transfer of organic anions from one side of a membrane to the other. Organic anions are atoms or small molecules with a negative charge which contain carbon in covalent linkage.	9	0.0121198
	GO:0048856	anatomical structure development	BP	The biological process whose specific outcome is the progression of an anatomical structure from an initial condition to its mature state. This process begins with the formation of the structure and ends with the mature structure, whatever form that may be including its natural destruction. An anatomical structure is any biological entity that occupies space and is distinguished from its surround…	83	0.0121198
	GO:1901264	carbohydrate derivative transport	BP	The directed movement of a carbohydrate derivative into, out of or within a cell, or between cells, by means of some agent such as a transporter or pore.	5	0.0121198
	GO:0051336	regulation of hydrolase activity	BP	Any process that modulates the frequency, rate or extent of hydrolase activity, the catalysis of the hydrolysis of various bonds, e.g. C-O, C-N, C-C, phosphoric anhydride bonds, etc. Hydrolase is the systematic name for any enzyme of EC class 3.	24	0.0123013
	GO:0008199	ferric iron binding	MF	Interacting selectively and non-covalently with ferric iron, Fe(III).	3	0.0124356
	GO:0043407	negative regulation of MAP kinase activity	BP	Any process that stops, prevents, or reduces the frequency, rate or extent of MAP kinase activity.	6	0.0131108
	GO:0043409	negative regulation of MAPK cascade	BP	Any process that stops, prevents, or reduces the frequency, rate or extent of signal transduction mediated by the MAPKKK cascade.	8	0.0134267
	GO:0030099	myeloid cell differentiation	BP	The process in which a relatively unspecialized myeloid precursor cell acquires the specialized features of any cell of the myeloid leukocyte, megakaryocyte, thrombocyte, or erythrocyte lineages.	13	0.0134556
	GO:0015078	hydrogen ion transmembrane transporter activity	MF	Catalysis of the transfer of hydrogen ions from one side of a membrane to the other.	6	0.0137719
	GO:0052547	regulation of peptidase activity	BP	Any process that modulates the frequency, rate or extent of peptidase activity, the hydrolysis of peptide bonds within proteins.	14	0.0137935
	GO:0033036	macromolecule localization	BP	Any process in which a macromolecule is transported to, or maintained in, a specific location.	45	0.0140652
	GO:0046850	regulation of bone remodeling	BP	Any process that modulates the frequency, rate or extent of bone remodeling, the processes of bone formation and resorption that combine to maintain skeletal integrity.	5	0.0140698
	GO:0015175	neutral amino acid transmembrane transporter activity	MF	Catalysis of the transfer of neutral amino acids from one side of a membrane to the other. Neutral amino acids have a pH of 7.	4	0.0142148
	GO:0015179	L-amino acid transmembrane transporter activity	MF	Catalysis of the transfer of an L-amino acid from one side of a membrane to the other. L-amino acids are the L-enantiomers of amino acids.	5	0.0146795
	GO:0016671	oxidoreductase activity, acting on a sulfur group of donors, disulfide as acceptor	MF	Catalysis of an oxidation-reduction (redox) reaction in which a sulfur-containing group acts as a hydrogen or electron donor and reduces disulfide.	3	0.0156029
	GO:0050776	regulation of immune response	BP	Any process that modulates the frequency, rate or extent of the immune response, the immunological reaction of an organism to an immunogenic stimulus.	16	0.0156029
	GO:0050866	negative regulation of cell activation	BP	Any process that stops, prevents, or reduces the frequency, rate or extent of cell activation.	8	0.0156029
	GO:0022407	regulation of cell-cell adhesion	BP	Any process that modulates the frequency, rate or extent of attachment of a cell to another cell.	7	0.0156479
	GO:0032502	developmental process	BP	A biological process whose specific outcome is the progression of an integrated living unit: an anatomical structure (which may be a subcellular structure, cell, tissue, or organ), or organism over time from an initial condition to a later condition.	90	0.0162235
	GO:0032490	detection of molecule of bacterial origin	BP	The series of events in which a stimulus from a molecule of bacterial origin is received and converted into a molecular signal.	3	0.0166973
	GO:0032941	secretion by tissue	BP	The controlled release of a substance by a tissue.	6	0.0167978
	GO:0080135	regulation of cellular response to stress	BP	Any process that modulates the frequency, rate or extent of a cellular response to stress. Cellular response to stress is a change in state or activity of a cell (in terms of movement, secretion, enzyme production, gene expression, etc.) as a result of a stimulus indicating the organism is under stress. The stress is usually, but not necessarily, exogenous (e.g. temperature, humidity, ionizing ra…	14	0.0169801
	GO:0007167	enzyme linked receptor protein signaling pathway	BP	Any series of molecular signals initiated by the binding of an extracellular ligand to a receptor on the surface of the target cell, where the receptor possesses catalytic activity or is closely associated with an enzyme such as a protein kinase, and ending with regulation of a downstream cellular process, e.g. transcription.	22	0.0169919
	GO:0045651	positive regulation of macrophage differentiation	BP	Any process that activates or increases the frequency, rate or extent of macrophage differentiation.	3	0.017025
	GO:0031349	positive regulation of defense response	BP	Any process that activates or increases the frequency, rate or extent of a defense response.	10	0.0172213
	GO:0050789	regulation of biological process	BP	Any process that modulates the frequency, rate or extent of a biological process. Biological processes are regulated by many means; examples include the control of gene expression, protein modification or interaction with a protein or substrate molecule.	158	0.0172213
	GO:0016787	hydrolase activity	MF	Catalysis of the hydrolysis of various bonds, e.g. C-O, C-N, C-C, phosphoric anhydride bonds, etc. Hydrolase is the systematic name for any enzyme of EC class 3.	54	0.0173327
	GO:0001649	osteoblast differentiation	BP	The process whereby a relatively unspecialized cell acquires the specialized features of an osteoblast, a mesodermal or neural crest cell that gives rise to bone.	9	0.0175965
	GO:0044723	single-organism carbohydrate metabolic process	BP	The chemical reactions and pathways involving carbohydrates, occurring within a single organism.	17	0.0182065
	GO:0042116	macrophage activation	BP	A change in morphology and behavior of a macrophage resulting from exposure to a cytokine, chemokine, cellular ligand, or soluble factor.	5	0.0185188
	GO:0072503	cellular divalent inorganic cation homeostasis	BP	Any process involved in the maintenance of an internal steady state of divalent cations at the level of a cell.	13	0.0185361
	GO:0006732	coenzyme metabolic process	BP	The chemical reactions and pathways involving coenzymes, any of various nonprotein organic cofactors that are required, in addition to an enzyme and a substrate, for an enzymatic reaction to proceed.	10	0.0188657
	GO:0002252	immune effector process	BP	Any process of the immune system that can potentially contribute to an immune response.	16	0.0190155
	GO:0051130	positive regulation of cellular component organization	BP	Any process that activates or increases the frequency, rate or extent of a process involved in the formation, arrangement of constituent parts, or disassembly of cell structures, including the plasma membrane and any external encapsulating structures such as the cell wall and cell envelope.	21	0.0190816
	GO:0005126	cytokine receptor binding	MF	Interacting selectively and non-covalently with a cytokine receptor.	10	0.0191327
	GO:0050727	regulation of inflammatory response	BP	Any process that modulates the frequency, rate or extent of the inflammatory response, the immediate defensive reaction (by vertebrate tissue) to infection or injury caused by chemical or physical agents.	10	0.0193886
	GO:0002237	response to molecule of bacterial origin	BP	Any process that results in a change in state or activity of an organism (in terms of movement, secretion, enzyme production, gene expression, etc.) as a result of a stimulus by molecules of bacterial origin such as peptides derived from bacterial flagellin.	10	0.0196831
	GO:0051174	regulation of phosphorus metabolic process	BP	Any process that modulates the frequency, rate or extent of the chemical reactions and pathways involving phosphorus or compounds containing phosphorus.	34	0.0196831
	GO:0052173	response to defenses of other organism involved in symbiotic interaction	BP	Any process that results in a change in state or activity of a cell or an organism (in terms of movement, secretion, enzyme production, gene expression, etc.) as a result of detecting the defenses of a second organism, where the two organisms are in a symbiotic interaction.	3	0.0196831
	GO:0052200	response to host defenses	BP	Any process that results in a change in state or activity of a cell or an organism (in terms of movement, secretion, enzyme production, gene expression, etc.) as a result of detecting the defenses of the host organism. The host is defined as the larger of the organisms involved in a symbiotic interaction.	3	0.0196831
	GO:0075136	response to host	BP	Any process that results in a change in state or activity of the symbiont or its cell (in terms of movement, secretion, enzyme production, gene expression, etc.) as a result of detecting molecules of its host organism. The host is defined as the larger of the organisms involved in a symbiotic interaction.	3	0.0196831
	GO:0045088	regulation of innate immune response	BP	Any process that modulates the frequency, rate or extent of the innate immune response, the organism's first line of defense against infection.	9	0.0200307
	GO:0071222	cellular response to lipopolysaccharide	BP	Any process that results in a change in state or activity of a cell (in terms of movement, secretion, enzyme production, gene expression, etc.) as a result of a lipopolysaccharide stimulus; lipopolysaccharide is a major component of the cell wall of gram-negative bacteria.	7	0.020221
	GO:0031988	membrane-bounded vesicle	CC	Any small, fluid-filled, spherical organelle enclosed by a lipid bilayer.	23	0.0206306
	GO:0034122	negative regulation of toll-like receptor signaling pathway	BP	Any process that stops, prevents, or reduces the frequency, rate, or extent of toll-like receptor signaling pathway.	4	0.0206306
	GO:0070304	positive regulation of stress-activated protein kinase signaling cascade	BP	Any process that activates or increases the frequency, rate or extent of signaling via the stress-activated protein kinase signaling cascade.	6	0.0208131
	GO:0007589	body fluid secretion	BP	The controlled release of a fluid by a cell or tissue in an animal.	6	0.0208534
	GO:0051897	positive regulation of protein kinase B signaling cascade	BP	Any process that activates or increases the frequency, rate or extent of the protein kinase B signaling cascade, a series of reactions mediated by the intracellular serine/threonine kinase protein kinase B.	6	0.0210022
	GO:0097190	apoptotic signaling pathway	BP	A series of molecular signals which triggers the apoptotic death of a cell. The pathway starts with reception of a signal, and ends when the execution phase of apoptosis is triggered.	17	0.0214677
	GO:0033218	amide binding	MF	Interacting selectively and non-covalently with an amide, any derivative of an oxoacid in which an acidic hydroxy group has been replaced by an amino or substituted amino group.	10	0.0217091
	GO:0002449	lymphocyte mediated immunity	BP	Any process involved in the carrying out of an immune response by a lymphocyte.	9	0.0218474
	GO:0006796	phosphate-containing compound metabolic process	BP	The chemical reactions and pathways involving the phosphate group, the anion or salt of any phosphoric acid.	60	0.0218474
	GO:0034612	response to tumor necrosis factor	BP	Any process that results in a change in state or activity of a cell or an organism (in terms of movement, secretion, enzyme production, gene expression, etc.) as a result of a tumor necrosis factor stimulus.	6	0.0218474
	GO:0032637	interleukin-8 production	BP	The appearance of interleukin-8 due to biosynthesis or secretion following a cellular stimulus, resulting in an increase in its intracellular or extracellular levels.	5	0.0219455
	GO:0030879	mammary gland development	BP	The process whose specific outcome is the progression of the mammary gland over time, from its formation to the mature structure. The mammary gland is a large compound sebaceous gland that in female mammals is modified to secrete milk. Its development starts with the formation of the mammary line and ends as the mature gland cycles between nursing and weaning stages.	8	0.0220801
	GO:0001894	tissue homeostasis	BP	A homeostatic process involved in the maintenance of an internal steady state within a defined tissue of an organism, including control of cellular proliferation and death and control of metabolic function.	9	0.0224561
	GO:0015804	neutral amino acid transport	BP	The directed movement of neutral amino acids, amino acids with no net charge, into, out of or within a cell, or between cells, by means of some agent such as a transporter or pore.	4	0.0228098
	GO:1901564	organonitrogen compound metabolic process	BP	The chemical reactions and pathways involving organonitrogen compound.	38	0.0235725
	GO:0071396	cellular response to lipid	BP	Any process that results in a change in state or activity of a cell (in terms of movement, secretion, enzyme production, gene expression, etc.) as a result of a lipid stimulus.	11	0.023684
	GO:0030225	macrophage differentiation	BP	The process in which a relatively unspecialized monocyte acquires the specialized features of a macrophage.	4	0.0238925
	GO:0001906	cell killing	BP	Any process in an organism that results in the killing of its own cells or those of another organism, including in some cases the death of the other organism. Killing here refers to the induction of death in one cell by another cell, not cell-autonomous death due to internal or other environmental conditions.	6	0.0242006
	GO:0031226	intrinsic to plasma membrane	CC	Located in the plasma membrane such that some covalently attached portion of the gene product, for example part of a peptide sequence or some other covalently attached group such as a GPI anchor, spans or is embedded in one or both leaflets of the membrane.	24	0.0244365
	GO:0042626	ATPase activity, coupled to transmembrane movement of substances	MF	Catalysis of the reaction: ATP + H2O = ADP + phosphate, to directly drive the active transport of a substance across a membrane.	7	0.0246247
	GO:0034134	toll-like receptor 2 signaling pathway	BP	Any series of molecular signals generated as a consequence of binding to toll-like receptor 2.	3	0.0253186
	GO:0043405	regulation of MAP kinase activity	BP	Any process that modulates the frequency, rate or extent of MAP kinase activity.	11	0.0253534
	GO:0031668	cellular response to extracellular stimulus	BP	Any process that results in a change in state or activity of a cell (in terms of movement, secretion, enzyme production, gene expression, etc.) as a result of an extracellular stimulus.	8	0.0255207
	GO:0002763	positive regulation of myeloid leukocyte differentiation	BP	Any process that activates or increases the frequency, rate, or extent of myeloid leukocyte differentiation.	5	0.0257078
	GO:0015077	monovalent inorganic cation transmembrane transporter activity	MF	Catalysis of the transfer of a inorganic cations with a valency of one from one side of a membrane to the other. Inorganic cations are atoms or small molecules with a positive charge that do not contain carbon in covalent linkage.	13	0.0258171
	GO:0001913	T cell mediated cytotoxicity	BP	The directed killing of a target cell by a T cell through the release of granules containing cytotoxic mediators or through the engagement of death receptors.	4	0.0258646
	GO:0016667	oxidoreductase activity, acting on a sulfur group of donors	MF	Catalysis of an oxidation-reduction (redox) reaction in which a sulfur-containing group acts as a hydrogen or electron donor and reduces a hydrogen or electron acceptor.	5	0.0259987
	GO:0016820	hydrolase activity, acting on acid anhydrides, catalyzing transmembrane movement of substances	MF	Catalysis of the hydrolysis of an acid anhydride to directly drive the transport of a substance across a membrane.	7	0.0259987
	GO:0051896	regulation of protein kinase B signaling cascade	BP	Any process that modulates the frequency, rate or extent of the protein kinase B signaling cascade, a series of reactions mediated by the intracellular serine/threonine kinase protein kinase B.	7	0.0259997
	GO:0050710	negative regulation of cytokine secretion	BP	Any process that stops, prevents, or reduces the frequency, rate or extent of the regulated release of cytokines from a cell.	4	0.0260572
	GO:0030316	osteoclast differentiation	BP	The process in which a relatively unspecialized monocyte acquires the specialized features of an osteoclast. An osteoclast is a specialized phagocytic cell associated with the absorption and removal of the mineralized matrix of bone tissue.	6	0.0261789
	GO:0004553	hydrolase activity, hydrolyzing O-glycosyl compounds	MF	Catalysis of the hydrolysis of any O-glycosyl bond.	7	0.0262744
	GO:0046514	ceramide catabolic process	BP	The chemical reactions and pathways resulting in the breakdown of ceramides, any N-acetylated sphingoid.	3	0.0264003
	GO:0016471	vacuolar proton-transporting V-type ATPase complex	CC	A proton-transporting two-sector ATPase complex found in the vacuolar membrane, where it acts as a proton pump to mediate acidification of the vacuolar lumen.	3	0.0264676
	GO:0015399	primary active transmembrane transporter activity	MF	Catalysis of the transfer of a solute from one side of the membrane to the other, up the solute's concentration gradient, by binding the solute and undergoing a series of conformational changes. Transport works equally well in either direction and is powered by a primary energy source. Primary energy sources known to be coupled to transport are chemical, electrical and solar sources.	7	0.0265841
	GO:0015405	P-P-bond-hydrolysis-driven transmembrane transporter activity	MF	Primary active transport of a solute across a membrane, driven by the hydrolysis of the diphosphate bond of inorganic pyrophosphate, ATP, or another nucleoside triphosphate. The transport protein may or may not be transiently phosphorylated, but the substrate is not phosphorylated. Primary active transport is catalysis of the transport of a solute across a membrane, up the solute's concentration …	7	0.0265841
	GO:0072507	divalent inorganic cation homeostasis	BP	Any process involved in the maintenance of an internal steady state of divalent cations within an organism or cell.	13	0.0265841
	GO:0032846	positive regulation of homeostatic process	BP	Any process that activates or increases the frequency, rate, or extent of a homeostatic process.	6	0.0268421
	GO:0048286	lung alveolus development	BP	The process whose specific outcome is the progression of the alveolus over time, from its formation to the mature structure. The alveolus is a sac for holding air in the lungs; formed by the terminal dilation of air passageways.	5	0.0268421
	GO:0043492	ATPase activity, coupled to movement of substances	MF	Catalysis of the reaction: ATP + H2O = ADP + phosphate, to directly drive the transport of a substance.	7	0.0271337
	GO:0016411	acylglycerol O-acyltransferase activity	MF	Catalysis of the transfer of an acyl group to an oxygen atom on the acylglycerol molecule.	3	0.0272191
	GO:0005739	mitochondrion	CC	A semiautonomous, self replicating organelle that occurs in varying numbers, shapes, and sizes in the cytoplasm of virtually all eukaryotic cells. It is notably the site of tissue respiration.	37	0.0275678
	GO:0006766	vitamin metabolic process	BP	The chemical reactions and pathways involving vitamins. Vitamin is a general term for a number of unrelated organic substances that occur in many foods in small amounts and that are necessary in trace amounts for the normal metabolic functioning of the body. Vitamins may be water-soluble or fat-soluble and usually serve as components of coenzyme systems.	5	0.0280999
	GO:0009611	response to wounding	BP	Any process that results in a change in state or activity of a cell or an organism (in terms of movement, secretion, enzyme production, gene expression, etc.) as a result of a stimulus indicating damage to the organism.	21	0.0281765
	GO:0034358	plasma lipoprotein particle	CC	A spherical particle with a hydrophobic core of triglycerides and/or cholesterol esters, surrounded by an amphipathic monolayer of phospholipids, cholesterol and apolipoproteins. Plasma lipoprotein particles transport lipids, which are non-covalently associated with the particles, in the blood or lymph.	4	0.0285666
	GO:0014015	positive regulation of gliogenesis	BP	Any process that activates or increases the frequency, rate or extent of gliogenesis, the formation of mature glia.	5	0.0285732
	GO:0032386	regulation of intracellular transport	BP	Any process that modulates the frequency, rate or extent of the directed movement of substances within cells.	13	0.0285732
	GO:0034976	response to endoplasmic reticulum stress	BP	Any process that results in a change in state or activity of a cell (in terms of movement, secretion, enzyme production, gene expression, etc.) as a result of a stimulus indicating endoplasmic reticulum (ER) stress. ER stress usually results from the accumulation of unfolded or misfolded proteins in the ER lumen.	6	0.0286206
	GO:0050673	epithelial cell proliferation	BP	The multiplication or reproduction of epithelial cells, resulting in the expansion of a cell population. Epithelial cells make up the epithelium, the covering of internal and external surfaces of the body, including the lining of vessels and other small cavities. It consists of cells joined by small amounts of cementing substances.	12	0.0289454
	GO:0031406	carboxylic acid binding	MF	Interacting selectively and non-covalently with a carboxylic acid, any organic acid containing one or more carboxyl (COOH) groups or anions (COO-).	10	0.0292494
	GO:0010741	negative regulation of intracellular protein kinase cascade	BP	Any process that decreases the rate, frequency or extent of a series of reactions, mediated by protein kinases, which occurs as a result of a single trigger reaction or compound.	9	0.0313932
	GO:0043202	lysosomal lumen	CC	The volume enclosed within the lysosomal membrane.	2	0.0315475
	GO:0032994	protein-lipid complex	CC	A macromolecular complex containing both protein and lipid molecules.	4	0.0323716
	GO:0001774	microglial cell activation	BP	The change in morphology and behavior of a microglial cell resulting from exposure to a cytokine, chemokine, cellular ligand, or soluble factor.	3	0.0323791
	GO:0002443	leukocyte mediated immunity	BP	Any process involved in the carrying out of an immune response by a leukocyte.	10	0.0326198
	GO:0007275	multicellular organismal development	BP	The biological process whose specific outcome is the progression of a multicellular organism over time from an initial condition (e.g. a zygote or a young adult) to a later condition (e.g. a multicellular animal or an aged adult).	80	0.0329544
	GO:0097194	execution phase of apoptosis	BP	A stage of the apoptotic process that starts with the controlled breakdown of the cell through the action of effector caspases or other effector molecules (e.g. cathepsins, calpains etc.). Key steps of the execution phase are rounding-up of the cell, retraction of pseudopodes, reduction of cellular volume (pyknosis), chromatin condensation, nuclear fragmentation (karyorrhexis), plasma membrane bl…	6	0.0331058
	GO:0033293	monocarboxylic acid binding	MF	Interacting selectively and non-covalently with a monocarboxylic acid, any organic acid containing one carboxyl (COOH) group or anion (COO-).	5	0.0332522
	GO:0004620	phospholipase activity	MF	Catalysis of the hydrolysis of a glycerophospholipid.	6	0.0332539
	GO:0004771	sterol esterase activity	MF	Catalysis of the reaction: a steryl ester + H2O = a sterol + a fatty acid.	2	0.0332539
	GO:0005777	peroxisome	CC	A small organelle enclosed by a single membrane, and found in most eukaryotic cells. Contains peroxidases and other enzymes involved in a variety of metabolic processes including free radical detoxification, lipid catabolism and biosynthesis, and hydrogen peroxide metabolism.	8	0.0332539
	GO:0008202	steroid metabolic process	BP	The chemical reactions and pathways involving steroids, compounds with a 1,2,cyclopentanoperhydrophenanthrene nucleus.	11	0.0332539
	GO:0010693	negative regulation of alkaline phosphatase activity	BP	Any process that decreases the frequency, rate or extent of alkaline phosphatase activity, the catalysis of the reaction: an orthophosphoric monoester + H2O = an alcohol + phosphate, with an alkaline pH optimum.	2	0.0332539
	GO:0032741	positive regulation of interleukin-18 production	BP	Any process that activates or increases the frequency, rate, or extent of interleukin-18 production.	2	0.0332539
[truncated: 1,188 more rows]

## Sheet: S2b_Basal
Table S3b: GO Analysis of Basal Epithelial Cell Transcriptome During Mammary Gland Development
[truncated: 8,411 more rows]
