# Supplementary material for: LPA receptor activity is basal specific and coincident with early pregnancy and involution during mammary gland postnatal development
Source: Sci Rep. 2016 Nov 3;6:35810. doi: 10.1038/srep35810 (PMC5093903; doi:10.1038/srep35810)
Supplement: Supplementary Table 4 [file srep35810-s4.xls]

## Sheet: S4a_Luminal
Table S4a: Reactome Analysis of Luminal Cells During Mammary Gland Development
Direction	Time Point/Stage	Category #	Pathway Name	Number of DE Genes	FDR
Down	W10	4809858	Metabolism	12	5.85117e-06
		4809894	Metabolism of lipids and lipoproteins	7	0.000391475
		4810362	Insulin effects increased synthesis of Xylulose-5-Phosphate	2	0.000446538
		4810353	Lipid digestion, mobilization, and transport	3	0.0023899
		4809866	Pentose phosphate pathway (hexose monophosphate shunt)	2	0.00560764
	P3	4809893	Fatty acid, triacylglycerol, and ketone body metabolism	6	0.00629934
		4809858	Metabolism	15	0.00822374
		4809894	Metabolism of lipids and lipoproteins	9	0.0101563
	NP	4809858	Metabolism	21	0.0016234
		4809894	Metabolism of lipids and lipoproteins	11	0.00686385
		4810068	Triglyceride Biosynthesis	4	0.00686385
		4810353	Lipid digestion, mobilization, and transport	4	0.00686385
		4810370	Transfer of LPS from LBP carrier to CD14	2	0.00686385
		4810067	Fatty Acyl-CoA Biosynthesis	3	0.0115546
		4810518	Oligomerization of connexins into connexons	2	0.0115546
		4810519	Transport of connexins along the secretory pathway	2	0.0115546
		4810833	Sodium-coupled phosphate cotransporters	2	0.035396
	P	4810370	Transfer of LPS from LBP carrier to CD14	2	0.013783
		4810964	Amyloids	4	0.0160894
	P14	4810795	Regulation of Lipid Metabolism by Peroxisome proliferator-activated receptor alpha (PPARalpha)	3	0.0166819
		4810899	PPARA Activates Gene Expression	3	0.0166819
		4811107	Linoleic acid (LA) metabolism	2	0.0166819
		4811108	alpha-linolenic (omega3) and linoleic (omega6) acid metabolism	2	0.0166819
		4811109	alpha-linolenic acid (ALA) metabolism	2	0.0166819
Up	L3	4809858	Metabolism	92	4.56286e-28
		4809894	Metabolism of lipids and lipoproteins	47	8.74414e-19
		4810068	Triglyceride Biosynthesis	14	2.0707e-13
		4809893	Fatty acid, triacylglycerol, and ketone body metabolism	22	7.39164e-13
		4811059	Activation of Gene Expression by SREBP (SREBF)	10	1.31587e-09
		4811060	Regulation of Cholesterol Biosynthesis by SREBP (SREBF)	11	8.25877e-09
		4810067	Fatty Acyl-CoA Biosynthesis	8	3.02896e-08
		4810359	ChREBP activates metabolic gene expression	5	1.50599e-05
		4809870	Transmembrane transport of small molecules	24	0.000130497
		4809896	Metabolism of water-soluble vitamins and cofactors	9	0.000130497
		4809897	Metabolism of vitamins and cofactors	9	0.000130497
		4809898	Defective TCN2 causes hereditary megaloblastic anemia	9	0.000130497
		4809899	Defects in cobalamin (B12) metabolism	9	0.000130497
		4809900	Defects in vitamin and cofactor metabolism	9	0.000130497
		4809902	Defective GIF causes intrinsic factor deficiency	9	0.000130497
		4809903	Defective LMBRD1 causes methylmalonic aciduria and homocystinuria type cblF	9	0.000130497
		4809904	Defective AMN causes hereditary megaloblastic anemia 1	9	0.000130497
		4809905	Defective CUBN causes hereditary megaloblastic anemia 1	9	0.000130497
		4809906	Defective MTRR causes methylmalonic aciduria and homocystinuria type cblE	9	0.000130497
		4809907	Defective MTR causes methylmalonic aciduria and homocystinuria type cblG	9	0.000130497
		4809908	Defective MMAB causes methylmalonic aciduria type cblB	9	0.000130497
		4809909	Defective MMADHC causes methylmalonic aciduria and homocystinuria type cblD	9	0.000130497
		4809910	Defective MMACHC causes methylmalonic aciduria and homocystinuria type cblC	9	0.000130497
		4809911	Defective MMAA causes methylmalonic aciduria type cblA	9	0.000130497
		4809912	Defective MUT causes methylmalonic aciduria mut type	9	0.000130497
		4809913	Defective CD320 causes methylmalonic aciduria	9	0.000130497
		4809914	Defective BTD causes biotidinase deficiency	9	0.000130497
		4809915	Defects in biotin (Btn) metabolism	9	0.000130497
		4809916	Defective HLCS causes multiple carboxylase deficiency	9	0.000130497
		4811107	Linoleic acid (LA) metabolism	4	0.000130497
		4811108	alpha-linolenic (omega3) and linoleic (omega6) acid metabolism	5	0.000130497
		4811109	alpha-linolenic acid (ALA) metabolism	5	0.000130497
		4810078	Phospholipid metabolism	11	0.000482832
		4810520	Cholesterol biosynthesis	5	0.000884847
		4809869	SLC-mediated transmembrane transport	15	0.00118959
		4810694	Peptide ligand-binding receptors	11	0.0016855
		4810075	Synthesis of very long-chain fatty acyl-CoAs	4	0.00205345
		4810859	Metal ion SLC transporters	5	0.00205397
		4810077	Glycerophospholipid biosynthesis	8	0.00267757
		4810899	PPARA Activates Gene Expression	7	0.00295494
		4810695	Class A/1 (Rhodopsin-like receptors)	14	0.00307908
		4809875	The citric acid (TCA) cycle and respiratory electron transport	8	0.00521475
		4809876	Amino acid synthesis and interconversion (transamination)	4	0.00557661
		4809877	Metabolism of amino acids and derivatives	11	0.00557661
		4810211	Integration of energy metabolism	8	0.00557661
		4810725	G alpha (i) signalling events	11	0.00557661
		4810773	Formyl peptide receptors bind formyl peptides and many other ligands	3	0.0077563
		4810336	Asparagine N-linked glycosylation	7	0.00995295
		4810565	Vitamin B5 (pantothenate) metabolism	3	0.0100985
		4810795	Regulation of Lipid Metabolism by Peroxisome proliferator-activated receptor alpha (PPARalpha)	7	0.0107007
		4810071	Import of palmitoyl-CoA into the mitochondrial matrix	3	0.0107263
		4810494	Iron uptake and transport	5	0.0107263
		4810624	Transport to the Golgi and subsequent modification	5	0.0107263
		4809874	Pyruvate metabolism and Citric Acid (TCA) cycle	5	0.0118245
		4810076	Synthesis of PA	4	0.0196907
		4810968	Termination of O-glycan biosynthesis	3	0.0340022
		4809901	Disease	21	0.0435333
		4809886	Metabolism of polyamines	3	0.0438089
		4810325	Post-translational protein modification	9	0.0438089
		4810357	GPCR ligand binding	14	0.0443659
	L10	4810357	GPCR ligand binding	18	1.66721e-06
		4809858	Metabolism	34	1.73959e-05
		4810695	Class A/1 (Rhodopsin-like receptors)	14	2.06896e-05
		4810725	G alpha (i) signalling events	11	0.000148565
		4810694	Peptide ligand-binding receptors	10	0.000226339
		4811059	Activation of Gene Expression by SREBP (SREBF)	5	0.000499752
		4809894	Metabolism of lipids and lipoproteins	16	0.00165529
		4811060	Regulation of Cholesterol Biosynthesis by SREBP (SREBF)	5	0.00378364
		4809901	Disease	17	0.00405472
		4810359	ChREBP activates metabolic gene expression	3	0.00509564
		4810773	Formyl peptide receptors bind formyl peptides and many other ligands	3	0.00555329
		4809870	Transmembrane transport of small molecules	14	0.00788134
		4809893	Fatty acid, triacylglycerol, and ketone body metabolism	7	0.0148523
		4809896	Metabolism of water-soluble vitamins and cofactors	5	0.0148523
		4809897	Metabolism of vitamins and cofactors	5	0.0148523
		4809898	Defective TCN2 causes hereditary megaloblastic anemia	5	0.0148523
		4809899	Defects in cobalamin (B12) metabolism	5	0.0148523
		4809900	Defects in vitamin and cofactor metabolism	5	0.0148523
		4809902	Defective GIF causes intrinsic factor deficiency	5	0.0148523
		4809903	Defective LMBRD1 causes methylmalonic aciduria and homocystinuria type cblF	5	0.0148523
		4809904	Defective AMN causes hereditary megaloblastic anemia 1	5	0.0148523
		4809905	Defective CUBN causes hereditary megaloblastic anemia 1	5	0.0148523
		4809906	Defective MTRR causes methylmalonic aciduria and homocystinuria type cblE	5	0.0148523
		4809907	Defective MTR causes methylmalonic aciduria and homocystinuria type cblG	5	0.0148523
		4809908	Defective MMAB causes methylmalonic aciduria type cblB	5	0.0148523
		4809909	Defective MMADHC causes methylmalonic aciduria and homocystinuria type cblD	5	0.0148523
		4809910	Defective MMACHC causes methylmalonic aciduria and homocystinuria type cblC	5	0.0148523
		4809911	Defective MMAA causes methylmalonic aciduria type cblA	5	0.0148523
		4809912	Defective MUT causes methylmalonic aciduria mut type	5	0.0148523
		4809913	Defective CD320 causes methylmalonic aciduria	5	0.0148523
		4809914	Defective BTD causes biotidinase deficiency	5	0.0148523
		4809915	Defects in biotin (Btn) metabolism	5	0.0148523
		4809916	Defective HLCS causes multiple carboxylase deficiency	5	0.0148523
		4810068	Triglyceride Biosynthesis	4	0.0148523
		4810240	GPCR downstream signaling	18	0.0148523
		4810067	Fatty Acyl-CoA Biosynthesis	3	0.0158215
		4809997	Signaling by GPCR	18	0.0280611
		4809987	Signal Transduction	27	0.0283292
		4810354	G alpha (s) signalling events	5	0.0341274
		4810859	Metal ion SLC transporters	3	0.0429735
		4810964	Amyloids	4	0.0476366
		4809869	SLC-mediated transmembrane transport	8	0.049621
	Id2	4810494	Iron uptake and transport	13	4.98734e-12
		4809870	Transmembrane transport of small molecules	35	4.01061e-11
		4809869	SLC-mediated transmembrane transport	20	2.99302e-06
		4809858	Metabolism	47	1.22101e-05
		4809894	Metabolism of lipids and lipoproteins	24	0.000279605
		4810936	Transferrin endocytosis and recycling	6	0.000317067
		4810773	Formyl peptide receptors bind formyl peptides and many other ligands	4	0.000375177
		4810859	Metal ion SLC transporters	6	0.000430928
		4810491	Transport of glucose and other sugars, bile salts and organic acids, metal ions and amine compounds	10	0.000620028
		4810808	Phagosomal maturation (early endosomal stage)	6	0.000691561
		4810809	Latent infection of Homo sapiens with Mycobacterium tuberculosis	6	0.000691561
		4810679	Amino acid and oligopeptide SLC transporters	7	0.0015891
		4810029	Insulin receptor recycling	5	0.00167227
		4810680	Transport of inorganic cations/anions and amino acids/oligopeptides	9	0.00246834
		4809893	Fatty acid, triacylglycerol, and ketone body metabolism	10	0.00594286
		4810861	Zinc transporters	4	0.0109946
		4810678	Amino acid transport across the plasma membrane	5	0.0139758
		4810370	Transfer of LPS from LBP carrier to CD14	2	0.0150523
		4811128	Binding and Uptake of Ligands by Scavenger Receptors	5	0.0156565
		4809896	Metabolism of water-soluble vitamins and cofactors	6	0.023624
		4809897	Metabolism of vitamins and cofactors	6	0.023624
		4809898	Defective TCN2 causes hereditary megaloblastic anemia	6	0.023624
		4809899	Defects in cobalamin (B12) metabolism	6	0.023624
		4809900	Defects in vitamin and cofactor metabolism	6	0.023624
		4809902	Defective GIF causes intrinsic factor deficiency	6	0.023624
		4809903	Defective LMBRD1 causes methylmalonic aciduria and homocystinuria type cblF	6	0.023624
		4809904	Defective AMN causes hereditary megaloblastic anemia 1	6	0.023624
		4809905	Defective CUBN causes hereditary megaloblastic anemia 1	6	0.023624
		4809906	Defective MTRR causes methylmalonic aciduria and homocystinuria type cblE	6	0.023624
		4809907	Defective MTR causes methylmalonic aciduria and homocystinuria type cblG	6	0.023624
		4809908	Defective MMAB causes methylmalonic aciduria type cblB	6	0.023624
		4809909	Defective MMADHC causes methylmalonic aciduria and homocystinuria type cblD	6	0.023624
		4809910	Defective MMACHC causes methylmalonic aciduria and homocystinuria type cblC	6	0.023624
		4809911	Defective MMAA causes methylmalonic aciduria type cblA	6	0.023624
		4809912	Defective MUT causes methylmalonic aciduria mut type	6	0.023624
		4809913	Defective CD320 causes methylmalonic aciduria	6	0.023624
		4809914	Defective BTD causes biotidinase deficiency	6	0.023624
		4809915	Defects in biotin (Btn) metabolism	6	0.023624
		4809916	Defective HLCS causes multiple carboxylase deficiency	6	0.023624
		4810074	Peroxisomal lipid metabolism	4	0.023624
		4810371	The fatty acid cycling model	2	0.023624
		4810372	Mitochondrial Uncoupling Proteins	2	0.023624
		4810400	The proton buffering model	2	0.023624
		4810518	Oligomerization of connexins into connexons	2	0.023624
		4810519	Transport of connexins along the secretory pathway	2	0.023624
		4810862	Zinc influx into cells by the SLC39 gene family	3	0.023624
		4810026	Signaling by Insulin receptor	7	0.0344736
		4809901	Disease	20	0.0356765
		4811048	Glycosphingolipid metabolism	4	0.038706
		4810077	Glycerophospholipid biosynthesis	6	0.0477712
	L	4809858	Metabolism	78	9.55477e-15
		4809894	Metabolism of lipids and lipoproteins	41	1.28224e-11
		4811059	Activation of Gene Expression by SREBP (SREBF)	10	1.18365e-08
		4811060	Regulation of Cholesterol Biosynthesis by SREBP (SREBF)	11	8.24575e-08
		4810068	Triglyceride Biosynthesis	10	5.3346e-07
		4809893	Fatty acid, triacylglycerol, and ketone body metabolism	17	6.99463e-07
		4810067	Fatty Acyl-CoA Biosynthesis	6	0.000144446
		4810520	Cholesterol biosynthesis	6	0.000360578
		4810695	Class A/1 (Rhodopsin-like receptors)	18	0.000360578
		4810357	GPCR ligand binding	21	0.000500519
		4810773	Formyl peptide receptors bind formyl peptides and many other ligands	4	0.00110956
		4810359	ChREBP activates metabolic gene expression	4	0.00147693
		4809870	Transmembrane transport of small molecules	25	0.00179546
		4810694	Peptide ligand-binding receptors	12	0.00324667
		4810725	G alpha (i) signalling events	13	0.00324667
		4811131	Scavenging by Class B Receptors	3	0.00667631
		4810968	Termination of O-glycan biosynthesis	4	0.0102128
		4811107	Linoleic acid (LA) metabolism	3	0.0157863
		4810899	PPARA Activates Gene Expression	7	0.0167285
		4809896	Metabolism of water-soluble vitamins and cofactors	7	0.0175165
		4809897	Metabolism of vitamins and cofactors	7	0.0175165
		4809898	Defective TCN2 causes hereditary megaloblastic anemia	7	0.0175165
		4809899	Defects in cobalamin (B12) metabolism	7	0.0175165
		4809900	Defects in vitamin and cofactor metabolism	7	0.0175165
		4809902	Defective GIF causes intrinsic factor deficiency	7	0.0175165
		4809903	Defective LMBRD1 causes methylmalonic aciduria and homocystinuria type cblF	7	0.0175165
		4809904	Defective AMN causes hereditary megaloblastic anemia 1	7	0.0175165
		4809905	Defective CUBN causes hereditary megaloblastic anemia 1	7	0.0175165
		4809906	Defective MTRR causes methylmalonic aciduria and homocystinuria type cblE	7	0.0175165
		4809907	Defective MTR causes methylmalonic aciduria and homocystinuria type cblG	7	0.0175165
		4809908	Defective MMAB causes methylmalonic aciduria type cblB	7	0.0175165
		4809909	Defective MMADHC causes methylmalonic aciduria and homocystinuria type cblD	7	0.0175165
		4809910	Defective MMACHC causes methylmalonic aciduria and homocystinuria type cblC	7	0.0175165
		4809911	Defective MMAA causes methylmalonic aciduria type cblA	7	0.0175165
		4809912	Defective MUT causes methylmalonic aciduria mut type	7	0.0175165
		4809913	Defective CD320 causes methylmalonic aciduria	7	0.0175165
		4809914	Defective BTD causes biotidinase deficiency	7	0.0175165
		4809915	Defects in biotin (Btn) metabolism	7	0.0175165
		4809916	Defective HLCS causes multiple carboxylase deficiency	7	0.0175165
		4809930	Ethanol oxidation	3	0.0175165
		4809931	Phase 1 - Functionalization of compounds	8	0.0175165
		4810370	Transfer of LPS from LBP carrier to CD14	2	0.0175165
		4809901	Disease	25	0.0184922
		4810565	Vitamin B5 (pantothenate) metabolism	3	0.0184922
		4809869	SLC-mediated transmembrane transport	14	0.0229734
		4810795	Regulation of Lipid Metabolism by Peroxisome proliferator-activated receptor alpha (PPARalpha)	7	0.0311124
		4810077	Glycerophospholipid biosynthesis	7	0.0380641
		4811108	alpha-linolenic (omega3) and linoleic (omega6) acid metabolism	3	0.0486221
		4811109	alpha-linolenic acid (ALA) metabolism	3	0.0486221
	LO	4809858	Metabolism	57	9.89162e-14
		4809894	Metabolism of lipids and lipoproteins	28	9.30571e-09
		4810068	Triglyceride Biosynthesis	9	1.63352e-07
		4809893	Fatty acid, triacylglycerol, and ketone body metabolism	13	3.74748e-06
		4811059	Activation of Gene Expression by SREBP (SREBF)	7	3.74748e-06
		4810067	Fatty Acyl-CoA Biosynthesis	6	7.53521e-06
		4811060	Regulation of Cholesterol Biosynthesis by SREBP (SREBF)	7	7.51028e-05
		4810359	ChREBP activates metabolic gene expression	4	0.00025213
		4810725	G alpha (i) signalling events	11	0.00145939
		4811107	Linoleic acid (LA) metabolism	3	0.00504205
		4809876	Amino acid synthesis and interconversion (transamination)	4	0.00571038
		4809870	Transmembrane transport of small molecules	17	0.00686624
		4809896	Metabolism of water-soluble vitamins and cofactors	6	0.00829646
		4809897	Metabolism of vitamins and cofactors	6	0.00829646
		4809898	Defective TCN2 causes hereditary megaloblastic anemia	6	0.00829646
		4809899	Defects in cobalamin (B12) metabolism	6	0.00829646
		4809900	Defects in vitamin and cofactor metabolism	6	0.00829646
		4809902	Defective GIF causes intrinsic factor deficiency	6	0.00829646
		4809903	Defective LMBRD1 causes methylmalonic aciduria and homocystinuria type cblF	6	0.00829646
		4809904	Defective AMN causes hereditary megaloblastic anemia 1	6	0.00829646
		4809905	Defective CUBN causes hereditary megaloblastic anemia 1	6	0.00829646
		4809906	Defective MTRR causes methylmalonic aciduria and homocystinuria type cblE	6	0.00829646
		4809907	Defective MTR causes methylmalonic aciduria and homocystinuria type cblG	6	0.00829646
		4809908	Defective MMAB causes methylmalonic aciduria type cblB	6	0.00829646
		4809909	Defective MMADHC causes methylmalonic aciduria and homocystinuria type cblD	6	0.00829646
		4809910	Defective MMACHC causes methylmalonic aciduria and homocystinuria type cblC	6	0.00829646
		4809911	Defective MMAA causes methylmalonic aciduria type cblA	6	0.00829646
		4809912	Defective MUT causes methylmalonic aciduria mut type	6	0.00829646
		4809913	Defective CD320 causes methylmalonic aciduria	6	0.00829646
		4809914	Defective BTD causes biotidinase deficiency	6	0.00829646
		4809915	Defects in biotin (Btn) metabolism	6	0.00829646
		4809916	Defective HLCS causes multiple carboxylase deficiency	6	0.00829646
		4810494	Iron uptake and transport	5	0.00829646
		4810520	Cholesterol biosynthesis	4	0.00829646
		4810695	Class A/1 (Rhodopsin-like receptors)	11	0.00915143
		4810357	GPCR ligand binding	13	0.0103491
		4811108	alpha-linolenic (omega3) and linoleic (omega6) acid metabolism	3	0.0130854
		4811109	alpha-linolenic acid (ALA) metabolism	3	0.0130854
		4810968	Termination of O-glycan biosynthesis	3	0.0167476
		4809886	Metabolism of polyamines	3	0.0257908
		4809877	Metabolism of amino acids and derivatives	8	0.0453975
	LOI	4809858	Metabolism	73	2.52625e-14
		4809870	Transmembrane transport of small molecules	37	9.89356e-11
		4809894	Metabolism of lipids and lipoproteins	36	9.15202e-10
		4810068	Triglyceride Biosynthesis	11	1.07982e-08
		4809869	SLC-mediated transmembrane transport	22	4.63435e-07
		4809893	Fatty acid, triacylglycerol, and ketone body metabolism	16	1.25594e-06
		4810067	Fatty Acyl-CoA Biosynthesis	7	2.35359e-06
		4809896	Metabolism of water-soluble vitamins and cofactors	11	2.97109e-06
		4809897	Metabolism of vitamins and cofactors	11	2.97109e-06
		4809898	Defective TCN2 causes hereditary megaloblastic anemia	11	2.97109e-06
		4809899	Defects in cobalamin (B12) metabolism	11	2.97109e-06
		4809900	Defects in vitamin and cofactor metabolism	11	2.97109e-06
		4809902	Defective GIF causes intrinsic factor deficiency	11	2.97109e-06
		4809903	Defective LMBRD1 causes methylmalonic aciduria and homocystinuria type cblF	11	2.97109e-06
		4809904	Defective AMN causes hereditary megaloblastic anemia 1	11	2.97109e-06
		4809905	Defective CUBN causes hereditary megaloblastic anemia 1	11	2.97109e-06
		4809906	Defective MTRR causes methylmalonic aciduria and homocystinuria type cblE	11	2.97109e-06
		4809907	Defective MTR causes methylmalonic aciduria and homocystinuria type cblG	11	2.97109e-06
		4809908	Defective MMAB causes methylmalonic aciduria type cblB	11	2.97109e-06
		4809909	Defective MMADHC causes methylmalonic aciduria and homocystinuria type cblD	11	2.97109e-06
		4809910	Defective MMACHC causes methylmalonic aciduria and homocystinuria type cblC	11	2.97109e-06
		4809911	Defective MMAA causes methylmalonic aciduria type cblA	11	2.97109e-06
		4809912	Defective MUT causes methylmalonic aciduria mut type	11	2.97109e-06
		4809913	Defective CD320 causes methylmalonic aciduria	11	2.97109e-06
		4809914	Defective BTD causes biotidinase deficiency	11	2.97109e-06
		4809915	Defects in biotin (Btn) metabolism	11	2.97109e-06
		4809916	Defective HLCS causes multiple carboxylase deficiency	11	2.97109e-06
		4810494	Iron uptake and transport	8	1.34833e-05
		4811059	Activation of Gene Expression by SREBP (SREBF)	6	0.000232766
		4810859	Metal ion SLC transporters	6	0.000235553
		4810773	Formyl peptide receptors bind formyl peptides and many other ligands	4	0.000295121
		4810359	ChREBP activates metabolic gene expression	4	0.000369766
		4810491	Transport of glucose and other sugars, bile salts and organic acids, metal ions and amine compounds	10	0.000481386
		4810695	Class A/1 (Rhodopsin-like receptors)	16	0.000481386
		4810725	G alpha (i) signalling events	13	0.000553714
		4810357	GPCR ligand binding	18	0.00159023
		4810694	Peptide ligand-binding receptors	11	0.00265388
		4811060	Regulation of Cholesterol Biosynthesis by SREBP (SREBF)	6	0.00272271
		4811119	Synthesis of 15-eicosatetraenoic acid derivatives	3	0.00272271
		4810968	Termination of O-glycan biosynthesis	4	0.00290599
		4810861	Zinc transporters	4	0.00703061
		4810211	Integration of energy metabolism	8	0.0096977
		4810370	Transfer of LPS from LBP carrier to CD14	2	0.00994766
		4809901	Disease	24	0.0108654
		4810680	Transport of inorganic cations/anions and amino acids/oligopeptides	8	0.0112488
		4810565	Vitamin B5 (pantothenate) metabolism	3	0.0131878
		4810071	Import of palmitoyl-CoA into the mitochondrial matrix	3	0.0152253
		4810862	Zinc influx into cells by the SLC39 gene family	3	0.0163691
		4810077	Glycerophospholipid biosynthesis	7	0.020748
		4810518	Oligomerization of connexins into connexons	2	0.0278673
		4810519	Transport of connexins along the secretory pathway	2	0.0278673
		4809857	Metabolism of carbohydrates	12	0.0381353
		4810075	Synthesis of very long-chain fatty acyl-CoAs	3	0.0412629
		4809855	Gluconeogenesis	4	0.0457891
		4810806	Ion transport by P-type ATPases	4	0.0490003

## Sheet: S4b_Basal
Table S4b: Reactome Analysis of Basal Cells During Mammary Gland Development
Direction	Time Point/Stage	Category #	Pathway Name	Number of DE Genes	FDR
Down	P3	4810246	Extracellular matrix organization	15	1.97438e-06
		4810256	Platelet homeostasis	7	0.000351322
		4810711	NCAM1 interactions	6	0.000444974
		4810780	Nitric oxide stimulates guanylate cyclase	5	0.000444974
		4810132	NCAM signaling for neurite out-growth	6	0.00861778
		4811022	Degradation of the extracellular matrix	7	0.010267
		4810206	Cam-PDE 1 activation	2	0.0162328
		4811028	Collagen formation	6	0.0162328
		4810243	Hemostasis	11	0.023125
		4810017	Smooth Muscle Contraction	3	0.0253112
		4810018	Muscle contraction	4	0.0316095
		4811047	Elastic fibre formation	4	0.0321527
		4810810	cGMP effects	3	0.0328295
		4810133	Axon guidance	9	0.0459644
		4810240	GPCR downstream signaling	12	0.0459644
	L3	4809858	Metabolism	6	0.00236226
		4810457	Glycosaminoglycan metabolism	3	0.00236226
		4810458	MPS IX - Natowicz syndrome	3	0.00236226
		4810459	Mucopolysaccharidoses	3	0.00236226
		4810460	MPS IIIB - Sanfilippo syndrome B	3	0.00236226
		4810461	MPS VI - Maroteaux-Lamy syndrome	3	0.00236226
		4810462	MPS IV - Morquio syndrome A	3	0.00236226
		4810463	MPS IIIC - Sanfilippo syndrome C	3	0.00236226
		4810464	MPS VII - Sly syndrome	3	0.00236226
		4810465	MPS II - Hunter syndrome	3	0.00236226
		4810466	MPS I - Hurler syndrome	3	0.00236226
		4810467	MPS IIID - Sanfilippo syndrome D	3	0.00236226
		4810468	MPS IIIA - Sanfilippo syndrome A	3	0.00236226
		4810469	MPS IV - Morquio syndrome B	3	0.00236226
		4811099	Dermatan sulfate biosynthesis	2	0.00236226
		4809857	Metabolism of carbohydrates	3	0.0183313
		4811051	Chondroitin sulfate/dermatan sulfate metabolism	2	0.0227844
		4810913	Heparan sulfate/heparin (HS-GAG) metabolism	2	0.023045
	M4	4810243	Hemostasis	6	0.0353626
	NP	4810246	Extracellular matrix organization	37	3.74592e-18
		4810243	Hemostasis	40	2.27115e-14
		4810245	Integrin cell surface interactions	19	8.19294e-12
		4811028	Collagen formation	16	3.98473e-09
		4811053	Collagen biosynthesis and modifying enzymes	14	8.55414e-09
		4811027	Assembly of collagen fibrils and other multimeric structures	13	1.94871e-08
		4811141	ECM proteoglycans	14	2.95918e-08
		4809987	Signal Transduction	61	1.88464e-07
		4811022	Degradation of the extracellular matrix	16	4.19076e-07
		4811140	Non-integrin membrane-ECM interactions	12	9.10766e-07
		4810248	Cell surface interactions at the vascular wall	13	1.47573e-06
		4810240	GPCR downstream signaling	33	4.63568e-06
		4810242	Platelet activation, signaling and aggregation	17	7.96965e-06
		4810660	Laminin interactions	9	1.21779e-05
		4809997	Signaling by GPCR	34	1.75803e-05
		4810354	G alpha (s) signalling events	11	2.37121e-05
		4810018	Muscle contraction	8	3.16349e-05
		4810256	Platelet homeostasis	10	3.16349e-05
		4811021	Collagen degradation	10	4.34852e-05
		4810357	GPCR ligand binding	20	5.04872e-05
		4810562	Neurophilin interactions with VEGF and VEGFR	4	5.4849e-05
		4811095	Crosslinking of collagen fibrils	4	5.88793e-05
		4811047	Elastic fibre formation	8	8.58814e-05
		4810133	Axon guidance	20	0.000144113
		4810764	Striated Muscle Contraction	6	0.000152427
		4810711	NCAM1 interactions	8	0.000158503
		4810695	Class A/1 (Rhodopsin-like receptors)	16	0.000218124
		4810134	Developmental Biology	23	0.000353516
		4810780	Nitric oxide stimulates guanylate cyclase	6	0.000397918
		4811158	Syndecan interactions	6	0.000932971
		4810251	G alpha (q) signalling events	12	0.00108146
		4811130	Scavenging by Class A Receptors	5	0.00112503
		4810556	VEGF ligand-receptor interactions	4	0.00176916
		4810557	Signaling by VEGF	4	0.00176916
		4811128	Binding and Uptake of Ligands by Scavenger Receptors	6	0.00216846
		4810138	Gastrin-CREB signalling pathway via PKC and MAPK	12	0.00350546
		4810244	Response to elevated platelet cytosolic Ca2+	8	0.00359741
		4810132	NCAM signaling for neurite out-growth	8	0.00579256
		4810911	Keratan sulfate/keratin metabolism	5	0.00750971
		4810457	Glycosaminoglycan metabolism	9	0.0113078
		4810458	MPS IX - Natowicz syndrome	9	0.0113078
		4810459	Mucopolysaccharidoses	9	0.0113078
		4810460	MPS IIIB - Sanfilippo syndrome B	9	0.0113078
		4810461	MPS VI - Maroteaux-Lamy syndrome	9	0.0113078
		4810462	MPS IV - Morquio syndrome A	9	0.0113078
		4810463	MPS IIIC - Sanfilippo syndrome C	9	0.0113078
		4810464	MPS VII - Sly syndrome	9	0.0113078
		4810465	MPS II - Hunter syndrome	9	0.0113078
		4810466	MPS I - Hurler syndrome	9	0.0113078
		4810467	MPS IIID - Sanfilippo syndrome D	9	0.0113078
		4810468	MPS IIIA - Sanfilippo syndrome A	9	0.0113078
		4810469	MPS IV - Morquio syndrome B	9	0.0113078
		4810675	Platelet degranulation	7	0.0113078
		4810810	cGMP effects	4	0.0113078
		4811134	Anchoring fibril formation	4	0.0113078
		4810694	Peptide ligand-binding receptors	9	0.0147253
		4811046	Molecules associated with elastic fibres	5	0.0211626
		4810910	Keratan sulfate biosynthesis	4	0.0269695
		4810807	Ion channel transport	9	0.0277318
		4810253	Effects of PIP2 hydrolysis	4	0.0312378
		4810812	Role of second messengers in netrin-1 signaling	3	0.0336871
		4810247	Platelet Adhesion to exposed collagen	3	0.0445188
		4810725	G alpha (i) signalling events	9	0.0448457
		4810998	ATP sensitive Potassium channels	2	0.0468252
		4811050	CS/DS degradation	3	0.0475196
		4810615	Fibronectin matrix formation	2	0.0485132
	P	4810243	Hemostasis	11	0.018497
		4810256	Platelet homeostasis	5	0.018497
		4810780	Nitric oxide stimulates guanylate cyclase	4	0.018497
		4810206	Cam-PDE 1 activation	2	0.0324916
Up	P14	4810246	Extracellular matrix organization	13	1.34021e-09
		4811021	Collagen degradation	8	4.72467e-09
		4811022	Degradation of the extracellular matrix	9	4.85075e-08
		4811028	Collagen formation	7	2.19473e-06
		4811027	Assembly of collagen fibrils and other multimeric structures	6	4.48346e-06
		4811053	Collagen biosynthesis and modifying enzymes	6	8.44482e-06
		4810245	Integrin cell surface interactions	6	5.6735e-05
		4811130	Scavenging by Class A Receptors	4	5.6735e-05
		4811140	Non-integrin membrane-ECM interactions	5	0.000197036
		4811158	Syndecan interactions	4	0.000221531
		4811141	ECM proteoglycans	5	0.000268951
		4811128	Binding and Uptake of Ligands by Scavenger Receptors	4	0.000575343
		4811095	Crosslinking of collagen fibrils	2	0.0115368
		4810711	NCAM1 interactions	3	0.0299661
		4811057	Keratan sulfate degradation	2	0.0488539
	L3	4810018	Muscle contraction	19	3.41096e-15
		4810017	Smooth Muscle Contraction	10	1.91403e-08
		4810764	Striated Muscle Contraction	10	6.58727e-07
		4810256	Platelet homeostasis	14	4.73309e-06
		4810780	Nitric oxide stimulates guanylate cyclase	9	1.79533e-05
		4810810	cGMP effects	7	0.000212619
		4809987	Signal Transduction	82	0.00031321
		4809994	PLC beta mediated events	10	0.00031321
		4809995	G-protein mediated events	10	0.000332829
		4810354	G alpha (s) signalling events	13	0.000332829
		4810243	Hemostasis	33	0.000562866
		4809997	Signaling by GPCR	47	0.000702545
		4810660	Laminin interactions	9	0.000862308
		4810240	GPCR downstream signaling	41	0.00412681
		4809882	Neuronal System	22	0.00479654
		4809996	Opioid Signalling	10	0.00479654
		4810357	GPCR ligand binding	24	0.00537545
		4811140	Non-integrin membrane-ECM interactions	10	0.00537545
		4810779	G alpha (z) signalling events	6	0.0076864
		4810765	Adrenoceptors	4	0.00896917
		4809992	CaM pathway	6	0.0128539
		4810199	Calmodulin induced events	6	0.0128539
		4810246	Extracellular matrix organization	21	0.0138322
		4810643	Potassium Channels	11	0.0146138
		4809993	Ca-dependent events	6	0.0174416
		4810251	G alpha (q) signalling events	14	0.021284
		4810138	Gastrin-CREB signalling pathway via PKC and MAPK	15	0.0270608
		4810816	Cell junction organization	9	0.0317242
		4810766	Amine ligand-binding receptors	6	0.0366493
		4810855	Type I hemidesmosome assembly	4	0.0366597
		4809998	DAG and IP3 signaling	6	0.0407718
	L10	4810018	Muscle contraction	17	9.63553e-10
		4810243	Hemostasis	53	2.78092e-08
		4810256	Platelet homeostasis	18	2.11606e-07
		4809997	Signaling by GPCR	67	2.02885e-06
		4809987	Signal Transduction	114	2.32304e-06
		4810017	Smooth Muscle Contraction	9	4.65569e-06
		4810357	GPCR ligand binding	37	1.29164e-05
		4810780	Nitric oxide stimulates guanylate cyclase	10	2.21628e-05
		4810240	GPCR downstream signaling	58	2.24259e-05
		4809994	PLC beta mediated events	12	9.60673e-05
		4810354	G alpha (s) signalling events	16	9.60673e-05
		4810764	Striated Muscle Contraction	9	9.60673e-05
		4809995	G-protein mediated events	12	0.000106978
		4810348	Regulation of Insulin Secretion	14	0.000206289
		4810211	Integration of energy metabolism	17	0.000252214
		4809999	PLC-gamma1 signalling	10	0.000357678
		4810251	G alpha (q) signalling events	21	0.000497634
		4810695	Class A/1 (Rhodopsin-like receptors)	27	0.000515957
		4809996	Opioid Signalling	13	0.000635965
		4810810	cGMP effects	7	0.000758007
		4809882	Neuronal System	29	0.00107306
		4809992	CaM pathway	8	0.00125023
		4809998	DAG and IP3 signaling	9	0.00125023
		4810199	Calmodulin induced events	8	0.00125023
		4810794	Inhibition of Insulin Secretion by Adrenaline/Noradrenaline	7	0.00137882
		4810765	Adrenoceptors	5	0.00145769
		4809993	Ca-dependent events	8	0.00195728
		4810008	EGFR interacts with phospholipase C-gamma	9	0.00195728
		4810138	Gastrin-CREB signalling pathway via PKC and MAPK	21	0.00231607
		4810011	PLCG1 events in ERBB2 signaling	9	0.00246731
		4810558	Rho GTPase cycle	18	0.00283081
		4810559	Signaling by Rho GTPases	18	0.00283081
		4810255	Platelet calcium homeostasis	7	0.00404653
		4810374	Activation of TRKA receptors	4	0.00427354
		4810356	Class B/2 (Secretin family receptors)	9	0.00561306
		4810242	Platelet activation, signaling and aggregation	21	0.00581963
		4810004	Phospholipase C-mediated cascade	10	0.00674937
		4810768	Adrenaline signalling through Alpha-2 adrenergic receptor	3	0.00850545
		4810775	Eicosanoid ligand-binding receptors	5	0.0146271
		4810741	Regulation of Insulin Secretion by Glucagon-like Peptide-1	7	0.0221238
		4810239	G alpha (12/13) signalling events	10	0.0267213
		4810779	G alpha (z) signalling events	6	0.0269639
		4810253	Effects of PIP2 hydrolysis	6	0.0276489
		4810766	Amine ligand-binding receptors	7	0.0276489
		4810244	Response to elevated platelet cytosolic Ca2+	11	0.0321989
		4810001	Signalling by NGF	26	0.0328861
		4810210	Glucagon signaling in metabolic regulation	6	0.0392492
		4810000	NGF signalling via TRKA from the plasma membrane	19	0.0447933
		4810254	Elevation of cytosolic Ca2+ levels	4	0.0447933
		4810643	Potassium Channels	12	0.0447933
		4811080	Inositol phosphate metabolism	8	0.0453964
		4810246	Extracellular matrix organization	24	0.0455742
		4810486	NGF-independant TRKA activation	3	0.0478411
	Id2	4810246	Extracellular matrix organization	61	3.4451e-22
		4810243	Hemostasis	67	8.16525e-16
		4809987	Signal Transduction	130	3.78939e-11
		4810245	Integrin cell surface interactions	25	4.75771e-10
		4811053	Collagen biosynthesis and modifying enzymes	21	5.17394e-10
		4811028	Collagen formation	22	2.16098e-08
		4810357	GPCR ligand binding	39	5.88669e-07
		4810256	Platelet homeostasis	17	1.12688e-06
		4810242	Platelet activation, signaling and aggregation	29	1.47186e-06
		4810354	G alpha (s) signalling events	18	3.10178e-06
		4811022	Degradation of the extracellular matrix	23	3.10178e-06
		4811047	Elastic fibre formation	13	6.64475e-06
		4811141	ECM proteoglycans	17	6.64475e-06
		4810133	Axon guidance	38	7.63531e-06
		4809997	Signaling by GPCR	62	8.85181e-06
		4810251	G alpha (q) signalling events	23	4.3015e-05
		4810248	Cell surface interactions at the vascular wall	17	6.21851e-05
		4810675	Platelet degranulation	15	6.74269e-05
		4811046	Molecules associated with elastic fibres	11	9.79496e-05
		4810138	Gastrin-CREB signalling pathway via PKC and MAPK	24	0.00010678
		4810695	Class A/1 (Rhodopsin-like receptors)	28	0.000111719
		4810775	Eicosanoid ligand-binding receptors	7	0.000119667
		4810780	Nitric oxide stimulates guanylate cyclase	9	0.000127373
		4810244	Response to elevated platelet cytosolic Ca2+	15	0.000127836
		4810356	Class B/2 (Secretin family receptors)	11	0.000152073
		4811027	Assembly of collagen fibrils and other multimeric structures	13	0.00019935
		4810240	GPCR downstream signaling	53	0.00020691
		4811051	Chondroitin sulfate/dermatan sulfate metabolism	12	0.000243782
		4811158	Syndecan interactions	9	0.000348657
		4810134	Developmental Biology	41	0.000426841
		4810457	Glycosaminoglycan metabolism	18	0.000426841
		4810458	MPS IX - Natowicz syndrome	18	0.000426841
		4810459	Mucopolysaccharidoses	18	0.000426841
		4810460	MPS IIIB - Sanfilippo syndrome B	18	0.000426841
		4810461	MPS VI - Maroteaux-Lamy syndrome	18	0.000426841
		4810462	MPS IV - Morquio syndrome A	18	0.000426841
		4810463	MPS IIIC - Sanfilippo syndrome C	18	0.000426841
		4810464	MPS VII - Sly syndrome	18	0.000426841
		4810465	MPS II - Hunter syndrome	18	0.000426841
		4810466	MPS I - Hurler syndrome	18	0.000426841
		4810467	MPS IIID - Sanfilippo syndrome D	18	0.000426841
		4810468	MPS IIIA - Sanfilippo syndrome A	18	0.000426841
		4810469	MPS IV - Morquio syndrome B	18	0.000426841
		4811021	Collagen degradation	13	0.000486691
		4811140	Non-integrin membrane-ECM interactions	13	0.000543721
		4810003	Signaling by PDGF	23	0.000639936
		4811092	Chondroitin sulfate biosynthesis	7	0.000885761
		4810562	Neurophilin interactions with VEGF and VEGFR	4	0.00091755
		4811128	Binding and Uptake of Ligands by Scavenger Receptors	9	0.00100874
		4809858	Metabolism	87	0.00187034
		4810786	SEMA3A-Plexin repulsion signaling by inhibiting Integrin adhesion	6	0.00221342
		4810556	VEGF ligand-receptor interactions	5	0.00245322
		4810557	Signaling by VEGF	5	0.00245322
		4810741	Regulation of Insulin Secretion by Glucagon-like Peptide-1	8	0.00260066
		4810355	Glucagon-type ligand receptors	6	0.00297697
		4810255	Platelet calcium homeostasis	7	0.00314788
		4810253	Effects of PIP2 hydrolysis	7	0.00333686
		4810787	Sema3A PAK dependent Axon repulsion	6	0.00333686
		4810699	Netrin-1 signaling	10	0.00341908
		4810810	cGMP effects	6	0.00350197
		4810806	Ion transport by P-type ATPases	8	0.00435566
		4811099	Dermatan sulfate biosynthesis	5	0.00468141
		4810348	Regulation of Insulin Secretion	11	0.00612687
		4810016	Immune System	65	0.00643931
		4810247	Platelet Adhesion to exposed collagen	5	0.00736537
		4810774	Prostanoid ligand receptors	4	0.0119554
		4810212	Regulation of Water Balance by Renal Aquaporins	7	0.0143895
		4810266	Formation of Fibrin Clot (Clotting Cascade)	6	0.0145544
		4810776	Leukotriene receptors	3	0.0268178
		4811095	Crosslinking of collagen fibrils	3	0.0268178
		4809999	PLC-gamma1 signalling	7	0.0283354
		4810213	Aquaporin-mediated transport	7	0.0283354
		4810515	Gap junction assembly	4	0.0283354
		4810711	NCAM1 interactions	8	0.0312169
		4811130	Scavenging by Class A Receptors	5	0.031734
		4810254	Elevation of cytosolic Ca2+ levels	4	0.0332685
		4810312	Dissolution of Fibrin Clot	3	0.0352947
		4810794	Inhibition of Insulin Secretion by Adrenaline/Noradrenaline	5	0.0362271
		4810510	Gap junction trafficking	5	0.0369806
		4810211	Integration of energy metabolism	12	0.0394708
		4810376	Creation of C4 and C2 activators	3	0.0396486
		4810788	CRMPs in Sema3A signaling	5	0.0413033
		4810706	Semaphorin interactions	10	0.0447417
		4810374	Activation of TRKA receptors	3	0.0472415
	Iw4	4810682	Amine compound SLC transporters	3	0.04635
	M4	4810132	NCAM signaling for neurite out-growth	4	0.0345129
	NP	4810357	GPCR ligand binding	15	0.0287295
		4810695	Class A/1 (Rhodopsin-like receptors)	13	0.0287295
		4810251	G alpha (q) signalling events	10	0.0414877
	L	4810018	Muscle contraction	22	1.2513e-14
		4810243	Hemostasis	60	5.07809e-08
		4810017	Smooth Muscle Contraction	11	9.25822e-08
		4810256	Platelet homeostasis	20	9.25822e-08
		4810764	Striated Muscle Contraction	12	2.86391e-07
		4810780	Nitric oxide stimulates guanylate cyclase	12	1.02854e-06
		4810357	GPCR ligand binding	44	1.71568e-06
		4809997	Signaling by GPCR	73	3.48796e-05
		4810246	Extracellular matrix organization	37	9.04463e-05
		4810816	Cell junction organization	17	9.04463e-05
		4810794	Inhibition of Insulin Secretion by Adrenaline/Noradrenaline	9	0.000130416
		4809987	Signal Transduction	126	0.000190483
		4810695	Class A/1 (Rhodopsin-like receptors)	32	0.000265557
		4810354	G alpha (s) signalling events	17	0.000283812
		4810765	Adrenoceptors	6	0.000283812
		4810810	cGMP effects	8	0.000284902
		4810356	Class B/2 (Secretin family receptors)	12	0.000426628
		4809994	PLC beta mediated events	12	0.000534917
		4810643	Potassium Channels	18	0.000534917
		4809995	G-protein mediated events	12	0.000672248
		4810211	Integration of energy metabolism	18	0.000833654
		4809882	Neuronal System	33	0.00137734
		4810348	Regulation of Insulin Secretion	14	0.00156942
		4810244	Response to elevated platelet cytosolic Ca2+	15	0.00197197
		4810638	Cell-Cell communication	19	0.00202669
		4810855	Type I hemidesmosome assembly	6	0.00207599
		4810240	GPCR downstream signaling	60	0.00222711
		4810251	G alpha (q) signalling events	22	0.00236656
		4810242	Platelet activation, signaling and aggregation	25	0.00282535
		4810766	Amine ligand-binding receptors	9	0.00505502
		4810138	Gastrin-CREB signalling pathway via PKC and MAPK	23	0.00624147
		4809999	PLC-gamma1 signalling	9	0.00751435
		4810675	Platelet degranulation	13	0.0100903
		4810213	Aquaporin-mediated transport	9	0.0106675
		4810374	Activation of TRKA receptors	4	0.010982
		4810255	Platelet calcium homeostasis	7	0.0130196
		4810779	G alpha (z) signalling events	7	0.0130196
		4809996	Opioid Signalling	12	0.0133646
		4810768	Adrenaline signalling through Alpha-2 adrenergic receptor	3	0.0138118
		4810741	Regulation of Insulin Secretion by Glucagon-like Peptide-1	8	0.0160414
		4810212	Regulation of Water Balance by Renal Aquaporins	8	0.0172483
		4810355	Glucagon-type ligand receptors	6	0.0180784
		4810849	Cell-extracellular matrix interactions	6	0.0193783
		4809992	CaM pathway	7	0.0204769
		4809998	DAG and IP3 signaling	8	0.0204769
		4810199	Calmodulin induced events	7	0.0204769
		4811003	Voltage gated Potassium channels	9	0.024593
		4809993	Ca-dependent events	7	0.030381
		4810008	EGFR interacts with phospholipase C-gamma	8	0.030381
		4810245	Integrin cell surface interactions	14	0.030381
		4810775	Eicosanoid ligand-binding receptors	5	0.030381
		4810011	PLCG1 events in ERBB2 signaling	8	0.0378806
		4810001	Signalling by NGF	30	0.0394189
		4811175	TRP channels	7	0.0394621
		4810248	Cell surface interactions at the vascular wall	13	0.0444318
		4810000	NGF signalling via TRKA from the plasma membrane	22	0.044998
	LO	4810243	Hemostasis	56	1.23042e-11
		4810246	Extracellular matrix organization	43	1.23042e-11
		4810018	Muscle contraction	17	3.25609e-11
		4810780	Nitric oxide stimulates guanylate cyclase	13	1.24451e-09
		4810256	Platelet homeostasis	19	1.39838e-09
		4809987	Signal Transduction	112	2.33101e-08
		4810764	Striated Muscle Contraction	11	1.66305e-07
		4810357	GPCR ligand binding	37	5.23605e-07
		4809997	Signaling by GPCR	63	7.36348e-07
		4810810	cGMP effects	9	1.61918e-06
		4810240	GPCR downstream signaling	56	4.48128e-06
		4811141	ECM proteoglycans	16	4.98778e-06
		4810245	Integrin cell surface interactions	18	6.1473e-06
		4810695	Class A/1 (Rhodopsin-like receptors)	29	7.03819e-06
		4811140	Non-integrin membrane-ECM interactions	15	7.03819e-06
		4811022	Degradation of the extracellular matrix	20	2.2418e-05
		4810242	Platelet activation, signaling and aggregation	24	6.22111e-05
		4810251	G alpha (q) signalling events	21	7.59049e-05
		4810794	Inhibition of Insulin Secretion by Adrenaline/Noradrenaline	8	7.87173e-05
		4810643	Potassium Channels	16	0.000110174
		4810138	Gastrin-CREB signalling pathway via PKC and MAPK	22	0.000173141
		4810017	Smooth Muscle Contraction	7	0.000179815
		4811053	Collagen biosynthesis and modifying enzymes	13	0.00018648
		4810248	Cell surface interactions at the vascular wall	15	0.000201607
		4811028	Collagen formation	15	0.000201607
		4810133	Axon guidance	31	0.000243581
		4809882	Neuronal System	28	0.000246312
		4811027	Assembly of collagen fibrils and other multimeric structures	12	0.00025251
		4810134	Developmental Biology	38	0.000282953
		4810354	G alpha (s) signalling events	14	0.000282953
		4810660	Laminin interactions	10	0.000290812
		4809994	PLC beta mediated events	10	0.000612907
		4810711	NCAM1 interactions	10	0.000612907
		4810765	Adrenoceptors	5	0.000612907
		4811021	Collagen degradation	12	0.000652116
		4809995	G-protein mediated events	10	0.000726782
		4810779	G alpha (z) signalling events	7	0.00162405
		4810556	VEGF ligand-receptor interactions	5	0.00178966
		4810557	Signaling by VEGF	5	0.00178966
		4810374	Activation of TRKA receptors	4	0.00279758
		4810244	Response to elevated platelet cytosolic Ca2+	12	0.00333007
		4810348	Regulation of Insulin Secretion	11	0.00355727
		4810768	Adrenaline signalling through Alpha-2 adrenergic receptor	3	0.004352
		4810675	Platelet degranulation	11	0.00680283
		4810699	Netrin-1 signaling	9	0.00680283
		4810775	Eicosanoid ligand-binding receptors	5	0.00680283
		4810555	VEGF binds to VEGFR leading to receptor dimerization	4	0.00685724
		4810725	G alpha (i) signalling events	17	0.00685724
		4810211	Integration of energy metabolism	13	0.0069478
		4811047	Elastic fibre formation	8	0.0106979
		4809996	Opioid Signalling	10	0.0107382
		4810255	Platelet calcium homeostasis	6	0.0107382
		4811003	Voltage gated Potassium channels	8	0.0107382
		4810356	Class B/2 (Secretin family receptors)	8	0.0107922
		4810253	Effects of PIP2 hydrolysis	6	0.0111291
		4810766	Amine ligand-binding receptors	7	0.0111291
		4811134	Anchoring fibril formation	5	0.0123293
		4809999	PLC-gamma1 signalling	7	0.0168362
		4811117	Abacavir transmembrane transport	3	0.0203286
		4811095	Crosslinking of collagen fibrils	3	0.0209963
		4810562	Neurophilin interactions with VEGF and VEGFR	3	0.0210448
		4810213	Aquaporin-mediated transport	7	0.0211464
		4810304	Receptor-ligand binding initiates the second proteolytic cleavage of Notch receptor	4	0.0218944
		4810254	Elevation of cytosolic Ca2+ levels	4	0.022843
		4810812	Role of second messengers in netrin-1 signaling	4	0.0243187
		4811158	Syndecan interactions	6	0.0261287
		4811175	TRP channels	6	0.0287347
		4810486	NGF-independant TRKA activation	3	0.0305971
		4810132	NCAM signaling for neurite out-growth	10	0.0317851
		4810003	Signaling by PDGF	17	0.0330253
		4810247	Platelet Adhesion to exposed collagen	4	0.0421958
		4810741	Regulation of Insulin Secretion by Glucagon-like Peptide-1	6	0.0436058
		4810001	Signalling by NGF	23	0.0452867
		4810212	Regulation of Water Balance by Renal Aquaporins	6	0.0452867
	LOI	4810246	Extracellular matrix organization	64	8.17161e-21
		4810243	Hemostasis	72	4.40461e-15
		4809987	Signal Transduction	152	2.20611e-12
		4810245	Integrin cell surface interactions	28	3.40331e-11
		4810357	GPCR ligand binding	51	9.36765e-11
		4810695	Class A/1 (Rhodopsin-like receptors)	40	6.31001e-09
		4811141	ECM proteoglycans	22	7.06822e-09
		4811022	Degradation of the extracellular matrix	29	7.20361e-09
		4809997	Signaling by GPCR	81	9.57444e-09
		4810256	Platelet homeostasis	20	1.74623e-08
		4810780	Nitric oxide stimulates guanylate cyclase	13	2.1804e-08
		4811053	Collagen biosynthesis and modifying enzymes	20	3.29456e-08
		4810240	GPCR downstream signaling	73	3.6828e-08
		4810133	Axon guidance	46	6.11165e-08
		4810354	G alpha (s) signalling events	21	1.5649e-07
		4811028	Collagen formation	22	1.73008e-07
		4810242	Platelet activation, signaling and aggregation	32	5.49229e-07
		4810018	Muscle contraction	14	5.71216e-07
		4810251	G alpha (q) signalling events	28	7.78759e-07
		4810134	Developmental Biology	53	8.53438e-07
		4810711	NCAM1 interactions	15	8.53438e-07
		4811027	Assembly of collagen fibrils and other multimeric structures	17	8.53438e-07
		4811021	Collagen degradation	18	8.57796e-07
		4811047	Elastic fibre formation	14	2.64636e-06
		4810138	Gastrin-CREB signalling pathway via PKC and MAPK	29	3.29181e-06
		4811140	Non-integrin membrane-ECM interactions	17	6.21985e-06
		4810764	Striated Muscle Contraction	10	7.66563e-06
		4810244	Response to elevated platelet cytosolic Ca2+	18	8.07944e-06
		4810132	NCAM signaling for neurite out-growth	18	1.19552e-05
		4810675	Platelet degranulation	16	7.25155e-05
		4810810	cGMP effects	8	0.000111239
		4810775	Eicosanoid ligand-binding receptors	7	0.000217739
		4811046	Molecules associated with elastic fibres	11	0.000256673
		4810248	Cell surface interactions at the vascular wall	17	0.000259175
		4810794	Inhibition of Insulin Secretion by Adrenaline/Noradrenaline	8	0.000341927
		4810556	VEGF ligand-receptor interactions	6	0.000429787
		4810557	Signaling by VEGF	6	0.000429787
		4810660	Laminin interactions	11	0.000598798
		4810356	Class B/2 (Secretin family receptors)	11	0.000608765
		4810699	Netrin-1 signaling	12	0.000654042
		4811128	Binding and Uptake of Ligands by Scavenger Receptors	10	0.000699558
		4810003	Signaling by PDGF	25	0.000963777
		4810779	G alpha (z) signalling events	8	0.00111131
		4810562	Neurophilin interactions with VEGF and VEGFR	4	0.00171631
		4810765	Adrenoceptors	5	0.00171631
		4811130	Scavenging by Class A Receptors	7	0.00171631
		4810247	Platelet Adhesion to exposed collagen	6	0.00182199
		4811095	Crosslinking of collagen fibrils	4	0.00195782
		4810725	G alpha (i) signalling events	21	0.00277375
		4809994	PLC beta mediated events	10	0.00446946
		4811158	Syndecan interactions	8	0.00493976
		4809995	G-protein mediated events	10	0.00531352
		4810374	Activation of TRKA receptors	4	0.00611919
		4811134	Anchoring fibril formation	6	0.00611919
		4810255	Platelet calcium homeostasis	7	0.00765114
		4810348	Regulation of Insulin Secretion	12	0.00765114
		4810768	Adrenaline signalling through Alpha-2 adrenergic receptor	3	0.00867442
		4810378	Complement cascade	7	0.00914012
		4810766	Amine ligand-binding receptors	8	0.00967742
		4810694	Peptide ligand-binding receptors	17	0.0146003
		4810555	VEGF binds to VEGFR leading to receptor dimerization	4	0.0159929
		4810774	Prostanoid ligand receptors	4	0.0219247
		4810911	Keratan sulfate/keratin metabolism	7	0.0223104
		4810211	Integration of energy metabolism	14	0.0237142
		4810617	NOSTRIN mediated eNOS trafficking	3	0.0294948
		4810017	Smooth Muscle Contraction	5	0.0366332
		4810786	SEMA3A-Plexin repulsion signaling by inhibiting Integrin adhesion	5	0.0391347
		4811117	Abacavir transmembrane transport	3	0.0391347
		4810776	Leukotriene receptors	3	0.0412066
		4810910	Keratan sulfate biosynthesis	6	0.0412066
		4810253	Effects of PIP2 hydrolysis	6	0.0444485
