# Supplementary material for: LPA receptor activity is basal specific and coincident with early pregnancy and involution during mammary gland postnatal development
Source: Sci Rep. 2016 Nov 3;6:35810. doi: 10.1038/srep35810 (PMC5093903; doi:10.1038/srep35810)
Supplement: Supplementary Table 5 [file srep35810-s5.xls]

## Sheet: S5a_L10_IGF_GOsig_BP
Table S5a: GO Analysis of Biological Processes of Genes Upregulated in L10 Basal Cells and Downregulated by Igf1r Overexpression
Category ID	Term	Ontology	Definition	Number DE Genes	Number Genes in Category	FDR
GO:0008150	biological_process	BP	Any process specifically pertinent to the functioning of integrated living units: cells, tissues, organs, and organisms. A process is a collection of molecular events with a defined beginning and end.	323	19878	1.86341e-20
GO:0044699	single-organism process	BP	A biological process that involves only one organism.	241	11023	6.06608e-20
GO:0044763	single-organism cellular process	BP	Any process that is carried out at the cellular level, occurring within a single organism.	219	10074	1.0934e-15
GO:0009987	cellular process	BP	Any process that is carried out at the cellular level, but not necessarily restricted to a single cell. For example, cell communication occurs among more than one cell, but occurs at the cellular level.	254	13084	5.53673e-15
GO:0065007	biological regulation	BP	Any process that modulates a measurable attribute of any biological process, quality or function.	204	9265	6.66079e-15
GO:0050789	regulation of biological process	BP	Any process that modulates the frequency, rate or extent of a biological process. Biological processes are regulated by many means; examples include the control of gene expression, protein modification or interaction with a protein or substrate molecule.	198	8873	8.21604e-15
GO:0050794	regulation of cellular process	BP	Any process that modulates the frequency, rate or extent of a cellular process, any of those that are carried out at the cellular level, but are not necessarily restricted to a single cell. For example, cell communication occurs among more than one cell, but occurs at the cellular level.	190	8336	2.3634e-14
GO:0048731	system development	BP	The process whose specific outcome is the progression of an organismal system over time, from its formation to the mature structure. A system is a regularly interacting or interdependent group of organs or tissues that work together to carry out a given biological process.	106	3231	1.65901e-12
GO:0032502	developmental process	BP	A biological process whose specific outcome is the progression of an integrated living unit: an anatomical structure (which may be a subcellular structure, cell, tissue, or organ), or organism over time from an initial condition to a later condition.	125	4230	2.04615e-12
GO:0007275	multicellular organismal development	BP	The biological process whose specific outcome is the progression of a multicellular organism over time from an initial condition (e.g. a zygote or a young adult) to a later condition (e.g. a multicellular animal or an aged adult).	116	3757	2.12816e-12
GO:0044707	single-multicellular organism process	BP	A biological process occurring within a single, multicellular organism.	142	5782	2.67244e-12
GO:0032501	multicellular organismal process	BP	Any biological process, occurring at the level of a multicellular organism, pertinent to its function.	142	5917	1.68662e-11
GO:0048856	anatomical structure development	BP	The biological process whose specific outcome is the progression of an anatomical structure from an initial condition to its mature state. This process begins with the formation of the structure and ends with the mature structure, whatever form that may be including its natural destruction. An anatomical structure is any biological entity that occupies space and is distinguished from its surround…	113	3779	4.51094e-11
GO:0050896	response to stimulus	BP	Any process that results in a change in state or activity of a cell or an organism (in terms of movement, secretion, enzyme production, gene expression, etc.) as a result of a stimulus. The process begins with detection of the stimulus and ends with a change in state or activity or the cell or organism.	151	6855	2.11858e-10
GO:0044767	single-organism developmental process	BP	A biological process whose specific outcome is the progression of an integrated living unit: an anatomical structure (which may be a subcellular structure, cell, tissue, or organ), or organism over time from an initial condition to a later condition, involving only one organism.	105	3476	3.25462e-10
GO:0048513	organ development	BP	Development of a tissue or tissues that work together to perform a specific function or functions. Development pertains to the process whose specific outcome is the progression of a structure over time, from its formation to the mature structure. Organs are commonly observed as visibly distinct structures, but may also exist as loosely associated clusters of cells that work together to perform a …	81	2379	4.66943e-10
GO:0061061	muscle structure development	BP	The progression of a muscle structure over time, from its formation to its mature state. Muscle structures are contractile cells, tissues or organs that are found in multicellular organisms.	33	484	1.34002e-09
GO:0030154	cell differentiation	BP	The process in which relatively unspecialized cells, e.g. embryonic or regenerative cells, acquire specialized structural and/or functional features that characterize the cells, tissues, or organs of the mature organism or some other relatively stable phase of the organism's life history. Differentiation includes the processes involved in commitment of a cell to a specific fate and its subsequent…	86	2717	4.54155e-09
GO:0048869	cellular developmental process	BP	A biological process whose specific outcome is the progression of a cell over time from an initial condition to a later condition.	90	2903	4.58474e-09
GO:0007154	cell communication	BP	Any process that mediates interactions between a cell and its surroundings. Encompasses interactions such as signaling or attachment between one cell and another cell, between a cell and an extracellular matrix, or between a cell and any other aspect of its environment.	122	5188	7.28861e-09
GO:0023052	signaling	BP	The entirety of a process in which information is transmitted within a biological system. This process begins with an active signal and ends when a cellular response has been triggered.	120	5081	7.93449e-09
GO:0044700	single organism signaling	BP	A signaling process occurring within a single organism.	120	5081	7.93449e-09
GO:0072358	cardiovascular system development	BP	The process whose specific outcome is the progression of the cardiovascular system over time, from its formation to the mature structure. The cardiovascular system is the anatomical system that has as its parts the heart and blood vessels.	41	791	1.94904e-08
GO:0072359	circulatory system development	BP	The process whose specific outcome is the progression of the circulatory system over time, from its formation to the mature structure. The circulatory system is the organ system that passes nutrients (such as amino acids and electrolytes), gases, hormones, blood cells, etc. to and from cells in the body to help fight diseases and help stabilize body temperature and pH to maintain homeostasis.	41	791	1.94904e-08
GO:0048518	positive regulation of biological process	BP	Any process that activates or increases the frequency, rate or extent of a biological process. Biological processes are regulated by many means; examples include the control of gene expression, protein modification or interaction with a protein or substrate molecule.	98	3470	1.98131e-08
GO:0060537	muscle tissue development	BP	The progression of muscle tissue over time, from its initial formation to its mature state. Muscle tissue is a contractile tissue made up of actin and myosin fibers.	27	380	6.16958e-08
GO:0009653	anatomical structure morphogenesis	BP	The process in which anatomical structures are generated and organized. Morphogenesis pertains to the creation of form.	69	1954	6.77055e-08
GO:0051716	cellular response to stimulus	BP	Any process that results in a change in state or activity of a cell (in terms of movement, secretion, enzyme production, gene expression, etc.) as a result of a stimulus. The process begins with detection of the stimulus by a cell and ends with a change in state or activity or the cell.	124	5616	7.13897e-08
GO:0048522	positive regulation of cellular process	BP	Any process that activates or increases the frequency, rate or extent of a cellular process, any of those that are carried out at the cellular level, but are not necessarily restricted to a single cell. For example, cell communication occurs among more than one cell, but occurs at the cellular level.	89	3078	7.98012e-08
GO:0007165	signal transduction	BP	The cellular process in which a signal is conveyed to trigger a change in the activity or state of a cell. Signal transduction begins with reception of a signal (e.g. a ligand binding to a receptor or receptor activation by a stimulus such as light), or for signal transduction in the absence of ligand, signal-withdrawal or the activity of a constitutively active receptor. Signal transduction ends…	109	4701	1.15693e-07
GO:0051239	regulation of multicellular organismal process	BP	Any process that modulates the frequency, rate or extent of a multicellular organismal process, the processes pertinent to the function of a multicellular organism above the cellular level; includes the integrated processes of tissues and organs.	67	2011	1.20684e-07
GO:0031323	regulation of cellular metabolic process	BP	Any process that modulates the frequency, rate or extent of the chemical reactions and pathways by which individual cells transform chemical substances.	106	4015	1.84002e-07
GO:0019222	regulation of metabolic process	BP	Any process that modulates the frequency, rate or extent of the chemical reactions and pathways within a cell or an organism.	115	4650	2.41607e-07
GO:0035556	intracellular signal transduction	BP	The process in which a signal is passed on to downstream components within the cell, which become activated themselves to further propagate the signal and finally trigger a change in the function or state of the cell.	61	1716	2.7733e-07
GO:0080090	regulation of primary metabolic process	BP	Any process that modulates the frequency, rate or extent of the chemical reactions and pathways within a cell or an organism involving those compounds formed as a part of the normal anabolic and catabolic processes. These processes take place in most, if not all, cells of the organism.	104	3975	3.03089e-07
GO:0032879	regulation of localization	BP	Any process that modulates the frequency, rate or extent of any process in which a cell, a substance, or a cellular entity is transported to, or maintained in, a specific location.	57	1565	3.9289e-07
GO:0014706	striated muscle tissue development	BP	The process whose specific outcome is the progression of a striated muscle over time, from its formation to the mature structure. Striated muscle contain fibers that are divided by transverse bands into striations, and cardiac and skeletal muscle are types of striated muscle. Skeletal muscle myoblasts fuse to form myotubes and eventually multinucleated muscle fibers. The fusion of cardiac cells i…	25	364	4.155e-07
GO:0042692	muscle cell differentiation	BP	The process in which a relatively unspecialized cell acquires specialized features of a muscle cell.	24	336	5.2121e-07
GO:0019220	regulation of phosphate metabolic process	BP	Any process that modulates the frequency, rate or extent of the chemical reactions and pathways involving phosphates.	47	1172	7.14096e-07
GO:0051174	regulation of phosphorus metabolic process	BP	Any process that modulates the frequency, rate or extent of the chemical reactions and pathways involving phosphorus or compounds containing phosphorus.	47	1177	7.9326e-07
GO:0009888	tissue development	BP	The process whose specific outcome is the progression of a tissue over time, from its formation to the mature structure.	52	1414	1.03095e-06
GO:0048468	cell development	BP	The process whose specific outcome is the progression of the cell over time, from its formation to the mature structure. Cell development does not include the steps involved in committing a cell to a specific fate.	55	1512	1.85528e-06
GO:0003008	system process	BP	A multicellular organismal process carried out by any of the organs or tissues in an organ system. An organ system is a regularly interacting or interdependent group of organs or tissues that work together to carry out a biological objective.	58	2325	4.76706e-06
GO:0007517	muscle organ development	BP	The process whose specific outcome is the progression of the muscle over time, from its formation to the mature structure. The muscle is an organ consisting of a tissue made up of various elongated cells that are specialized to contract and thus to produce movement and mechanical work.	23	362	5.84324e-06
GO:0006163	purine nucleotide metabolic process	BP	The chemical reactions and pathways involving a purine nucleotide, a compound consisting of nucleoside (a purine base linked to a deoxyribose or ribose sugar) esterified with a phosphate group at either the 3' or 5'-hydroxyl group of the sugar.	32	713	8.35095e-06
GO:0050790	regulation of catalytic activity	BP	Any process that modulates the activity of an enzyme.	48	1395	9.27473e-06
GO:0009187	cyclic nucleotide metabolic process	BP	The chemical reactions and pathways involving a cyclic nucleotide, a nucleotide in which the phosphate group is in diester linkage to two positions on the sugar residue.	14	148	1.043e-05
GO:0016043	cellular component organization	BP	A process that results in the assembly, arrangement of constituent parts, or disassembly of a cellular component.	98	3826	1.043e-05
GO:0065009	regulation of molecular function	BP	Any process that modulates the frequency, rate or extent of a molecular function, an elemental biological activity occurring at the molecular level, such as catalysis or binding.	56	1782	1.043e-05
GO:0007610	behavior	BP	The internally coordinated responses (actions or inactions) of whole living organisms (individuals or groups) to internal or external stimuli.	29	580	1.151e-05
GO:0031325	positive regulation of cellular metabolic process	BP	Any process that activates or increases the frequency, rate or extent of the chemical reactions and pathways by which individual cells transform chemical substances.	57	1806	1.24989e-05
GO:0046058	cAMP metabolic process	BP	The chemical reactions and pathways involving the nucleotide cAMP (cyclic AMP, adenosine 3',5'-cyclophosphate).	12	107	1.32e-05
GO:0051049	regulation of transport	BP	Any process that modulates the frequency, rate or extent of the directed movement of substances (such as macromolecules, small molecules, ions) into, out of or within a cell, or between cells, by means of some agent such as a transporter or pore.	43	1160	1.38828e-05
GO:0072521	purine-containing compound metabolic process	BP	The chemical reactions and pathways involving a purine-containing compound, i.e. any compound that contains purine or a formal derivative thereof.	32	754	2.18815e-05
GO:0071840	cellular component organization or biogenesis	BP	A process that results in the biosynthesis of constituent macromolecules, assembly, arrangement of constituent parts, or disassembly of a cellular component.	98	3949	2.58979e-05
GO:0007507	heart development	BP	The process whose specific outcome is the progression of the heart over time, from its formation to the mature structure. The heart is a hollow, muscular organ, which, by contracting rhythmically, keeps up the circulation of the blood.	24	407	2.7818e-05
GO:0051146	striated muscle cell differentiation	BP	The process in which a relatively unspecialized cell acquires specialized features of a striated muscle cell; striated muscle fibers are divided by transverse bands into striations, and cardiac and voluntary muscle are types of striated muscle.	19	267	2.94557e-05
GO:0009150	purine ribonucleotide metabolic process	BP	The chemical reactions and pathways involving a purine ribonucleotide, a compound consisting of ribonucleoside (a purine base linked to a ribose sugar) esterified with a phosphate group at either the 3' or 5'-hydroxyl group of the sugar.	30	679	3.26222e-05
GO:0010959	regulation of metal ion transport	BP	Any process that modulates the frequency, rate, or extent of metal ion transport. Metal ion transport is the directed movement of metal ions, any metal ion with an electric charge, into, out of or within a cell, or between cells, by means of some agent such as a transporter or pore.	16	220	3.66341e-05
GO:0009893	positive regulation of metabolic process	BP	Any process that activates or increases the frequency, rate or extent of the chemical reactions and pathways within a cell or an organism.	58	1938	3.86994e-05
GO:0009259	ribonucleotide metabolic process	BP	The chemical reactions and pathways involving a ribonucleotide, a compound consisting of ribonucleoside (a base linked to a ribose sugar) esterified with a phosphate group at either the 3' or 5'-hydroxyl group of the sugar.	30	687	3.93097e-05
GO:0010562	positive regulation of phosphorus metabolic process	BP	Any process that increases the frequency, rate or extent of the chemical reactions and pathways involving phosphorus or compounds containing phosphorus.	28	590	4.06094e-05
GO:0045937	positive regulation of phosphate metabolic process	BP	Any process that activates or increases the frequency, rate or extent of the chemical reactions and pathways involving phosphates.	28	590	4.06094e-05
GO:0048519	negative regulation of biological process	BP	Any process that stops, prevents, or reduces the frequency, rate or extent of a biological process. Biological processes are regulated by many means; examples include the control of gene expression, protein modification or interaction with a protein or substrate molecule.	81	3201	4.06094e-05
GO:0019693	ribose phosphate metabolic process	BP	The chemical reactions and pathways involving ribose phosphate, any phosphorylated ribose sugar.	30	692	4.12295e-05
GO:0048514	blood vessel morphogenesis	BP	The process in which the anatomical structures of blood vessels are generated and organized. The blood vessel is the vasculature carrying blood.	24	447	4.12295e-05
GO:0006796	phosphate-containing compound metabolic process	BP	The chemical reactions and pathways involving the phosphate group, the anion or salt of any phosphoric acid.	70	2527	4.17072e-05
GO:0001568	blood vessel development	BP	The process whose specific outcome is the progression of a blood vessel over time, from its formation to the mature structure. The blood vessel is the vasculature carrying blood.	26	512	4.41509e-05
GO:0006928	cellular component movement	BP	The directed, self-propelled movement of a cellular component without the involvement of an external agent such as a transporter or a pore.	43	1142	6.77752e-05
GO:0006793	phosphorus metabolic process	BP	The chemical reactions and pathways involving the nonmetallic element phosphorus or compounds that contain phosphorus, usually in the form of a phosphate group (PO4).	70	2574	7.12172e-05
GO:0065008	regulation of biological quality	BP	Any process that modulates a qualitative or quantitative trait of a biological quality. A biological quality is a measurable attribute of an organism or part of an organism, such as size, mass, shape, color, etc.	65	2349	7.70855e-05
GO:1900542	regulation of purine nucleotide metabolic process	BP	Any process that modulates the frequency, rate or extent of purine nucleotide metabolic process.	21	353	7.70855e-05
GO:0055001	muscle cell development	BP	The process whose specific outcome is the progression of a muscle cell over time, from its formation to the mature structure. Muscle cell development does not include the steps involved in committing an unspecified cell to the muscle cell fate.	15	172	7.92189e-05
GO:0006140	regulation of nucleotide metabolic process	BP	Any process that modulates the frequency, rate or extent of the chemical reactions and pathways involving nucleotides.	21	358	8.09515e-05
GO:0001944	vasculature development	BP	The process whose specific outcome is the progression of the vasculature over time, from its formation to the mature structure. The vasculature is an interconnected tubular multi-tissue structure that contains fluid that is actively transported around the organism.	26	539	0.000100689
GO:0006874	cellular calcium ion homeostasis	BP	Any process involved in the maintenance of an internal steady state of calcium ions at the level of a cell.	17	272	0.000103378
GO:0009117	nucleotide metabolic process	BP	The chemical reactions and pathways involving a nucleotide, a nucleoside that is esterified with (ortho)phosphate or an oligophosphate at any hydroxyl group on the glycose moiety; may be mono-, di- or triphosphate; this definition includes cyclic nucleotides (nucleoside cyclic phosphates).	32	845	0.00011283
GO:0008152	metabolic process	BP	The chemical reactions and pathways, including anabolism and catabolism, by which living organisms transform chemical substances. Metabolic processes typically transform small molecules, but also include macromolecular processes such as DNA repair and replication, and protein synthesis and degradation.	167	9049	0.000115083
GO:0008015	blood circulation	BP	The flow of blood through the body of an animal, enabling the transport of nutrients to the tissues and the removal of waste products.	19	335	0.000121643
GO:0003013	circulatory system process	BP	A organ system process carried out by any of the organs or tissues of the circulatory system. The circulatory system is an organ system that moves extracellular fluids to and from tissue within a multicellular organism.	19	336	0.000127804
GO:0043269	regulation of ion transport	BP	Any process that modulates the frequency, rate or extent of the directed movement of charged atoms or small charged molecules into, out of or within a cell, or between cells, by means of some agent such as a transporter or pore.	23	445	0.000127804
GO:0006753	nucleoside phosphate metabolic process	BP	The chemical reactions and pathways involving any phosphorylated nucleoside.	32	853	0.000130053
GO:0052652	cyclic purine nucleotide metabolic process	BP	The chemical reactions and pathways involving a cyclic nucleotide, a nucleotide in which the phosphate group is in diester linkage to two positions on the sugar residue and the base is a purine.	11	118	0.000159376
GO:0009190	cyclic nucleotide biosynthetic process	BP	The chemical reactions and pathways resulting in the formation of a cyclic nucleotide, a nucleotide in which the phosphate group is in diester linkage to two positions on the sugar residue.	11	119	0.000170645
GO:0055002	striated muscle cell development	BP	The process whose specific outcome is the progression of a striated muscle cell over time, from its formation to the mature structure. Striated muscle cells contain fibers that are divided by transverse bands into striations, and cardiac and skeletal muscle are types of striated muscle.	14	161	0.00017243
GO:0055074	calcium ion homeostasis	BP	Any process involved in the maintenance of an internal steady state of calcium ions within an organism or cell.	17	284	0.000176968
GO:0040011	locomotion	BP	Self-propelled movement of a cell or organism from one location to another.	39	1062	0.000179684
GO:0031326	regulation of cellular biosynthetic process	BP	Any process that modulates the frequency, rate or extent of the chemical reactions and pathways resulting in the formation of substances, carried out by individual cells.	77	3042	0.00019703
GO:0072503	cellular divalent inorganic cation homeostasis	BP	Any process involved in the maintenance of an internal steady state of divalent cations at the level of a cell.	17	288	0.00019703
GO:0051270	regulation of cellular component movement	BP	Any process that modulates the frequency, rate or extent of the movement of a cellular component.	25	516	0.000228717
GO:0016477	cell migration	BP	The orderly movement of a cell from one site to another, often during the development of a multicellular organism or multicellular structure.	33	819	0.000240366
GO:0055086	nucleobase-containing small molecule metabolic process	BP	The cellular chemical reactions and pathways involving a nucleobase-containing small molecule: a nucleobase, a nucleoside, or a nucleotide.	32	893	0.000273463
GO:0019637	organophosphate metabolic process	BP	The chemical reactions and pathways involving organophosphates, any phosphate-containing organic compound.	37	1116	0.000281197
GO:0009889	regulation of biosynthetic process	BP	Any process that modulates the frequency, rate or extent of the chemical reactions and pathways resulting in the formation of substances.	77	3081	0.000310114
GO:0007166	cell surface receptor signaling pathway	BP	A series of molecular signals initiated by activation of a receptor on the surface of a cell. The pathway begins with binding of an extracellular ligand to a cell surface receptor, or for receptors that signal in the absence of a ligand, by ligand-withdrawal or the activity of a constitutively active receptor. The pathway ends with regulation of a downstream cellular process, e.g. transcription.	68	3206	0.000353999
GO:0072507	divalent inorganic cation homeostasis	BP	Any process involved in the maintenance of an internal steady state of divalent cations within an organism or cell.	17	302	0.000365199
GO:0023051	regulation of signaling	BP	Any process that modulates the frequency, rate or extent of a signaling process.	60	2077	0.000368533
GO:0010646	regulation of cell communication	BP	Any process that modulates the frequency, rate or extent of cell communication. Cell communication is the process that mediates interactions between a cell and its surroundings. Encompasses interactions such as signaling or attachment between one cell and another cell, between a cell and an extracellular matrix, or between a cell and any other aspect of its environment.	60	2081	0.000396399
GO:0051171	regulation of nitrogen compound metabolic process	BP	Any process that modulates the frequency, rate or extent of the chemical reactions and pathways involving nitrogen or nitrogenous compounds.	78	3122	0.000503317
GO:0006171	cAMP biosynthetic process	BP	The chemical reactions and pathways resulting in the formation of the nucleotide cAMP (cyclic AMP, adenosine 3',5'-cyclophosphate).	9	88	0.000533321
GO:0019219	regulation of nucleobase-containing compound metabolic process	BP	Any cellular process that modulates the frequency, rate or extent of the chemical reactions and pathways involving nucleobases, nucleosides, nucleotides and nucleic acids.	77	3080	0.000550353
GO:0051179	localization	BP	Any process in which a cell, a substance, or a cellular entity, such as a protein complex or organelle, is transported to, and/or maintained in a specific location.	96	4191	0.000551247
GO:0055065	metal ion homeostasis	BP	Any process involved in the maintenance of an internal steady state of metal ions within an organism or cell.	19	393	0.000551343
GO:1901135	carbohydrate derivative metabolic process	BP	The chemical reactions and pathways involving carbohydrate derivative.	37	1147	0.000589283
GO:0071704	organic substance metabolic process	BP	The chemical reactions and pathways involving an organic substance, any molecular entity containing carbon.	153	8180	0.000589489
GO:0009966	regulation of signal transduction	BP	Any process that modulates the frequency, rate or extent of signal transduction.	54	1825	0.000643893
GO:2000026	regulation of multicellular organismal development	BP	Any process that modulates the frequency, rate or extent of multicellular organismal development.	41	1270	0.000650627
GO:0048583	regulation of response to stimulus	BP	Any process that modulates the frequency, rate or extent of a response to a stimulus. Response to stimulus is a change in state or activity of a cell or an organism (in terms of movement, secretion, enzyme production, gene expression, etc.) as a result of a stimulus.	62	2300	0.000728393
GO:0006936	muscle contraction	BP	A process in which force is generated within muscle tissue, resulting in a change in muscle geometry. Force generation involves a chemo-mechanical energy conversion step that is carried out by the actin/myosin complex activity, which generates force through ATP hydrolysis.	13	187	0.000779827
GO:0048738	cardiac muscle tissue development	BP	The process whose specific outcome is the progression of cardiac muscle over time, from its formation to the mature structure.	12	156	0.000875772
GO:0048870	cell motility	BP	Any process involved in the controlled self-propelled movement of a cell that results in translocation of the cell from one place to another.	33	887	0.000875772
GO:0051674	localization of cell	BP	Any process in which a cell is transported to, and/or maintained in, a specific location.	33	887	0.000875772
GO:0034765	regulation of ion transmembrane transport	BP	Any process that modulates the frequency, rate or extent of the directed movement of ions from one side of a membrane to the other.	16	254	0.000912938
GO:0044238	primary metabolic process	BP	The chemical reactions and pathways involving those compounds which are formed as a part of the normal anabolic and catabolic processes. These processes take place in most, if not all, cells of the organism.	148	7843	0.000982832
GO:0006875	cellular metal ion homeostasis	BP	Any process involved in the maintenance of an internal steady state of metal ions at the level of a cell.	17	340	0.0010172
GO:0003012	muscle system process	BP	A organ system process carried out at the level of a muscle. Muscle tissue is composed of contractile cells or fibers.	14	224	0.0010419
GO:0034762	regulation of transmembrane transport	BP	Any process that modulates the frequency, rate or extent of the directed movement of a solute from one side of a membrane to the other.	16	263	0.00111357
GO:0031328	positive regulation of cellular biosynthetic process	BP	Any process that activates or increases the frequency, rate or extent of the chemical reactions and pathways resulting in the formation of substances, carried out by individual cells.	40	1283	0.00114648
GO:0051336	regulation of hydrolase activity	BP	Any process that modulates the frequency, rate or extent of hydrolase activity, the catalysis of the hydrolysis of various bonds, e.g. C-O, C-N, C-C, phosphoric anhydride bonds, etc. Hydrolase is the systematic name for any enzyme of EC class 3.	27	738	0.00114648
GO:0050793	regulation of developmental process	BP	Any process that modulates the frequency, rate or extent of development, the biological process whose specific outcome is the progression of a multicellular organism over time from an initial condition (e.g. a zygote, or a young adult) to a later condition (e.g. a multicellular animal or an aged adult).	47	1591	0.00126805
GO:0051480	cytosolic calcium ion homeostasis	BP	Any process involved in the maintenance of an internal steady state of calcium ions within the cytosol of a cell or between the cytosol and its surroundings.	13	204	0.00127466
GO:0044237	cellular metabolic process	BP	The chemical reactions and pathways by which individual cells transform chemical substances.	145	7670	0.00135673
GO:0044710	single-organism metabolic process	BP	A metabolic process - chemical reactions and pathways, including anabolism and catabolism, by which living organisms transform chemical substances - which involves a single organism.	64	2801	0.00140229
GO:0030802	regulation of cyclic nucleotide biosynthetic process	BP	Any process that modulates the frequency, rate or extent of the chemical reactions and pathways resulting in the formation of cyclic nucleotides.	9	102	0.00141377
GO:0001525	angiogenesis	BP	Blood vessel formation when new vessels emerge from the proliferation of pre-existing blood vessels.	18	361	0.00153358
GO:0009891	positive regulation of biosynthetic process	BP	Any process that activates or increases the frequency, rate or extent of the chemical reactions and pathways resulting in the formation of substances.	40	1312	0.00161616
GO:0007519	skeletal muscle tissue development	BP	The developmental sequence of events leading to the formation of adult muscle that occurs in the anima. In vertebrate skeletal muscle the main events are: the fusion of myoblasts to form myotubes that increase in size by further fusion to them of myoblasts, the formation of myofibrils within their cytoplasm and the establishment of functional neuromuscular junctions with motor neurons. At this st…	14	220	0.0018495
GO:0048523	negative regulation of cellular process	BP	Any process that stops, prevents, or reduces the frequency, rate or extent of a cellular process, any of those that are carried out at the cellular level, but are not necessarily restricted to a single cell. For example, cell communication occurs among more than one cell, but occurs at the cellular level.	70	2887	0.0018495
GO:0051050	positive regulation of transport	BP	Any process that activates or increases the frequency, rate or extent of the directed movement of substances (such as macromolecules, small molecules, ions) into, out of or within a cell, or between cells, by means of some agent such as a transporter or pore.	23	567	0.0018495
GO:1900371	regulation of purine nucleotide biosynthetic process	BP	Any process that modulates the frequency, rate or extent of purine nucleotide biosynthetic processes.	9	105	0.0018495
GO:0055080	cation homeostasis	BP	Any process involved in the maintenance of an internal steady state of cations within an organism or cell.	19	436	0.00185051
GO:0030808	regulation of nucleotide biosynthetic process	BP	Any process that modulates the frequency, rate or extent of the chemical reactions and pathways resulting in the formation of nucleotides.	9	106	0.00186945
GO:0040012	regulation of locomotion	BP	Any process that modulates the frequency, rate or extent of locomotion of a cell or organism.	22	492	0.0020087
GO:0008283	cell proliferation	BP	The multiplication or reproduction of cells, resulting in the expansion of a cell population.	40	1385	0.00206342
GO:0030003	cellular cation homeostasis	BP	Any process involved in the maintenance of an internal steady state of cations at the level of a cell.	17	368	0.00224876
GO:0044057	regulation of system process	BP	Any process that modulates the frequency, rate or extent of a system process, a multicellular organismal process carried out by any of the organs or tissues in an organ system.	22	509	0.00224876
GO:0030817	regulation of cAMP biosynthetic process	BP	Any process that modulates the frequency, rate or extent of the chemical reactions and pathways resulting in the formation of the nucleotide cAMP (cyclic AMP, adenosine 3',5'-cyclophosphate).	8	84	0.00225044
GO:0060538	skeletal muscle organ development	BP	The progression of a skeletal muscle organ over time from its initial formation to its mature state. A skeletal muscle organ includes the skeletal muscle tissue and its associated connective tissue.	14	226	0.00225044
GO:0006812	cation transport	BP	The directed movement of cations, atoms or small molecules with a net positive charge, into, out of or within a cell, or between cells, by means of some agent such as a transporter or pore.	29	806	0.00255762
GO:0030198	extracellular matrix organization	BP	A process that is carried out at the cellular level which results in the assembly, arrangement of constituent parts, or disassembly of an extracellular matrix.	12	162	0.00255762
GO:0050795	regulation of behavior	BP	Any process that modulates the frequency, rate or extent of behavior, the internally coordinated responses (actions or inactions) of whole living organisms (individuals or groups) to internal or external stimuli.	11	160	0.00255762
GO:0060284	regulation of cell development	BP	Any process that modulates the rate, frequency or extent of the progression of the cell over time, from its formation to the mature structure. Cell development does not include the steps involved in committing a cell to a specific fate.	25	618	0.00255762
GO:0043062	extracellular structure organization	BP	A process that is carried out at the cellular level which results in the assembly, arrangement of constituent parts, or disassembly of structures in the space external to the outermost structure of a cell. For cells without external protective or external encapsulating structures this refers to space outside of the plasma membrane, and also covers the host cell environment outside an intracellula…	12	163	0.00272761
GO:0048584	positive regulation of response to stimulus	BP	Any process that activates, maintains or increases the rate of a response to a stimulus. Response to stimulus is a change in state or activity of a cell or an organism (in terms of movement, secretion, enzyme production, gene expression, etc.) as a result of a stimulus.	36	1164	0.00275639
GO:0016202	regulation of striated muscle tissue development	BP	Any process that modulates the frequency, rate or extent of striated muscle development.	10	122	0.0028596
GO:0010604	positive regulation of macromolecule metabolic process	BP	Any process that increases the frequency, rate or extent of the chemical reactions and pathways involving macromolecules, any molecule of high relative molecular mass, the structure of which essentially comprises the multiple repetition of units derived, actually or conceptually, from molecules of low relative molecular mass.	49	1780	0.00307333
GO:0030799	regulation of cyclic nucleotide metabolic process	BP	Any process that modulates the frequency, rate or extent of the chemical reactions and pathways involving cyclic nucleotides.	9	114	0.00310257
GO:0048634	regulation of muscle organ development	BP	Any process that modulates the frequency, rate or extent of muscle development.	10	124	0.00310912
GO:0050801	ion homeostasis	BP	Any process involved in the maintenance of an internal steady state of ions within an organism or cell.	20	491	0.00310912
GO:1901861	regulation of muscle tissue development	BP	Any process that modulates the frequency, rate or extent of muscle tissue development.	10	124	0.00315985
GO:0006873	cellular ion homeostasis	BP	Any process involved in the maintenance of an internal steady state of ions at the level of a cell.	17	380	0.00316068
GO:0030334	regulation of cell migration	BP	Any process that modulates the frequency, rate or extent of cell migration.	20	439	0.0032094
GO:0060255	regulation of macromolecule metabolic process	BP	Any process that modulates the frequency, rate or extent of the chemical reactions and pathways involving macromolecules, any molecule of high relative molecular mass, the structure of which essentially comprises the multiple repetition of units derived, actually or conceptually, from molecules of low relative molecular mass.	86	3901	0.00340041
GO:0010675	regulation of cellular carbohydrate metabolic process	BP	Any process that modulates the rate, extent or frequency of the chemical reactions and pathways involving carbohydrates, any of a group of organic compounds based of the general formula Cx(H2O)y, as carried out by individual cells.	9	111	0.00373501
GO:0000165	MAPK cascade	BP	An intracellular protein kinase cascade containing at least a MAPK, a MAPKK and a MAP3K. The cascade can also contain two additional tiers: the upstream MAP4K and the downstream MAP Kinase-activated kinase (MAPKAPK). The kinases in each tier phosphorylate and activate the kinases in the downstream tier to transmit a signal within a cell.	21	498	0.00388026
GO:0009152	purine ribonucleotide biosynthetic process	BP	The chemical reactions and pathways resulting in the formation of a purine ribonucleotide, a compound consisting of ribonucleoside (a purine base linked to a ribose sugar) esterified with a phosphate group at either the 3' or 5'-hydroxyl group of the sugar.	11	195	0.00388026
GO:0010563	negative regulation of phosphorus metabolic process	BP	Any process that decreases the frequency, rate or extent of the chemical reactions and pathways involving phosphorus or compounds containing phosphorus.	14	269	0.00388026
GO:0030814	regulation of cAMP metabolic process	BP	Any process that modulates the frequency, rate or extent of the chemical reactions and pathways involving the nucleotide cAMP (cyclic AMP, adenosine 3',5'-cyclophosphate).	8	91	0.00388026
GO:0045936	negative regulation of phosphate metabolic process	BP	Any process that stops, prevents, or reduces the frequency, rate or extent of the chemical reactions and pathways involving phosphates.	14	269	0.00388026
GO:0048747	muscle fiber development	BP	The process whose specific outcome is the progression of the muscle fiber over time, from its formation to the mature structure. In skeletal muscle, fibers are formed by the maturation of myotubes. They can be classed as slow, intermediate/fast or fast.	10	115	0.00388026
GO:0040008	regulation of growth	BP	Any process that modulates the frequency, rate or extent of the growth of all or part of an organism so that it occurs at its proper speed, either globally or in a specific part of the organism's development.	21	529	0.0039207
GO:0005977	glycogen metabolic process	BP	The chemical reactions and pathways involving glycogen, a polydisperse, highly branched glucan composed of chains of D-glucose residues in alpha-(1->4) glycosidic linkage, joined together by alpha-(1->6) glycosidic linkages.	7	64	0.00409103
GO:0006073	cellular glucan metabolic process	BP	The chemical reactions and pathways involving glucans, polysaccharides consisting only of glucose residues.	7	64	0.00409103
GO:0044042	glucan metabolic process	BP	The chemical reactions and pathways involving glucans, polysaccharides consisting only of glucose residues.	7	64	0.00409103
GO:0048646	anatomical structure formation involved in morphogenesis	BP	The developmental process pertaining to the initial formation of an anatomical structure from unspecified parts. This process begins with the specific processes that contribute to the appearance of the discrete structure and ends when the structural rudiment is recognizable. An anatomical structure is any biological entity that occupies space and is distinguished from its surroundings. Anatomical…	30	856	0.00418331
GO:0006006	glucose metabolic process	BP	The chemical reactions and pathways involving glucose, the aldohexose gluco-hexose. D-glucose is dextrorotatory and is sometimes known as dextrose; it is an important source of energy for living organisms and is found free as well as combined in homo- and hetero-oligosaccharides and polysaccharides.	11	182	0.00420542
GO:0051247	positive regulation of protein metabolic process	BP	Any process that activates or increases the frequency, rate or extent of the chemical reactions and pathways involving a protein.	27	764	0.00420542
GO:0042325	regulation of phosphorylation	BP	Any process that modulates the frequency, rate or extent of addition of phosphate groups into a molecule.	28	799	0.00437626
GO:0051924	regulation of calcium ion transport	BP	Any process that modulates the frequency, rate or extent of the directed movement of calcium ions into, out of or within a cell, or between cells, by means of some agent such as a transporter or pore.	10	149	0.0044081
GO:0055007	cardiac muscle cell differentiation	BP	The process in which a cardiac muscle precursor cell acquires specialized features of a cardiac muscle cell. Cardiac muscle cells are striated muscle cells that are responsible for heart contraction.	8	81	0.00454469
GO:2000145	regulation of cell motility	BP	Any process that modulates the frequency, rate or extent of cell motility.	20	457	0.00476928
GO:0006109	regulation of carbohydrate metabolic process	BP	Any process that modulates the frequency, rate or extent of the chemical reactions and pathways involving carbohydrates.	9	116	0.00490629
GO:0051153	regulation of striated muscle cell differentiation	BP	Any process that modulates the frequency, rate or extent of striated muscle cell differentiation.	8	83	0.00505297
GO:0035051	cardiocyte differentiation	BP	The process in which a relatively unspecialized cell acquires the specialized structural and/or functional features of a cell that will form part of the cardiac organ of an individual.	9	108	0.00508552
GO:0042127	regulation of cell proliferation	BP	Any process that modulates the frequency, rate or extent of cell proliferation.	33	1123	0.00508552
GO:1901564	organonitrogen compound metabolic process	BP	The chemical reactions and pathways involving organonitrogen compound.	39	1456	0.00508552
GO:0009260	ribonucleotide biosynthetic process	BP	The chemical reactions and pathways resulting in the formation of a ribonucleotide, a compound consisting of ribonucleoside (a base linked to a ribose sugar) esterified with a phosphate group at either the 3' or 5'-hydroxyl group of the sugar.	11	202	0.00508889
GO:0006164	purine nucleotide biosynthetic process	BP	The chemical reactions and pathways resulting in the formation of a purine nucleotide, a compound consisting of nucleoside (a purine base linked to a deoxyribose or ribose sugar) esterified with a phosphate group at either the 3' or 5'-hydroxyl group of the sugar.	11	203	0.00518212
GO:0055082	cellular chemical homeostasis	BP	Any biological process involved in the maintenance of an internal steady state of a chemical at the level of the cell.	18	443	0.00527176
GO:0045595	regulation of cell differentiation	BP	Any process that modulates the frequency, rate or extent of cell differentiation, the process in which relatively unspecialized cells acquire specialized structural and functional features.	35	1136	0.00533575
GO:0007167	enzyme linked receptor protein signaling pathway	BP	Any series of molecular signals initiated by the binding of an extracellular ligand to a receptor on the surface of the target cell, where the receptor possesses catalytic activity or is closely associated with an enzyme such as a protein kinase, and ending with regulation of a downstream cellular process, e.g. transcription.	24	612	0.00563432
GO:0046390	ribose phosphate biosynthetic process	BP	The chemical reactions and pathways resulting in the formation of ribose phosphate, any phosphorylated ribose sugar.	11	205	0.00563432
GO:0070873	regulation of glycogen metabolic process	BP	Any process that modulates the frequency, rate or extent of the chemical reactions and pathways involving glycogen.	5	30	0.00569833
GO:0048741	skeletal muscle fiber development	BP	The process whose specific outcome is the progression of the skeletal muscle fiber over time, from its formation to the mature structure. Muscle fibers are formed by the maturation of myotubes. They can be classed as slow, intermediate/fast or fast.	9	98	0.00595028
GO:0001932	regulation of protein phosphorylation	BP	Any process that modulates the frequency, rate or extent of addition of phosphate groups into an amino acid in a protein.	26	731	0.0059525
GO:0003015	heart process	BP	A circulatory system process carried out by the heart. The heart is a hollow, muscular organ, which, by contracting rhythmically, keeps up the circulation of the blood. The heart is a hollow, muscular organ, which, by contracting rhythmically, keeps up the circulation of the blood.	10	147	0.0059525
GO:0060047	heart contraction	BP	The multicellular organismal process in which the heart decreases in volume in a characteristic way to propel blood through the body.	10	147	0.0059525
GO:0040007	growth	BP	The increase in size or mass of an entire organism, a part of an organism or a cell.	27	788	0.00621752
GO:0051128	regulation of cellular component organization	BP	Any process that modulates the frequency, rate or extent of a process involved in the formation, arrangement of constituent parts, or disassembly of cell structures, including the plasma membrane and any external encapsulating structures such as the cell wall and cell envelope.	40	1357	0.00632038
GO:0072522	purine-containing compound biosynthetic process	BP	The chemical reactions and pathways resulting in the formation of a purine-containing compound, i.e. any compound that contains purine or a formal derivative thereof.	11	210	0.0064125
GO:0006112	energy reserve metabolic process	BP	The chemical reactions and pathways by which a cell derives energy from stored compounds such as fats or glycogen.	7	72	0.0071493
GO:0030001	metal ion transport	BP	The directed movement of metal ions, any metal ion with an electric charge, into, out of or within a cell, or between cells, by means of some agent such as a transporter or pore.	24	631	0.00716173
GO:0001934	positive regulation of protein phosphorylation	BP	Any process that activates or increases the frequency, rate or extent of addition of phosphate groups to amino acids within a protein.	20	487	0.00745354
GO:0034654	nucleobase-containing compound biosynthetic process	BP	The chemical reactions and pathways resulting in the formation of nucleobases, nucleosides, nucleotides and nucleic acids.	68	2931	0.00745354
GO:0044262	cellular carbohydrate metabolic process	BP	The chemical reactions and pathways involving carbohydrates, any of a group of organic compounds based of the general formula Cx(H2O)y, as carried out by individual cells.	12	220	0.00745354
GO:2000112	regulation of cellular macromolecule biosynthetic process	BP	Any process that modulates the frequency, rate or extent of cellular macromolecule biosynthetic process.	67	2842	0.00759106
GO:0010556	regulation of macromolecule biosynthetic process	BP	Any process that modulates the rate, frequency or extent of the chemical reactions and pathways resulting in the formation of a macromolecule, any molecule of high relative molecular mass, the structure of which essentially comprises the multiple repetition of units derived, actually or conceptually, from molecules of low relative molecular mass.	68	2913	0.00760317
GO:0045981	positive regulation of nucleotide metabolic process	BP	Any process that activates or increases the frequency, rate or extent of the chemical reactions and pathways involving nucleotides.	7	80	0.00762483
GO:1900544	positive regulation of purine nucleotide metabolic process	BP	Any process that activates or increases the frequency, rate or extent of purine nucleotide metabolic process.	7	80	0.00762483
GO:0001975	response to amphetamine	BP	Any process that results in a change in state or activity of a cell or an organism (in terms of movement, secretion, enzyme production, gene expression, etc.) as a result of an amphetamine stimulus. Amphetamines consist of a group of compounds related to alpha-methylphenethylamine.	4	17	0.00784227
GO:0014075	response to amine stimulus	BP	Any process that results in a change in state or activity of a cell or an organism (in terms of movement, secretion, enzyme production, gene expression, etc.) as a result of an amine stimulus. An amine is a compound formally derived from ammonia by replacing one, two or three hydrogen atoms by hydrocarbyl groups.	4	17	0.00784227
GO:0055013	cardiac muscle cell development	BP	The process whose specific outcome is the progression of a cardiac muscle cell over time, from its formation to the mature state.	6	46	0.00793122
GO:0048260	positive regulation of receptor-mediated endocytosis	BP	Any process that activates or increases the frequency, rate or extent of receptor mediated endocytosis, the uptake of external materials by cells, utilizing receptors to ensure specificity of transport.	5	29	0.00799428
GO:0043085	positive regulation of catalytic activity	BP	Any process that activates or increases the activity of an enzyme.	25	718	0.00808049
GO:0032989	cellular component morphogenesis	BP	The process in which cellular structures, including whole cells or cell parts, are generated and organized.	31	895	0.00815849
GO:0006195	purine nucleotide catabolic process	BP	The chemical reactions and pathways resulting in the breakdown of a purine nucleotide, a compound consisting of nucleoside (a purine base linked to a deoxyribose or ribose sugar) esterified with a phosphate group at either the 3' or 5'-hydroxyl group of the sugar.	20	505	0.00828988
GO:0071805	potassium ion transmembrane transport	BP	A process in which a potassium ion is transported from one side of a membrane to the other.	9	109	0.00847504
GO:0007186	G-protein coupled receptor signaling pathway	BP	A series of molecular signals that proceeds with an activated receptor promoting the exchange of GDP for GTP on the alpha-subunit of an associated heterotrimeric G-protein complex. The GTP-bound activated alpha-G-protein then dissociates from the beta- and gamma-subunits to further transmit the signal within the cell. The pathway begins with receptor-ligand interaction, or for basal GPCR signalin…	33	1784	0.00889144
GO:0071804	cellular potassium ion transport	BP	The directed movement of potassium (K) ions into, out of, or within a cell.	9	110	0.00903007
GO:0006811	ion transport	BP	The directed movement of charged atoms or small charged molecules into, out of or within a cell, or between cells, by means of some agent such as a transporter or pore.	35	1167	0.00927877
GO:0072523	purine-containing compound catabolic process	BP	The chemical reactions and pathways resulting in the breakdown of a purine-containing compound, i.e. any compound that contains purine or a formal derivative thereof.	20	512	0.00943836
GO:0008016	regulation of heart contraction	BP	Any process that modulates the frequency, rate or extent of heart contraction. Heart contraction is the process in which the heart decreases in volume in a characteristic way to propel blood through the body.	9	123	0.00946645
GO:0044093	positive regulation of molecular function	BP	Any process that activates or increases the rate or extent of a molecular function, an elemental biological activity occurring at the molecular level, such as catalysis or binding.	29	915	0.0097495
GO:0019725	cellular homeostasis	BP	Any process involved in the maintenance of an internal steady state at the level of the cell.	19	525	0.00996079
GO:0032881	regulation of polysaccharide metabolic process	BP	Any process that modulates the frequency, rate or extent of the chemical reactions and pathways involving polysaccharides.	5	34	0.00996079
GO:0044271	cellular nitrogen compound biosynthetic process	BP	The chemical reactions and pathways resulting in the formation of organic and inorganic nitrogenous compounds.	69	3045	0.0101906
GO:0009166	nucleotide catabolic process	BP	The chemical reactions and pathways resulting in the breakdown of nucleotides, any nucleoside that is esterified with (ortho)phosphate or an oligophosphate at any hydroxyl group on the glycose moiety; may be mono-, di- or triphosphate; this definition includes cyclic-nucleotides (nucleoside cyclic phosphates).	20	521	0.0102876
GO:0005981	regulation of glycogen catabolic process	BP	Any process that modulates the frequency, rate or extent of the chemical reactions and pathways resulting in the breakdown of glycogen.	3	9	0.0104483
GO:0007155	cell adhesion	BP	The attachment of a cell, either to another cell or to an underlying substrate such as the extracellular matrix, via cell adhesion molecules.	30	825	0.0106066
GO:0042327	positive regulation of phosphorylation	BP	Any process that activates or increases the frequency, rate or extent of addition of phosphate groups to a molecule.	20	504	0.0106066
GO:0005978	glycogen biosynthetic process	BP	The chemical reactions and pathways resulting in the formation of glycogen, a polydisperse, highly branched glucan composed of chains of D-glucose residues.	5	37	0.0106997
GO:0009250	glucan biosynthetic process	BP	The chemical reactions and pathways resulting in the formation of glucans, polysaccharides consisting only of glucose residues.	5	37	0.0106997
GO:0009967	positive regulation of signal transduction	BP	Any process that activates or increases the frequency, rate or extent of signal transduction.	28	858	0.0106997
GO:0018130	heterocycle biosynthetic process	BP	The chemical reactions and pathways resulting in the formation of heterocyclic compounds, those with a cyclic molecular structure and at least two different atoms in the ring (or rings).	68	2991	0.0106997
GO:0044264	cellular polysaccharide metabolic process	BP	The chemical reactions and pathways involving polysaccharides, polymers of more than 10 monosaccharide residues joined by glycosidic linkages, as carried out by individual cells.	7	77	0.0106997
GO:0045935	positive regulation of nucleobase-containing compound metabolic process	BP	Any cellular process that activates or increases the frequency, rate or extent of the chemical reactions and pathways involving nucleobases, nucleosides, nucleotides and nucleic acids.	35	1202	0.0106997
GO:0060973	cell migration involved in heart development	BP	The orderly movement of a cell from one site to another that will contribute to the progression of the heart over time, from its initial formation, to the mature organ.	3	8	0.0106997
GO:0007187	G-protein coupled receptor signaling pathway, coupled to cyclic nucleotide second messenger	BP	The series of molecular signals generated as a consequence of a G-protein coupled receptor binding to its physiological ligand, where the pathway proceeds with activation or inhibition of a nucleotide cyclase activity and a subsequent change in the concentration of a cyclic nucleotide.	8	108	0.0109099
GO:0019438	aromatic compound biosynthetic process	BP	The chemical reactions and pathways resulting in the formation of aromatic compounds, any substance containing an aromatic carbon ring.	68	2994	0.0109183
GO:0019318	hexose metabolic process	BP	The chemical reactions and pathways involving a hexose, any monosaccharide with a chain of six carbon atoms in the molecule.	11	211	0.0110336
GO:0031401	positive regulation of protein modification process	BP	Any process that activates or increases the frequency, rate or extent of the covalent alteration of one or more amino acid residues within a protein.	22	595	0.0110448
GO:0022610	biological adhesion	BP	The attachment of a cell or organism to a substrate or other organism.	30	832	0.011405
GO:1901292	nucleoside phosphate catabolic process	BP	The chemical reactions and pathways resulting in the breakdown of a nucleoside phosphate.	20	531	0.0117663
GO:0008217	regulation of blood pressure	BP	Any process that modulates the force with which blood travels through the circulatory system. The process is controlled by a balance of processes that increase pressure and decrease pressure.	9	148	0.0119151
GO:0051147	regulation of muscle cell differentiation	BP	Any process that modulates the frequency, rate or extent of muscle cell differentiation.	8	100	0.0122786
GO:0023056	positive regulation of signaling	BP	Any process that activates, maintains or increases the frequency, rate or extent of a signaling process.	29	911	0.0124334
GO:0000902	cell morphogenesis	BP	The developmental process in which the size or shape of a cell is generated and organized.	29	831	0.0124446
GO:0090257	regulation of muscle system process	BP	Any process that modulates the frequency, rate or extent of a muscle system process, a multicellular organismal process carried out by any of the organs or tissues in a muscle system.	9	134	0.0124446
GO:0007243	intracellular protein kinase cascade	BP	A series of reactions in which a signal is passed on to downstream proteins within the cell by sequential protein phosphorylation and activation of the cascade components.	27	838	0.0124642
GO:0046434	organophosphate catabolic process	BP	The chemical reactions and pathways resulting in the breakdown of organophosphates, any phosphate-containing organic compound.	21	580	0.0128376
GO:0055006	cardiac cell development	BP	The process whose specific outcome is the progression of a cardiac cell over time, from its formation to the mature state. A cardiac cell is a cell that will form part of the cardiac organ of an individual.	6	50	0.0128767
GO:0006139	nucleobase-containing compound metabolic process	BP	Any cellular metabolic process involving nucleobases, nucleosides, nucleotides and nucleic acids.	91	4468	0.0130308
GO:0010647	positive regulation of cell communication	BP	Any process that increases the frequency, rate or extent of cell communication. Cell communication is the process that mediates interactions between a cell and its surroundings. Encompasses interactions such as signaling or attachment between one cell and another cell, between a cell and an extracellular matrix, or between a cell and any other aspect of its environment.	29	915	0.0134636
GO:0016049	cell growth	BP	The process in which a cell irreversibly increases in size over time by accretion and biosynthetic production of matter similar to that already present.	15	346	0.0134636
GO:0001558	regulation of cell growth	BP	Any process that modulates the frequency, rate, extent or direction of cell growth.	13	282	0.0140154
GO:0051173	positive regulation of nitrogen compound metabolic process	BP	Any process that activates or increases the frequency, rate or extent of the chemical reactions and pathways involving nitrogen or nitrogenous compounds.	35	1230	0.0140154
GO:0051928	positive regulation of calcium ion transport	BP	Any process that activates or increases the frequency, rate or extent of the directed movement of calcium ions into, out of or within a cell, or between cells, by means of some agent such as a transporter or pore.	6	66	0.0140154
GO:0048742	regulation of skeletal muscle fiber development	BP	Any process that modulates the frequency, rate or extent of skeletal muscle fiber development. Muscle fibers are formed by the maturation of myotubes. They can be classed as slow, intermediate/fast or fast.	6	53	0.0151074
GO:0007267	cell-cell signaling	BP	Any process that mediates the transfer of information from one cell to another.	25	744	0.0152676
GO:0007631	feeding behavior	BP	Behavior associated with the intake of food.	7	96	0.015389
GO:0006937	regulation of muscle contraction	BP	Any process that modulates the frequency, rate or extent of muscle contraction.	8	110	0.0154787
GO:0031109	microtubule polymerization or depolymerization	BP	Assembly or disassembly of microtubules by the addition or removal of tubulin heterodimers from a microtubule.	6	61	0.0155336
GO:0005976	polysaccharide metabolic process	BP	The chemical reactions and pathways involving a polysaccharide, a polymer of many (typically more than 10) monosaccharide residues linked glycosidically.	7	84	0.0155766
GO:0050920	regulation of chemotaxis	BP	Any process that modulates the frequency, rate or extent of the directed movement of a motile cell or organism in response to a specific chemical concentration gradient.	8	108	0.0157625
GO:0044708	single-organism behavior	BP	The specific behavior of a single organism in response to external or internal stimuli.	17	400	0.0161645
GO:0043270	positive regulation of ion transport	BP	Any process that activates or increases the frequency, rate or extent of the directed movement of charged atoms or small charged molecules into, out of or within a cell, or between cells, by means of some agent such as a transporter or pore.	9	144	0.0164931
GO:0007389	pattern specification process	BP	Any developmental process that results in the creation of defined areas or spaces within an organism to which cells respond and eventually are instructed to differentiate.	17	421	0.0166463
GO:0010676	positive regulation of cellular carbohydrate metabolic process	BP	Any process that increases the rate, extent or frequency of the chemical reactions and pathways involving carbohydrates, any of a group of organic compounds based of the general formula Cx(H2O)y, as carried out by individual cells.	5	40	0.0170055
GO:0007204	elevation of cytosolic calcium ion concentration	BP	Any process that increases the concentration of calcium ions in the cytosol.	10	184	0.0171398
GO:0048520	positive regulation of behavior	BP	Any process that activates or increases the frequency, rate or extent of behavior, the internally coordinated responses (actions or inactions) of whole living organisms (individuals or groups) to internal or external stimuli.	7	95	0.0172054
GO:0048638	regulation of developmental growth	BP	Any process that modulates the frequency, rate or extent of developmental growth.	9	133	0.0173328
GO:0007399	nervous system development	BP	The process whose specific outcome is the progression of nervous tissue over time, from its formation to its mature state.	43	1521	0.0174499
GO:0010906	regulation of glucose metabolic process	BP	Any process that modulates the rate, frequency or extent of glucose metabolism. Glucose metabolic processes are the chemical reactions and pathways involving glucose, the aldohexose gluco-hexose.	7	89	0.0174499
GO:0022603	regulation of anatomical structure morphogenesis	BP	Any process that modulates the frequency, rate or extent of anatomical structure morphogenesis.	23	649	0.0174499
GO:0048878	chemical homeostasis	BP	Any biological process involved in the maintenance of an internal steady state of a chemical.	22	679	0.0174499
GO:0043410	positive regulation of MAPK cascade	BP	Any process that activates or increases the frequency, rate or extent of signal transduction mediated by the MAPK cascade.	14	297	0.0178775
GO:0005996	monosaccharide metabolic process	BP	The chemical reactions and pathways involving monosaccharides, the simplest carbohydrates. They are polyhydric alcohols containing either an aldehyde or a keto group and between three to ten or more carbon atoms. They form the constitutional repeating units of oligo- and polysaccharides.	11	229	0.0181974
GO:0032270	positive regulation of cellular protein metabolic process	BP	Any process that activates or increases the frequency, rate or extent of the chemical reactions and pathways involving a protein, occurring at the level of an individual cell.	23	679	0.0188784
GO:0030804	positive regulation of cyclic nucleotide biosynthetic process	BP	Any process that activates or increases the frequency, rate or extent of the chemical reactions and pathways resulting in the formation of cyclic nucleotides.	6	71	0.0190864
GO:0009968	negative regulation of signal transduction	BP	Any process that stops, prevents, or reduces the frequency, rate or extent of signal transduction.	24	721	0.019417
GO:0035810	positive regulation of urine volume	BP	Any process that increases the amount of urine excreted from the body over a unit of time.	3	10	0.0194804
GO:1901362	organic cyclic compound biosynthetic process	BP	The chemical reactions and pathways resulting in the formation of organic cyclic compound.	68	3097	0.0195713
GO:0051338	regulation of transferase activity	BP	Any process that modulates the frequency, rate or extent of transferase activity, the catalysis of the transfer of a group, e.g. a methyl group, glycosyl group, acyl group, phosphorus-containing, or other groups, from one compound (generally regarded as the donor) to another compound (generally regarded as the acceptor). Transferase is the systematic name for any enzyme of EC class 2.	20	544	0.0196508
GO:0031324	negative regulation of cellular metabolic process	BP	Any process that stops, prevents, or reduces the frequency, rate or extent of the chemical reactions and pathways by which individual cells transform chemical substances.	36	1341	0.0202932
GO:0031399	regulation of protein modification process	BP	Any process that modulates the frequency, rate or extent of the covalent alteration of one or more amino acid residues within a protein.	28	904	0.0202932
GO:0034220	ion transmembrane transport	BP	A process in which an ion is transported from one side of a membrane to the other by means of some agent such as a transporter or pore.	21	567	0.0202932
GO:0043255	regulation of carbohydrate biosynthetic process	BP	Any process that modulates the frequency, rate or extent of the chemical reactions and pathways resulting in the formation of carbohydrates.	6	62	0.0202932
GO:0048589	developmental growth	BP	The increase in size or mass of an entire organism, a part of an organism or a cell, where the increase in size or mass has the specific outcome of the progression of the organism over time from one condition to another.	14	293	0.0202932
GO:0006725	cellular aromatic compound metabolic process	BP	The chemical reactions and pathways involving aromatic compounds, any organic compound characterized by one or more planar rings, each of which contains conjugated double bonds and delocalized pi electrons, as carried out by individual cells.	92	4624	0.0205602
GO:0035637	multicellular organismal signaling	BP	The transfer of information occurring at the level of a multicellular organism.	22	608	0.0223113
GO:0019932	second-messenger-mediated signaling	BP	Any intracellular signal transduction in which the signal is passed on within the cell via a second messenger; a small molecule or ion that can be quickly generated or released from intracellular stores, and can diffuse within the cell. Second-messenger signaling includes production or release of the second messenger, and effectors downstream of the second messenger that further transmit the sign…	9	146	0.0227665
GO:0040013	negative regulation of locomotion	BP	Any process that stops, prevents, or reduces the frequency, rate or extent of locomotion of a cell or organism.	10	168	0.0227665
GO:0030803	negative regulation of cyclic nucleotide biosynthetic process	BP	Any process that stops, prevents, or reduces the frequency, rate or extent of the chemical reactions and pathways resulting in the formation of cyclic nucleotides.	4	24	0.0228656
GO:0030810	positive regulation of nucleotide biosynthetic process	BP	Any process that activates or increases the frequency, rate or extent of the chemical reactions and pathways resulting in the formation of nucleotides.	6	74	0.0228656
GO:0030818	negative regulation of cAMP biosynthetic process	BP	Any process that stops, prevents, or reduces the frequency, rate or extent of the chemical reactions and pathways resulting in the formation of the nucleotide cAMP (cyclic AMP, adenosine 3',5'-cyclophosphate).	4	24	0.0228656
GO:0032846	positive regulation of homeostatic process	BP	Any process that activates or increases the frequency, rate, or extent of a homeostatic process.	6	71	0.0228656
GO:1900373	positive regulation of purine nucleotide biosynthetic process	BP	Any process that activates or increases the frequency, rate or extent of purine nucleotide biosynthetic processes.	6	74	0.0228656
GO:0032516	positive regulation of phosphoprotein phosphatase activity	BP	Any process that activates or increases the activity of a phosphoprotein phosphatase.	3	8	0.0229023
GO:0044281	small molecule metabolic process	BP	The chemical reactions and pathways involving small molecules, any low molecular weight, monomeric, non-encoded molecule.	43	1860	0.0235374
GO:0000122	negative regulation of transcription from RNA polymerase II promoter	BP	Any process that stops, prevents, or reduces the frequency, rate or extent of transcription from an RNA polymerase II promoter.	20	566	0.0236931
GO:0030801	positive regulation of cyclic nucleotide metabolic process	BP	Any process that activates or increases the frequency, rate or extent of the chemical reactions and pathways involving cyclic nucleotides.	6	75	0.0236931
GO:0046483	heterocycle metabolic process	BP	The chemical reactions and pathways involving heterocyclic compounds, those with a cyclic molecular structure and at least two different atoms in the ring (or rings).	91	4587	0.0237545
GO:0009165	nucleotide biosynthetic process	BP	The chemical reactions and pathways resulting in the formation of nucleotides, any nucleoside that is esterified with (ortho)phosphate or an oligophosphate at any hydroxyl group on the glycose moiety; may be mono-, di- or triphosphate; this definition includes cyclic-nucleotides (nucleoside cyclic phosphates).	11	260	0.0239887
GO:0006816	calcium ion transport	BP	The directed movement of calcium (Ca) ions into, out of or within a cell, or between cells, by means of some agent such as a transporter or pore.	13	279	0.0240697
GO:0007188	adenylate cyclase-modulating G-protein coupled receptor signaling pathway	BP	The series of molecular signals generated as a consequence of a G-protein coupled receptor binding to its physiological ligand, where the pathway proceeds through activation or inhibition of adenylyl cyclase activity and a subsequent change in the concentration of cyclic AMP (cAMP).	7	99	0.0246167
GO:0042755	eating behavior	BP	The specific behavior of an organism relating to the intake of food, any substance (usually solid) that can be metabolized by an organism to give energy and build tissue.	4	32	0.0246167
GO:1901293	nucleoside phosphate biosynthetic process	BP	The chemical reactions and pathways resulting in the formation of a nucleoside phosphate.	11	262	0.0252734
GO:0031329	regulation of cellular catabolic process	BP	Any process that modulates the frequency, rate or extent of the chemical reactions and pathways resulting in the breakdown of substances, carried out by individual cells.	18	463	0.0257444
GO:0032412	regulation of ion transmembrane transporter activity	BP	Any process that modulates the activity of an ion transporter.	7	94	0.0263494
GO:0009154	purine ribonucleotide catabolic process	BP	The chemical reactions and pathways resulting in the breakdown of a purine ribonucleotide, a compound consisting of ribonucleoside (a purine base linked to a ribose sugar) esterified with a phosphate group at either the 3' or 5'-hydroxyl group of the sugar.	18	480	0.0266254
GO:0009261	ribonucleotide catabolic process	BP	The chemical reactions and pathways resulting in the breakdown of a ribonucleotide, a compound consisting of ribonucleoside (a base linked to a ribose sugar) esterified with a phosphate group at either the 3' or 5'-hydroxyl group of the sugar.	18	480	0.0266254
GO:0006357	regulation of transcription from RNA polymerase II promoter	BP	Any process that modulates the frequency, rate or extent of transcription from an RNA polymerase II promoter.	35	1291	0.0272629
GO:0030800	negative regulation of cyclic nucleotide metabolic process	BP	Any process that stops, prevents, or reduces the frequency, rate or extent of the chemical reactions and pathways involving cyclic nucleotides.	4	26	0.0275096
GO:0030815	negative regulation of cAMP metabolic process	BP	Any process that stops, prevents, or reduces the frequency, rate or extent of the chemical reactions and pathways involving the nucleotide cAMP (cyclic AMP, adenosine 3',5'-cyclophosphate).	4	26	0.0275096
GO:0009887	organ morphogenesis	BP	Morphogenesis of an organ. An organ is defined as a tissue or set of tissues that work together to perform a specific function or functions. Morphogenesis is the process in which anatomical structures are generated and organized. Organs are commonly observed as visibly distinct structures, but may also exist as loosely associated clusters of cells that work together to perform a specific function…	25	769	0.0276524
GO:0007169	transmembrane receptor protein tyrosine kinase signaling pathway	BP	A series of molecular signals initiated by the binding of an extracellular ligand to a receptor on the surface of the target cell where the receptor possesses tyrosine kinase activity, and ending with regulation of a downstream cellular process, e.g. transcription.	16	376	0.0282381
GO:0007268	synaptic transmission	BP	The process of communication from a neuron to a target (neuron, muscle, or secretory cell) across a synapse.	18	464	0.0283734
GO:0051246	regulation of protein metabolic process	BP	Any process that modulates the frequency, rate or extent of the chemical reactions and pathways involving a protein.	36	1369	0.0283734
GO:0030809	negative regulation of nucleotide biosynthetic process	BP	Any process that stops, prevents, or reduces the frequency, rate or extent of the chemical reactions and pathways resulting in the formation of nucleotides.	4	26	0.0284029
GO:1900372	negative regulation of purine nucleotide biosynthetic process	BP	Any process that stops, prevents or reduces the frequency, rate or extent of purine nucleotide biosynthetic processes.	4	26	0.0284029
GO:0060341	regulation of cellular localization	BP	Any process that modulates the frequency, rate or extent of a process in which a cell, a substance, or a cellular entity is transported to, or maintained in a specific location within or in the membrane of a cell.	23	728	0.0284673
GO:0007205	protein kinase C-activating G-protein coupled receptor signaling pathway	BP	The series of molecular signals generated as a consequence of a G-protein coupled receptor binding to its physiological ligand, where the pathway proceeds with activation of protein kinase C (PKC). PKC is activated by second messengers including diacylglycerol (DAG).	4	28	0.0285243
GO:0043549	regulation of kinase activity	BP	Any process that modulates the frequency, rate or extent of kinase activity, the catalysis of the transfer of a phosphate group, usually from ATP, to a substrate molecule.	19	522	0.0306623
GO:0010524	positive regulation of calcium ion transport into cytosol	BP	Any process that increases the rate of the directed movement of calcium ions into the cytosol of a cell. The cytosol is that part of the cytoplasm that does not contain membranous or particulate subcellular components.	4	32	0.031056
GO:0022898	regulation of transmembrane transporter activity	BP	Any process that modulates the frequency, rate or extent of transmembrane transporter activity.	7	99	0.0314831
GO:0042221	response to chemical stimulus	BP	Any process that results in a change in state or activity of a cell or an organism (in terms of movement, secretion, enzyme production, gene expression, etc.) as a result of a chemical stimulus.	50	2297	0.0314831
GO:0043408	regulation of MAPK cascade	BP	Any process that modulates the frequency, rate or extent of signal transduction mediated by the MAP kinase (MAPK) cascade.	17	442	0.0314831
GO:0045913	positive regulation of carbohydrate metabolic process	BP	Any process that activates or increases the frequency, rate or extent of the chemical reactions and pathways involving carbohydrate.	5	47	0.0314831
GO:0048662	negative regulation of smooth muscle cell proliferation	BP	Any process that stops, prevents or reduces the rate or extent of smooth muscle cell proliferation.	4	33	0.0314831
GO:0010810	regulation of cell-substrate adhesion	BP	Any process that modulates the frequency, rate or extent of cell-substrate adhesion. Cell-substrate adhesion is the attachment of a cell to the underlying substrate via adhesion molecules.	8	109	0.0318823
GO:0005979	regulation of glycogen biosynthetic process	BP	Any process that modulates the frequency, rate or extent of the chemical reactions and pathways resulting in the formation of glycogen.	4	27	0.0318832
GO:0010962	regulation of glucan biosynthetic process	BP	Any process that modulates the rate, frequency, or extent of glucan biosynthesis. Glucan biosynthetic processes are the chemical reactions and pathways resulting in the formation of glucans, polysaccharides consisting only of glucose residues.	4	27	0.0318832
GO:0048259	regulation of receptor-mediated endocytosis	BP	Any process that modulates the frequency, rate or extent of receptor mediated endocytosis, the uptake of external materials by cells, utilizing receptors to ensure specificity of transport.	5	45	0.0321003
GO:0034641	cellular nitrogen compound metabolic process	BP	The chemical reactions and pathways involving various organic and inorganic nitrogenous compounds, as carried out by individual cells.	92	4724	0.0325675
GO:0001501	skeletal system development	BP	The process whose specific outcome is the progression of the skeleton over time, from its formation to the mature structure. The skeleton is the bony framework of the body in vertebrates (endoskeleton) or the hard outer envelope of insects (exoskeleton or dermoskeleton).	15	363	0.0334617
GO:0014002	astrocyte development	BP	The process aimed at the progression of an astrocyte over time, from initial commitment of the cell to a specific fate, to the fully functional differentiated cell. An astrocyte is the most abundant type of glial cell. Astrocytes provide support for neurons and regulate the environment in which they function.	3	12	0.0339169
GO:0006468	protein phosphorylation	BP	The process of introducing a phosphate group on to a protein.	34	1178	0.0339431
GO:0033692	cellular polysaccharide biosynthetic process	BP	The chemical reactions and pathways resulting in the formation of polysaccharides, polymers of many (typically more than 10) monosaccharide residues linked glycosidically, occurring at the level of an individual cell.	5	49	0.0342197
GO:0031110	regulation of microtubule polymerization or depolymerization	BP	Any process that modulates the frequency, rate or extent of microtubule polymerization or depolymerization by the addition or removal of tubulin heterodimers from a microtubule.	5	50	0.034688
GO:0050877	neurological system process	BP	A organ system process carried out by any of the organs or tissues of neurological system.	37	1945	0.0347904
GO:0023057	negative regulation of signaling	BP	Any process that stops, prevents, or reduces the frequency, rate or extent of a signaling process.	24	761	0.0350918
GO:0032268	regulation of cellular protein metabolic process	BP	Any process that modulates the frequency, rate or extent of the chemical reactions and pathways involving a protein, occurring at the level of an individual cell.	32	1166	0.0355091
GO:0033002	muscle cell proliferation	BP	The expansion of a muscle cell population by cell division.	8	136	0.0356663
GO:0006355	regulation of transcription, DNA-dependent	BP	Any process that modulates the frequency, rate or extent of cellular DNA-dependent transcription.	59	2603	0.0360901
GO:0006813	potassium ion transport	BP	The directed movement of potassium ions (K+) into, out of or within a cell, or between cells, by means of some agent such as a transporter or pore.	10	177	0.0360901
GO:0010648	negative regulation of cell communication	BP	Any process that decreases the frequency, rate or extent of cell communication. Cell communication is the process that mediates interactions between a cell and its surroundings. Encompasses interactions such as signaling or attachment between one cell and another cell, between a cell and an extracellular matrix, or between a cell and any other aspect of its environment.	24	763	0.0360901
GO:0035809	regulation of urine volume	BP	Any process that modulates the amount of urine excreted from the body over a unit of time.	3	16	0.0360901
GO:0043266	regulation of potassium ion transport	BP	Any process that modulates the frequency, rate or extent of the directed movement of potassium ions (K+) into, out of or within a cell, or between cells, by means of some agent such as a transporter or pore.	5	47	0.0360901
GO:0070838	divalent metal ion transport	BP	The directed movement of divalent metal cations, any metal ion with a +2 electric charge, into, out of or within a cell, or between cells, by means of some agent such as a transporter or pore.	13	296	0.0360901
GO:0072383	plus-end-directed vesicle transport along microtubule	BP	The directed movement of a vesicle towards the plus end of a microtubule, mediated by motor proteins. This process begins with the attachment of a vesicle to a microtubule, and ends when the vesicle reaches its final destination.	2	2	0.0360901
GO:0072386	plus-end-directed organelle transport along microtubule	BP	The directed movement of an organelle towards the plus end of a microtubule, mediated by motor proteins. This process begins with the attachment of an organelle to a microtubule, and ends when the organelle reaches its final destination.	2	2	0.0360901
GO:0060326	cell chemotaxis	BP	The directed movement of a motile cell guided by a specific chemical concentration gradient. Movement may be towards a higher concentration (positive chemotaxis) or towards a lower concentration (negative chemotaxis).	8	147	0.0364622
GO:2001141	regulation of RNA biosynthetic process	BP	Any process that modulates the frequency, rate or extent of RNA biosynthetic process.	59	2607	0.0364622
GO:0006807	nitrogen compound metabolic process	BP	The chemical reactions and pathways involving organic or inorganic compounds that contain nitrogen, including (but not limited to) nitrogen fixation, nitrification, denitrification, assimilatory/dissimilatory nitrate reduction and the interconversion of nitrogenous organic matter and ammonium.	96	5020	0.0369234
GO:0010811	positive regulation of cell-substrate adhesion	BP	Any process that increases the frequency, rate or extent of cell-substrate adhesion. Cell-substrate adhesion is the attachment of a cell to the underlying substrate via adhesion molecules.	6	65	0.0369234
GO:1900543	negative regulation of purine nucleotide metabolic process	BP	Any process that stops, prevents or reduces the frequency, rate or extent of purine nucleotide metabolic process.	4	29	0.0374946
GO:0072511	divalent inorganic cation transport	BP	The directed movement of inorganic cations with a valency of two into, out of or within a cell, or between cells, by means of some agent such as a transporter or pore. Inorganic cations are atoms or small molecules with a positive charge which do not contain carbon in covalent linkage.	13	299	0.0375678
GO:0042592	homeostatic process	BP	Any biological process involved in the maintenance of an internal steady state.	29	1073	0.0386933
GO:0009952	anterior/posterior pattern specification	BP	The regionalization process in which specific areas of cell differentiation are determined along the anterior-posterior axis. The anterior-posterior axis is defined by a line that runs from the head or mouth of an organism to the tail or opposite end of the organism.	10	200	0.038865
GO:0090407	organophosphate biosynthetic process	BP	The chemical reactions and pathways resulting in the biosynthesis of deoxyribose phosphate, the phosphorylated sugar 2-deoxy-erythro-pentose.	14	412	0.0395682
GO:0045980	negative regulation of nucleotide metabolic process	BP	Any process that stops, prevents, or reduces the frequency, rate or extent of the chemical reactions and pathways involving nucleotides.	4	31	0.0401455
GO:0009790	embryo development	BP	The process whose specific outcome is the progression of an embryo from its formation until the end of its embryonic life stage. The end of the embryonic stage is organism-specific. For example, for mammals, the process would begin with zygote formation and end with birth. For insects, the process would begin at zygote formation and end with larval hatching. For plant zygotic embryos, this would …	29	979	0.0412611
GO:0010466	negative regulation of peptidase activity	BP	Any process that stops or reduces the rate of peptidase activity, the hydrolysis of peptide bonds within proteins.	9	223	0.042065
GO:0003273	cell migration involved in endocardial cushion formation	BP	The orderly movement of a cell from one site to another that will contribute to the formation of an endocardial cushion. The endocardial cushion is a specialized region of mesenchymal cells that will give rise to the heart septa and valves.	2	3	0.0422504
GO:0010522	regulation of calcium ion transport into cytosol	BP	Any process that modulates the rate of the directed movement of calcium ions into the cytosol of a cell. The cytosol is that part of the cytoplasm that does not contain membranous or particulate subcellular components.	5	58	0.0442807
GO:0015980	energy derivation by oxidation of organic compounds	BP	The chemical reactions and pathways by which a cell derives energy from organic compounds; results in the oxidation of the compounds from which energy is released.	8	159	0.0442807
GO:0009892	negative regulation of metabolic process	BP	Any process that stops, prevents, or reduces the frequency, rate or extent of the chemical reactions and pathways within a cell or an organism.	37	1505	0.0447563
GO:0052547	regulation of peptidase activity	BP	Any process that modulates the frequency, rate or extent of peptidase activity, the hydrolysis of peptide bonds within proteins.	12	350	0.0447563
GO:0032409	regulation of transporter activity	BP	Any process that modulates the activity of a transporter.	7	108	0.0451999
GO:0060986	endocrine hormone secretion	BP	The regulated release of a hormone into the circulatory system.	4	35	0.0455749
GO:0044249	cellular biosynthetic process	BP	The chemical reactions and pathways resulting in the formation of substances, carried out by individual cells.	82	4199	0.0456738
GO:0030811	regulation of nucleotide catabolic process	BP	Any process that modulates the frequency, rate or extent of the chemical reactions and pathways resulting in the breakdown of nucleotides.	12	243	0.0458438
GO:0033121	regulation of purine nucleotide catabolic process	BP	Any process that modulates the frequency, rate or extent of the chemical reactions and pathways resulting in the breakdown of purine nucleotides.	12	243	0.0458438
GO:0007423	sensory organ development	BP	The process whose specific outcome is the progression of sensory organs over time, from its formation to the mature structure.	17	463	0.0465036
GO:0010557	positive regulation of macromolecule biosynthetic process	BP	Any process that increases the rate, frequency or extent of the chemical reactions and pathways resulting in the formation of a macromolecule, any molecule of high relative molecular mass, the structure of which essentially comprises the multiple repetition of units derived, actually or conceptually, from molecules of low relative molecular mass.	32	1194	0.0465735
GO:0051345	positive regulation of hydrolase activity	BP	Any process that activates or increases the frequency, rate or extent of hydrolase activity, the catalysis of the hydrolysis of various bonds.	13	324	0.046983
GO:0048641	regulation of skeletal muscle tissue development	BP	Any process that modulates the frequency, rate or extent of skeletal muscle tissue development.	6	73	0.0472995
GO:0003164	His-Purkinje system development	BP	The process whose specific outcome is the progression of the His-Purkinje system over time, from its formation to the mature structure. The His-Purkinje system receives signals from the AV node and is composed of the fibers that regulate cardiac muscle contraction in the ventricles.	2	4	0.0474235
GO:0003166	bundle of His development	BP	The process whose specific outcome is the progression of the bundle of His over time, from its formation to the mature structure. The bundle of His is part of the His-Purkinje system that transmits signals from the AV node to the cardiac Purkinje fibers.	2	4	0.0474235
GO:0045807	positive regulation of endocytosis	BP	Any process that activates or increases the frequency, rate or extent of endocytosis.	6	81	0.0475246
GO:0001933	negative regulation of protein phosphorylation	BP	Any process that stops, prevents or reduces the rate of addition of phosphate groups to amino acids within a protein.	10	215	0.0487475
GO:0003197	endocardial cushion development	BP	The progression of a cardiac cushion over time, from its initial formation to the mature structure. The endocardial cushion is a specialized region of mesenchymal cells that will give rise to the heart septa and valves.	4	28	0.0487475
GO:0009118	regulation of nucleoside metabolic process	BP	Any process that modulates the frequency, rate or extent of the chemical reactions and pathways involving nucleosides.	12	246	0.0487475
GO:0019226	transmission of nerve impulse	BP	The neurological system process in which a signal is transmitted through the nervous system by synaptic transmission and the sequential electrochemical polarization and depolarization that travels across the membrane of a nerve cell (neuron) in response to stimulation.	20	579	0.0487475
GO:0034637	cellular carbohydrate biosynthetic process	BP	The chemical reactions and pathways resulting in the formation of carbohydrates, any of a group of organic compounds based of the general formula Cx(H2O)y, carried out by individual cells.	5	56	0.0487475
GO:0000271	polysaccharide biosynthetic process	BP	The chemical reactions and pathways resulting in the formation of a polysaccharide, a polymer of many (typically more than 10) monosaccharide residues linked glycosidically.	5	54	0.0488462
GO:0030819	positive regulation of cAMP biosynthetic process	BP	Any process that activates or increases the frequency, rate or extent of the chemical reactions and pathways resulting in the formation of the nucleotide cAMP (cyclic AMP, adenosine 3',5'-cyclophosphate).	5	61	0.0494854
GO:0051481	reduction of cytosolic calcium ion concentration	BP	Any process that decreases the concentration of calcium ions in the cytodol.	3	11	0.049692
GO:0071900	regulation of protein serine/threonine kinase activity	BP	Any process that modulates the rate, frequency, or extent of protein serine/threonine kinase activity.	13	311	0.049692
GO:0032885	regulation of polysaccharide biosynthetic process	BP	Any process that modulates the frequency, rate or extent of the chemical reactions and pathways resulting in the formation of polysaccharides.	4	31	0.0499515
GO:0045944	positive regulation of transcription from RNA polymerase II promoter	BP	Any process that activates or increases the frequency, rate or extent of transcription from an RNA polymerase II promoter.	29	762	0.0140419
GO:0019318	hexose metabolic process	BP	The chemical reactions and pathways involving a hexose, any monosaccharide with a chain of six carbon atoms in the molecule.	12	211	0.0141327
GO:0043547	positive regulation of GTPase activity	BP	Any process that activates or increases the activity of a GTPase.	10	119	0.0144897
GO:0006006	glucose metabolic process	BP	The chemical reactions and pathways involving glucose, the aldohexose gluco-hexose. D-glucose is dextrorotatory and is sometimes known as dextrose; it is an important source of energy for living organisms and is found free as well as combined in homo- and hetero-oligosaccharides and polysaccharides.	11	182	0.0147967
GO:0008347	glial cell migration	BP	The orderly movement of a glial cell, non-neuronal cells that provide support and nutrition, maintain homeostasis, form myelin, and participate in signal transmission in the nervous system.	4	17	0.0150311
GO:1901068	guanosine-containing compound metabolic process	BP	The chemical reactions and pathways involving guanosine-containing compounds (guanosines).	18	378	0.0152844
GO:0019226	transmission of nerve impulse	BP	The neurological system process in which a signal is transmitted through the nervous system by synaptic transmission and the sequential electrochemical polarization and depolarization that travels across the membrane of a nerve cell (neuron) in response to stimulation.	25	579	0.0156558
GO:1901565	organonitrogen compound catabolic process	BP	The chemical reactions and pathways resulting in the breakdown of organonitrogen compound.	26	679	0.0158046
GO:0007188	adenylate cyclase-modulating G-protein coupled receptor signaling pathway	BP	The series of molecular signals generated as a consequence of a G-protein coupled receptor binding to its physiological ligand, where the pathway proceeds through activation or inhibition of adenylyl cyclase activity and a subsequent change in the concentration of cyclic AMP (cAMP).	8	99	0.0160205
GO:0036293	response to decreased oxygen levels	BP	Any process that results in a change in state or activity of a cell or an organism (in terms of movement, secretion, enzyme production, gene expression, etc.) as a result of a stimulus reflecting a decline in the level of oxygen.	10	135	0.0162118
GO:0033124	regulation of GTP catabolic process	BP	Any process that modulates the frequency, rate or extent of the chemical reactions and pathways resulting in the breakdown of GTP, guanosine triphosphate.	14	213	0.0166049
GO:0010628	positive regulation of gene expression	BP	Any process that increases the frequency, rate or extent of gene expression. Gene expression is the process in which a gene's coding sequence is converted into a mature gene product or products (proteins or RNA). This includes the production of an RNA transcript as well as any processing to produce a mature RNA product or an mRNA (for protein-coding genes) and the translation of that mRNA into pr…	39	1146	0.0169102
GO:0032881	regulation of polysaccharide metabolic process	BP	Any process that modulates the frequency, rate or extent of the chemical reactions and pathways involving polysaccharides.	5	34	0.0172201
GO:0006813	potassium ion transport	BP	The directed movement of potassium ions (K+) into, out of or within a cell, or between cells, by means of some agent such as a transporter or pore.	12	177	0.0172831
GO:0009887	organ morphogenesis	BP	Morphogenesis of an organ. An organ is defined as a tissue or set of tissues that work together to perform a specific function or functions. Morphogenesis is the process in which anatomical structures are generated and organized. Organs are commonly observed as visibly distinct structures, but may also exist as loosely associated clusters of cells that work together to perform a specific function…	30	769	0.0172831
GO:0032103	positive regulation of response to external stimulus	BP	Any process that activates, maintains or increases the rate of a response to an external stimulus.	10	157	0.0179857
GO:0060429	epithelium development	BP	The process whose specific outcome is the progression of an epithelium over time, from its formation to the mature structure. An epithelium is a tissue that covers the internal or external surfaces of an anatomical structure.	30	801	0.0182736
GO:0007204	elevation of cytosolic calcium ion concentration	BP	Any process that increases the concentration of calcium ions in the cytosol.	11	184	0.0186591
GO:0005978	glycogen biosynthetic process	BP	The chemical reactions and pathways resulting in the formation of glycogen, a polydisperse, highly branched glucan composed of chains of D-glucose residues.	5	37	0.0191291
GO:0009250	glucan biosynthetic process	BP	The chemical reactions and pathways resulting in the formation of glucans, polysaccharides consisting only of glucose residues.	5	37	0.0191291
GO:0071900	regulation of protein serine/threonine kinase activity	BP	Any process that modulates the rate, frequency, or extent of protein serine/threonine kinase activity.	16	311	0.0194321
GO:0048705	skeletal system morphogenesis	BP	The process in which the anatomical structures of the skeleton are generated and organized.	12	194	0.019517
GO:0009611	response to wounding	BP	Any process that results in a change in state or activity of a cell or an organism (in terms of movement, secretion, enzyme production, gene expression, etc.) as a result of a stimulus indicating damage to the organism.	24	654	0.0197067
GO:0010740	positive regulation of intracellular protein kinase cascade	BP	Any process that increases the rate, frequency or extent of a series of reactions, mediated by protein kinases, which occurs as a result of a single trigger reaction or compound.	20	457	0.0197067
GO:0010811	positive regulation of cell-substrate adhesion	BP	Any process that increases the frequency, rate or extent of cell-substrate adhesion. Cell-substrate adhesion is the attachment of a cell to the underlying substrate via adhesion molecules.	7	65	0.0198087
GO:0007186	G-protein coupled receptor signaling pathway	BP	A series of molecular signals that proceeds with an activated receptor promoting the exchange of GDP for GTP on the alpha-subunit of an associated heterotrimeric G-protein complex. The GTP-bound activated alpha-G-protein then dissociates from the beta- and gamma-subunits to further transmit the signal within the cell. The pathway begins with receptor-ligand interaction, or for basal GPCR signalin…	36	1784	0.0201709
GO:0070482	response to oxygen levels	BP	Any process that results in a change in state or activity of a cell or an organism (in terms of movement, secretion, enzyme production, gene expression, etc.) as a result of a stimulus reflecting the presence, absence, or concentration of oxygen.	10	166	0.0201709
GO:2000507	positive regulation of energy homeostasis	BP	Any process that activates or increases the frequency, rate or extent of energy homeostasis.	2	2	0.0201709
GO:0038084	vascular endothelial growth factor signaling pathway	BP	A series of molecular signals initiated by the binding of a vascular endothelial growth factor (VEGF) to a receptor on the surface of the target cell, and ending with regulation of a downstream cellular process, e.g. transcription.	4	16	0.0203694
GO:0051254	positive regulation of RNA metabolic process	BP	Any process that activates or increases the frequency, rate or extent of the chemical reactions and pathways involving RNA.	37	1068	0.0203694
GO:0051338	regulation of transferase activity	BP	Any process that modulates the frequency, rate or extent of transferase activity, the catalysis of the transfer of a group, e.g. a methyl group, glycosyl group, acyl group, phosphorus-containing, or other groups, from one compound (generally regarded as the donor) to another compound (generally regarded as the acceptor). Transferase is the systematic name for any enzyme of EC class 2.	23	544	0.0203694
GO:0032844	regulation of homeostatic process	BP	Any process that modulates the frequency, rate, or extent of a homeostatic process.	14	278	0.0204459
GO:0032101	regulation of response to external stimulus	BP	Any process that modulates the frequency, rate or extent of a response to an external stimulus.	17	393	0.020624
GO:0010922	positive regulation of phosphatase activity	BP	Any process that increases the rate or frequency of phosphatase activity. Phosphatases catalyze the hydrolysis of phosphoric monoesters, releasing inorganic phosphate.	4	17	0.0207191
GO:0005975	carbohydrate metabolic process	BP	The chemical reactions and pathways involving carbohydrates, any of a group of organic compounds based of the general formula Cx(H2O)y. Includes the formation of carbohydrate derivatives by the addition of a carbohydrate residue to another molecule.	22	564	0.0207542
GO:0007189	adenylate cyclase-activating G-protein coupled receptor signaling pathway	BP	The series of molecular signals generated as a consequence of a G-protein coupled receptor binding to its physiological ligand, where the pathway proceeds through activation of adenylyl cyclase activity and a subsequent increase in the concentration of cyclic AMP (cAMP).	5	45	0.021262
GO:0044708	single-organism behavior	BP	The specific behavior of a single organism in response to external or internal stimuli.	19	400	0.0215409
GO:0032318	regulation of Ras GTPase activity	BP	Any process that modulates the activity of a GTPase of the Ras superfamily.	12	167	0.0225801
GO:0009628	response to abiotic stimulus	BP	Any process that results in a change in state or activity of a cell or an organism (in terms of movement, secretion, enzyme production, gene expression, etc.) as a result of an abiotic (non-living) stimulus.	24	631	0.0228253
GO:0032386	regulation of intracellular transport	BP	Any process that modulates the frequency, rate or extent of the directed movement of substances within cells.	15	299	0.0234425
GO:0007389	pattern specification process	BP	Any developmental process that results in the creation of defined areas or spaces within an organism to which cells respond and eventually are instructed to differentiate.	19	421	0.0235362
GO:0043467	regulation of generation of precursor metabolites and energy	BP	Any process that modulates the frequency, rate or extent of the chemical reactions and pathways resulting in the formation of precursor metabolites, substances from which energy is derived, and the processes involved in the liberation of energy from these substances.	6	58	0.0236304
GO:0043086	negative regulation of catalytic activity	BP	Any process that stops or reduces the activity of an enzyme.	21	568	0.0240208
GO:0001933	negative regulation of protein phosphorylation	BP	Any process that stops, prevents or reduces the rate of addition of phosphate groups to amino acids within a protein.	12	215	0.0242693
GO:0042311	vasodilation	BP	An increase in the internal diameter of blood vessels, especially arterioles or capillaries, usually resulting in a decrease in blood pressure.	6	61	0.0243565
GO:0005996	monosaccharide metabolic process	BP	The chemical reactions and pathways involving monosaccharides, the simplest carbohydrates. They are polyhydric alcohols containing either an aldehyde or a keto group and between three to ten or more carbon atoms. They form the constitutional repeating units of oligo- and polysaccharides.	12	229	0.0244602
GO:0006468	protein phosphorylation	BP	The process of introducing a phosphate group on to a protein.	41	1178	0.0245711
GO:0050918	positive chemotaxis	BP	The directed movement of a motile cell or organism towards a higher concentration of a chemical.	5	39	0.0249904
GO:0035810	positive regulation of urine volume	BP	Any process that increases the amount of urine excreted from the body over a unit of time.	3	10	0.0254276
GO:0042063	gliogenesis	BP	The process that results in the generation of glial cells. This includes the production of glial progenitors and their differentiation into mature glia.	11	176	0.0255593
GO:0048641	regulation of skeletal muscle tissue development	BP	Any process that modulates the frequency, rate or extent of skeletal muscle tissue development.	7	73	0.0256417
GO:0016051	carbohydrate biosynthetic process	BP	The chemical reactions and pathways resulting in the formation of carbohydrates, any of a group of organic compounds based of the general formula Cx(H2O)y.	9	137	0.0260224
GO:0001654	eye development	BP	The process whose specific outcome is the progression of the eye over time, from its formation to the mature structure. The eye is the organ of sight.	15	292	0.0262268
GO:0010810	regulation of cell-substrate adhesion	BP	Any process that modulates the frequency, rate or extent of cell-substrate adhesion. Cell-substrate adhesion is the attachment of a cell to the underlying substrate via adhesion molecules.	9	109	0.026561
GO:0045807	positive regulation of endocytosis	BP	Any process that activates or increases the frequency, rate or extent of endocytosis.	7	81	0.0266824
GO:0051928	positive regulation of calcium ion transport	BP	Any process that activates or increases the frequency, rate or extent of the directed movement of calcium ions into, out of or within a cell, or between cells, by means of some agent such as a transporter or pore.	6	66	0.0268648
GO:0009205	purine ribonucleoside triphosphate metabolic process	BP	The chemical reactions and pathways involving purine ribonucleoside triphosphate, a compound consisting of a purine base linked to a ribose sugar esterified with triphosphate on the sugar.	21	505	0.0278584
GO:0009207	purine ribonucleoside triphosphate catabolic process	BP	The chemical reactions and pathways resulting in the breakdown of purine ribonucleoside triphosphate, a compound consisting of a purine base linked to a ribose sugar esterified with triphosphate on the sugar.	20	457	0.02856
GO:1901136	carbohydrate derivative catabolic process	BP	The chemical reactions and pathways resulting in the breakdown of carbohydrate derivative.	22	547	0.02856
GO:0007187	G-protein coupled receptor signaling pathway, coupled to cyclic nucleotide second messenger	BP	The series of molecular signals generated as a consequence of a G-protein coupled receptor binding to its physiological ligand, where the pathway proceeds with activation or inhibition of a nucleotide cyclase activity and a subsequent change in the concentration of a cyclic nucleotide.	8	108	0.0286034
GO:0044275	cellular carbohydrate catabolic process	BP	The chemical reactions and pathways resulting in the breakdown of carbohydrates, any of a group of organic compounds based of the general formula Cx(H2O)y, as carried out by individual cells.	5	42	0.0286034
GO:0009146	purine nucleoside triphosphate catabolic process	BP	The chemical reactions and pathways resulting in the breakdown of purine nucleoside triphosphate, a compound consisting of a purine base linked to a ribose or deoxyribose sugar esterified with triphosphate on the sugar.	20	459	0.0292699
GO:0032516	positive regulation of phosphoprotein phosphatase activity	BP	Any process that activates or increases the activity of a phosphoprotein phosphatase.	3	8	0.0292997
GO:0043549	regulation of kinase activity	BP	Any process that modulates the frequency, rate or extent of kinase activity, the catalysis of the transfer of a phosphate group, usually from ATP, to a substrate molecule.	22	522	0.0292997
GO:0044092	negative regulation of molecular function	BP	Any process that stops or reduces the rate or extent of a molecular function, an elemental biological activity occurring at the molecular level, such as catalysis or binding.	25	734	0.0292997
GO:0051493	regulation of cytoskeleton organization	BP	Any process that modulates the frequency, rate or extent of the formation, arrangement of constituent parts, or disassembly of cytoskeletal structures.	15	277	0.0292997
GO:0009203	ribonucleoside triphosphate catabolic process	BP	The chemical reactions and pathways resulting in the breakdown of a ribonucleoside triphosphate, a compound consisting of a nucleobase linked to a ribose sugar esterified with triphosphate on the sugar.	20	458	0.029393
GO:0031109	microtubule polymerization or depolymerization	BP	Assembly or disassembly of microtubules by the addition or removal of tubulin heterodimers from a microtubule.	6	61	0.0294552
GO:0009144	purine nucleoside triphosphate metabolic process	BP	The chemical reactions and pathways involving purine nucleoside triphosphate, a compound consisting of a purine base linked to a ribose or deoxyribose sugar esterified with triphosphate on the sugar.	21	510	0.0297277
GO:0043516	regulation of DNA damage response, signal transduction by p53 class mediator	BP	Any process that modulates the frequency, rate or extent of the cascade of processes induced by the cell cycle regulator phosphoprotein p53, or an equivalent protein, in response to the detection of DNA damage.	4	26	0.0297277
GO:0048812	neuron projection morphogenesis	BP	The process in which the anatomical structures of a neuron projection are generated and organized. A neuron projection is any process extending from a neural cell, such as axons or dendrites.	20	405	0.0299214
GO:0009199	ribonucleoside triphosphate metabolic process	BP	The chemical reactions and pathways involving a ribonucleoside triphosphate, a compound consisting of a nucleobase linked to a ribose sugar esterified with triphosphate on the sugar.	21	508	0.0302602
GO:0010676	positive regulation of cellular carbohydrate metabolic process	BP	Any process that increases the rate, extent or frequency of the chemical reactions and pathways involving carbohydrates, any of a group of organic compounds based of the general formula Cx(H2O)y, as carried out by individual cells.	5	40	0.0302602
GO:0018108	peptidyl-tyrosine phosphorylation	BP	The phosphorylation of peptidyl-tyrosine to form peptidyl-O4'-phospho-L-tyrosine.	12	215	0.0305359
GO:0045444	fat cell differentiation	BP	The process in which a relatively unspecialized cell acquires specialized features of an adipocyte, an animal connective tissue cell specialized for the synthesis and storage of fat.	9	128	0.0310696
GO:0002376	immune system process	BP	Any process involved in the development or functioning of the immune system, an organismal system for calibrated responses to potential internal or invasive threats.	40	1406	0.0313375
GO:0006941	striated muscle contraction	BP	A process in which force is generated within striated muscle tissue, resulting in the shortening of the muscle. Force generation involves a chemo-mechanical energy conversion step that is carried out by the actin/myosin complex activity, which generates force through ATP hydrolysis. Striated muscle is a type of muscle in which the repeating units (sarcomeres) of the contractile myofibrils are arr…	7	87	0.0314642
GO:0018212	peptidyl-tyrosine modification	BP	The modification of peptidyl-tyrosine.	12	217	0.0319799
GO:0031327	negative regulation of cellular biosynthetic process	BP	Any process that stops, prevents, or reduces the frequency, rate or extent of the chemical reactions and pathways resulting in the formation of substances, carried out by individual cells.	34	1016	0.0328715
GO:0009143	nucleoside triphosphate catabolic process	BP	The chemical reactions and pathways resulting in the breakdown of a nucleoside triphosphate, a compound consisting of a nucleobase linked to a deoxyribose or ribose sugar esterified with triphosphate on the sugar.	20	465	0.0329608
GO:0006152	purine nucleoside catabolic process	BP	The chemical reactions and pathways resulting in the breakdown of purine nucleoside, one of a family of organic molecules consisting of a purine base covalently bonded to a sugar ribose (a ribonucleoside) or deoxyribose (a deoxyribonucleoside).	20	468	0.0331685
GO:0046130	purine ribonucleoside catabolic process	BP	The chemical reactions and pathways resulting in the breakdown of any purine ribonucleoside, a nucleoside in which purine base is linked to a ribose (beta-D-ribofuranose) molecule.	20	468	0.0331685
GO:0009116	nucleoside metabolic process	BP	The chemical reactions and pathways involving a nucleoside, a nucleobase linked to either beta-D-ribofuranose (a ribonucleoside) or 2-deoxy-beta-D-ribofuranose, (a deoxyribonucleoside), e.g. adenosine, guanosine, inosine, cytidine, uridine and deoxyadenosine, deoxyguanosine, deoxycytidine and thymidine (= deoxythymidine).	23	606	0.0332658
GO:0042326	negative regulation of phosphorylation	BP	Any process that stops, prevents or decreases the rate of addition of phosphate groups to a molecule.	12	226	0.0338991
GO:0071902	positive regulation of protein serine/threonine kinase activity	BP	Any process that increases the rate, frequency, or extent of protein serine/threonine kinase activity.	12	200	0.0341369
GO:0006942	regulation of striated muscle contraction	BP	Any process that modulates the frequency, rate or extent of striated muscle contraction.	6	58	0.0345855
GO:0042454	ribonucleoside catabolic process	BP	The chemical reactions and pathways resulting in the breakdown of any ribonucleoside, a nucleoside in which purine or pyrimidine base is linked to a ribose (beta-D-ribofuranose) molecule.	20	472	0.034616
GO:0030855	epithelial cell differentiation	BP	The process in which a relatively unspecialized cell acquires specialized features of an epithelial cell, any of the cells making up an epithelium.	20	508	0.0346896
GO:0033554	cellular response to stress	BP	Any process that results in a change in state or activity of a cell (in terms of movement, secretion, enzyme production, gene expression, etc.) as a result of a stimulus indicating the organism is under stress. The stress is usually, but not necessarily, exogenous (e.g. temperature, humidity, ionizing radiation).	34	1047	0.0349643
GO:0060191	regulation of lipase activity	BP	Any process that modulates the frequency, rate or extent of lipase activity, the hydrolysis of a lipid or phospholipid.	6	65	0.0349643
GO:0009164	nucleoside catabolic process	BP	The chemical reactions and pathways resulting in the breakdown of any one of a family of organic molecules consisting of a purine or pyrimidine base covalently bonded to a sugar ribose (a ribonucleoside) or deoxyribose (a deoxyribonucleoside).	20	474	0.0360365
GO:0043087	regulation of GTPase activity	BP	Any process that modulates the rate of GTP hydrolysis by a GTPase.	13	209	0.0360365
GO:0070295	renal water absorption	BP	A renal system process in which water is taken up from the collecting ducts and proximal and distal loops of the nephron.	2	4	0.0362816
GO:1901657	glycosyl compound metabolic process	BP	The chemical reactions and pathways involving glycosyl compound.	23	617	0.0370528
GO:0031099	regeneration	BP	The regrowth of a lost or destroyed body part, such as an organ or tissue.	6	65	0.0374422
GO:0045934	negative regulation of nucleobase-containing compound metabolic process	BP	Any cellular process that stops, prevents, or reduces the frequency, rate or extent of the chemical reactions and pathways involving nucleobases, nucleosides, nucleotides and nucleic acids.	32	951	0.0375894
GO:0016265	death	BP	A permanent cessation of all vital functions: the end of life; can be applied to a whole organism or to a part of an organism.	44	1521	0.0377846
GO:0015844	monoamine transport	BP	The directed movement of monoamines, organic compounds that contain one amino group that is connected to an aromatic ring by an ethylene group (-CH2-CH2-), into, out of or within a cell, or between cells, by means of some agent such as a transporter or pore.	6	65	0.0381829
GO:0043405	regulation of MAP kinase activity	BP	Any process that modulates the frequency, rate or extent of MAP kinase activity.	12	209	0.0381911
GO:1901658	glycosyl compound catabolic process	BP	The chemical reactions and pathways resulting in the breakdown of glycosyl compound.	20	478	0.0381911
GO:0009141	nucleoside triphosphate metabolic process	BP	The chemical reactions and pathways involving a nucleoside triphosphate, a compound consisting of a nucleobase linked to a deoxyribose or ribose sugar esterified with triphosphate on the sugar.	21	525	0.0384725
GO:0010629	negative regulation of gene expression	BP	Any process that decreases the frequency, rate or extent of gene expression. Gene expression is the process in which a gene's coding sequence is converted into a mature gene product or products (proteins or RNA). This includes the production of an RNA transcript as well as any processing to produce a mature RNA product or an mRNA (for protein-coding genes) and the translation of that mRNA into pr…	32	977	0.0385011
GO:0016310	phosphorylation	BP	The process of introducing a phosphate group into a molecule, usually with the formation of a phosphoric ester, a phosphoric anhydride or a phosphoric amide.	46	1457	0.0393502
GO:0009890	negative regulation of biosynthetic process	BP	Any process that stops, prevents, or reduces the rate of the chemical reactions and pathways resulting in the formation of substances.	34	1037	0.0395622
GO:0051155	positive regulation of striated muscle cell differentiation	BP	Any process that activates or increases the frequency, rate or extent of striated muscle cell differentiation.	4	26	0.0404026
GO:0043255	regulation of carbohydrate biosynthetic process	BP	Any process that modulates the frequency, rate or extent of the chemical reactions and pathways resulting in the formation of carbohydrates.	6	62	0.0407977
GO:0060761	negative regulation of response to cytokine stimulus	BP	Any process that decreases the rate, frequency, or extent of a response to cytokine stimulus.	4	27	0.0409393
GO:0009059	macromolecule biosynthetic process	BP	The chemical reactions and pathways resulting in the formation of a macromolecule, any molecule of high relative molecular mass, the structure of which essentially comprises the multiple repetition of units derived, actually or conceptually, from molecules of low relative molecular mass.	88	3527	0.0411617
GO:0048589	developmental growth	BP	The increase in size or mass of an entire organism, a part of an organism or a cell, where the increase in size or mass has the specific outcome of the progression of the organism over time from one condition to another.	15	293	0.041323
GO:0055007	cardiac muscle cell differentiation	BP	The process in which a cardiac muscle precursor cell acquires specialized features of a cardiac muscle cell. Cardiac muscle cells are striated muscle cells that are responsible for heart contraction.	7	81	0.0418401
GO:0006816	calcium ion transport	BP	The directed movement of calcium (Ca) ions into, out of or within a cell, or between cells, by means of some agent such as a transporter or pore.	14	279	0.0420276
GO:0043406	positive regulation of MAP kinase activity	BP	Any process that activates or increases the frequency, rate or extent of MAP kinase activity.	10	151	0.0420276
GO:0045892	negative regulation of transcription, DNA-dependent	BP	Any process that stops, prevents, or reduces the frequency, rate or extent of cellular DNA-dependent transcription.	29	836	0.0420276
GO:0050886	endocrine process	BP	The process that involves the secretion of or response to endocrine hormones. An endocrine hormone is a hormone released into the circulatory system.	6	72	0.0420276
GO:0051149	positive regulation of muscle cell differentiation	BP	Any process that activates or increases the frequency, rate or extent of muscle cell differentiation.	5	43	0.0420276
GO:0032956	regulation of actin cytoskeleton organization	BP	Any process that modulates the frequency, rate or extent of the formation, arrangement of constituent parts, or disassembly of cytoskeletal structures comprising actin filaments and their associated proteins.	11	181	0.0427817
GO:0043517	positive regulation of DNA damage response, signal transduction by p53 class mediator	BP	Any process that activates, maintains or increases the rate of the cascade of processes induced by the cell cycle regulator phosphoprotein p53, or an equivalent protein, in response to the detection of DNA damage.	3	12	0.0431672
GO:0014002	astrocyte development	BP	The process aimed at the progression of an astrocyte over time, from initial commitment of the cell to a specific fate, to the fully functional differentiated cell. An astrocyte is the most abundant type of glial cell. Astrocytes provide support for neurons and regulate the environment in which they function.	3	12	0.0434648
GO:0051172	negative regulation of nitrogen compound metabolic process	BP	Any process that stops, prevents, or reduces the frequency, rate or extent of the chemical reactions and pathways involving nitrogen or nitrogenous compounds.	32	967	0.0435215
GO:0015793	glycerol transport	BP	The directed movement of glycerol into, out of or within a cell, or between cells, by means of some agent such as a transporter or pore. Glycerol is 1,2,3-propanetriol, a sweet, hygroscopic, viscous liquid, widely distributed in nature as a constituent of many lipids.	2	5	0.0435839
GO:0007205	protein kinase C-activating G-protein coupled receptor signaling pathway	BP	The series of molecular signals generated as a consequence of a G-protein coupled receptor binding to its physiological ligand, where the pathway proceeds with activation of protein kinase C (PKC). PKC is activated by second messengers including diacylglycerol (DAG).	4	28	0.0441945
GO:0007264	small GTPase mediated signal transduction	BP	Any series of molecular signals in which a small monomeric GTPase relays one or more of the signals.	19	424	0.0444105
GO:0055085	transmembrane transport	BP	The process in which a solute is transported from one side of a membrane to the other.	29	808	0.0452233
GO:0001666	response to hypoxia	BP	Any process that results in a change in state or activity of a cell or an organism (in terms of movement, secretion, enzyme production, gene expression, etc.) as a result of a stimulus indicating lowered oxygen tension. Hypoxia, defined as a decline in O2 levels below normoxic levels of 20.8 - 20.95%, results in metabolic adaptation at both the cellular and organismal level.	9	134	0.0454814
GO:0010524	positive regulation of calcium ion transport into cytosol	BP	Any process that increases the rate of the directed movement of calcium ions into the cytosol of a cell. The cytosol is that part of the cytoplasm that does not contain membranous or particulate subcellular components.	4	32	0.0457115
GO:0003273	cell migration involved in endocardial cushion formation	BP	The orderly movement of a cell from one site to another that will contribute to the formation of an endocardial cushion. The endocardial cushion is a specialized region of mesenchymal cells that will give rise to the heart septa and valves.	2	3	0.0458201
GO:0035051	cardiocyte differentiation	BP	The process in which a relatively unspecialized cell acquires the specialized structural and/or functional features of a cell that will form part of the cardiac organ of an individual.	8	108	0.0458201
GO:0035809	regulation of urine volume	BP	Any process that modulates the amount of urine excreted from the body over a unit of time.	3	16	0.0463205
GO:0001570	vasculogenesis	BP	The differentiation of endothelial cells from progenitor cells during blood vessel development, and the de novo formation of blood vessels and tubes.	7	83	0.0463224
GO:0034645	cellular macromolecule biosynthetic process	BP	The chemical reactions and pathways resulting in the formation of a macromolecule, any molecule of high relative molecular mass, the structure of which essentially comprises the multiple repetition of units derived, actually or conceptually, from molecules of low relative molecular mass, carried out by individual cells.	86	3437	0.0463224
GO:0001503	ossification	BP	The formation of bone or of a bony substance, or the conversion of fibrous tissue or of cartilage into bone or a bony substance.	14	293	0.0465931
GO:0001649	osteoblast differentiation	BP	The process whereby a relatively unspecialized cell acquires the specialized features of an osteoblast, a mesodermal or neural crest cell that gives rise to bone.	9	145	0.0465931
GO:0044236	multicellular organismal metabolic process	BP	The chemical reactions and pathways in a single multicellular organism that occur at the tissue, organ, or organismal level. These processes, unlike cellular metabolism, can include transport of substances between cells when that transport is required.	6	74	0.0465931
GO:0071363	cellular response to growth factor stimulus	BP	Any process that results in a change in state or activity of a cell (in terms of movement, secretion, enzyme production, gene expression, etc.) as a result of a growth factor stimulus.	15	306	0.0480563
GO:0048585	negative regulation of response to stimulus	BP	Any process that stops, prevents, or reduces the frequency, rate or extent of a response to a stimulus. Response to stimulus is a change in state or activity of a cell or an organism (in terms of movement, secretion, enzyme production, gene expression, etc.) as a result of a stimulus.	30	879	0.0483557
GO:0048638	regulation of developmental growth	BP	Any process that modulates the frequency, rate or extent of developmental growth.	9	133	0.0484396
GO:0048871	multicellular organismal homeostasis	BP	Any process involved in the maintenance of an internal steady state at the level of the multicellular organism.	11	201	0.0487973
GO:0005979	regulation of glycogen biosynthetic process	BP	Any process that modulates the frequency, rate or extent of the chemical reactions and pathways resulting in the formation of glycogen.	4	27	0.0492525
GO:0010962	regulation of glucan biosynthetic process	BP	Any process that modulates the rate, frequency, or extent of glucan biosynthesis. Glucan biosynthetic processes are the chemical reactions and pathways resulting in the formation of glucans, polysaccharides consisting only of glucose residues.	4	27	0.0492525

## Sheet: S5b_LB_IGF_GOsig_BP
Table S5b: GO Analysis of Biological Processes of Genes Upregulated in Lactation Basal Cells and Downregulated by Igf1r Overexpression
Category ID	Term	Ontology	Definition	Number DE Genes	Number Genes in Category	FDR
GO:0044699	single-organism process	BP	A biological process that involves only one organism.	307	11023	3.1784e-27
GO:0008150	biological_process	BP	Any process specifically pertinent to the functioning of integrated living units: cells, tissues, organs, and organisms. A process is a collection of molecular events with a defined beginning and end.	402	19878	3.33542e-24
GO:0044763	single-organism cellular process	BP	Any process that is carried out at the cellular level, occurring within a single organism.	279	10074	1.2239e-21
GO:0009987	cellular process	BP	Any process that is carried out at the cellular level, but not necessarily restricted to a single cell. For example, cell communication occurs among more than one cell, but occurs at the cellular level.	320	13084	2.11626e-19
GO:0065007	biological regulation	BP	Any process that modulates a measurable attribute of any biological process, quality or function.	253	9265	1.27366e-17
GO:0050789	regulation of biological process	BP	Any process that modulates the frequency, rate or extent of a biological process. Biological processes are regulated by many means; examples include the control of gene expression, protein modification or interaction with a protein or substrate molecule.	243	8873	1.49325e-16
GO:0050794	regulation of cellular process	BP	Any process that modulates the frequency, rate or extent of a cellular process, any of those that are carried out at the cellular level, but are not necessarily restricted to a single cell. For example, cell communication occurs among more than one cell, but occurs at the cellular level.	234	8336	2.11147e-16
GO:0032502	developmental process	BP	A biological process whose specific outcome is the progression of an integrated living unit: an anatomical structure (which may be a subcellular structure, cell, tissue, or organ), or organism over time from an initial condition to a later condition.	158	4230	4.89298e-16
GO:0044707	single-multicellular organism process	BP	A biological process occurring within a single, multicellular organism.	176	5782	8.0325e-15
GO:0050896	response to stimulus	BP	Any process that results in a change in state or activity of a cell or an organism (in terms of movement, secretion, enzyme production, gene expression, etc.) as a result of a stimulus. The process begins with detection of the stimulus and ends with a change in state or activity or the cell or organism.	193	6855	1.82959e-14
GO:0032501	multicellular organismal process	BP	Any biological process, occurring at the level of a multicellular organism, pertinent to its function.	176	5917	7.29389e-14
GO:0048731	system development	BP	The process whose specific outcome is the progression of an organismal system over time, from its formation to the mature structure. A system is a regularly interacting or interdependent group of organs or tissues that work together to carry out a given biological process.	128	3231	9.01576e-14
GO:0007275	multicellular organismal development	BP	The biological process whose specific outcome is the progression of a multicellular organism over time from an initial condition (e.g. a zygote or a young adult) to a later condition (e.g. a multicellular animal or an aged adult).	140	3757	2.01502e-13
GO:0044767	single-organism developmental process	BP	A biological process whose specific outcome is the progression of an integrated living unit: an anatomical structure (which may be a subcellular structure, cell, tissue, or organ), or organism over time from an initial condition to a later condition, involving only one organism.	133	3476	2.83197e-13
GO:0048856	anatomical structure development	BP	The biological process whose specific outcome is the progression of an anatomical structure from an initial condition to its mature state. This process begins with the formation of the structure and ends with the mature structure, whatever form that may be including its natural destruction. An anatomical structure is any biological entity that occupies space and is distinguished from its surround…	140	3779	2.92046e-13
GO:0023052	signaling	BP	The entirety of a process in which information is transmitted within a biological system. This process begins with an active signal and ends when a cellular response has been triggered.	155	5081	8.48288e-13
GO:0044700	single organism signaling	BP	A signaling process occurring within a single organism.	155	5081	8.48288e-13
GO:0007154	cell communication	BP	Any process that mediates interactions between a cell and its surroundings. Encompasses interactions such as signaling or attachment between one cell and another cell, between a cell and an extracellular matrix, or between a cell and any other aspect of its environment.	156	5188	2.39897e-12
GO:0051716	cellular response to stimulus	BP	Any process that results in a change in state or activity of a cell (in terms of movement, secretion, enzyme production, gene expression, etc.) as a result of a stimulus. The process begins with detection of the stimulus by a cell and ends with a change in state or activity or the cell.	162	5616	4.13894e-12
GO:0048518	positive regulation of biological process	BP	Any process that activates or increases the frequency, rate or extent of a biological process. Biological processes are regulated by many means; examples include the control of gene expression, protein modification or interaction with a protein or substrate molecule.	127	3470	6.12416e-12
GO:0072358	cardiovascular system development	BP	The process whose specific outcome is the progression of the cardiovascular system over time, from its formation to the mature structure. The cardiovascular system is the anatomical system that has as its parts the heart and blood vessels.	53	791	1.22811e-11
GO:0072359	circulatory system development	BP	The process whose specific outcome is the progression of the circulatory system over time, from its formation to the mature structure. The circulatory system is the organ system that passes nutrients (such as amino acids and electrolytes), gases, hormones, blood cells, etc. to and from cells in the body to help fight diseases and help stabilize body temperature and pH to maintain homeostasis.	53	791	1.22811e-11
GO:0009653	anatomical structure morphogenesis	BP	The process in which anatomical structures are generated and organized. Morphogenesis pertains to the creation of form.	90	1954	2.29451e-11
GO:0007165	signal transduction	BP	The cellular process in which a signal is conveyed to trigger a change in the activity or state of a cell. Signal transduction begins with reception of a signal (e.g. a ligand binding to a receptor or receptor activation by a stimulus such as light), or for signal transduction in the absence of ligand, signal-withdrawal or the activity of a constitutively active receptor. Signal transduction ends…	140	4701	6.81284e-11
GO:0030154	cell differentiation	BP	The process in which relatively unspecialized cells, e.g. embryonic or regenerative cells, acquire specialized structural and/or functional features that characterize the cells, tissues, or organs of the mature organism or some other relatively stable phase of the organism's life history. Differentiation includes the processes involved in commitment of a cell to a specific fate and its subsequent…	106	2717	8.05067e-11
GO:0048869	cellular developmental process	BP	A biological process whose specific outcome is the progression of a cell over time from an initial condition to a later condition.	111	2903	8.49325e-11
GO:0048522	positive regulation of cellular process	BP	Any process that activates or increases the frequency, rate or extent of a cellular process, any of those that are carried out at the cellular level, but are not necessarily restricted to a single cell. For example, cell communication occurs among more than one cell, but occurs at the cellular level.	114	3078	1.23025e-10
GO:0035556	intracellular signal transduction	BP	The process in which a signal is passed on to downstream components within the cell, which become activated themselves to further propagate the signal and finally trigger a change in the function or state of the cell.	80	1716	1.34195e-10
GO:0019220	regulation of phosphate metabolic process	BP	Any process that modulates the frequency, rate or extent of the chemical reactions and pathways involving phosphates.	63	1172	1.78117e-10
GO:0051174	regulation of phosphorus metabolic process	BP	Any process that modulates the frequency, rate or extent of the chemical reactions and pathways involving phosphorus or compounds containing phosphorus.	63	1177	2.07329e-10
GO:0061061	muscle structure development	BP	The progression of a muscle structure over time, from its formation to its mature state. Muscle structures are contractile cells, tissues or organs that are found in multicellular organisms.	38	484	2.79011e-10
GO:0032879	regulation of localization	BP	Any process that modulates the frequency, rate or extent of any process in which a cell, a substance, or a cellular entity is transported to, or maintained in, a specific location.	74	1565	5.14783e-10
GO:0019222	regulation of metabolic process	BP	Any process that modulates the frequency, rate or extent of the chemical reactions and pathways within a cell or an organism.	147	4650	5.98281e-10
GO:0051239	regulation of multicellular organismal process	BP	Any process that modulates the frequency, rate or extent of a multicellular organismal process, the processes pertinent to the function of a multicellular organism above the cellular level; includes the integrated processes of tissues and organs.	84	2011	1.28633e-09
GO:0031323	regulation of cellular metabolic process	BP	Any process that modulates the frequency, rate or extent of the chemical reactions and pathways by which individual cells transform chemical substances.	134	4015	1.39206e-09
GO:0048583	regulation of response to stimulus	BP	Any process that modulates the frequency, rate or extent of a response to a stimulus. Response to stimulus is a change in state or activity of a cell or an organism (in terms of movement, secretion, enzyme production, gene expression, etc.) as a result of a stimulus.	92	2300	1.90093e-09
GO:0009966	regulation of signal transduction	BP	Any process that modulates the frequency, rate or extent of signal transduction.	80	1825	3.87801e-09
GO:0080090	regulation of primary metabolic process	BP	Any process that modulates the frequency, rate or extent of the chemical reactions and pathways within a cell or an organism involving those compounds formed as a part of the normal anabolic and catabolic processes. These processes take place in most, if not all, cells of the organism.	131	3975	3.87801e-09
GO:0048513	organ development	BP	Development of a tissue or tissues that work together to perform a specific function or functions. Development pertains to the process whose specific outcome is the progression of a structure over time, from its formation to the mature structure. Organs are commonly observed as visibly distinct structures, but may also exist as loosely associated clusters of cells that work together to perform a …	92	2379	3.97013e-09
GO:0051270	regulation of cellular component movement	BP	Any process that modulates the frequency, rate or extent of the movement of a cellular component.	38	516	4.06627e-09
GO:0065009	regulation of molecular function	BP	Any process that modulates the frequency, rate or extent of a molecular function, an elemental biological activity occurring at the molecular level, such as catalysis or binding.	75	1782	5.49455e-09
GO:0009187	cyclic nucleotide metabolic process	BP	The chemical reactions and pathways involving a cyclic nucleotide, a nucleotide in which the phosphate group is in diester linkage to two positions on the sugar residue.	19	148	9.65834e-09
GO:0031325	positive regulation of cellular metabolic process	BP	Any process that activates or increases the frequency, rate or extent of the chemical reactions and pathways by which individual cells transform chemical substances.	76	1806	1.0756e-08
GO:0010562	positive regulation of phosphorus metabolic process	BP	Any process that increases the frequency, rate or extent of the chemical reactions and pathways involving phosphorus or compounds containing phosphorus.	39	590	1.08565e-08
GO:0045937	positive regulation of phosphate metabolic process	BP	Any process that activates or increases the frequency, rate or extent of the chemical reactions and pathways involving phosphates.	39	590	1.08565e-08
GO:0006163	purine nucleotide metabolic process	BP	The chemical reactions and pathways involving a purine nucleotide, a compound consisting of nucleoside (a purine base linked to a deoxyribose or ribose sugar) esterified with a phosphate group at either the 3' or 5'-hydroxyl group of the sugar.	42	713	1.42041e-08
GO:1900542	regulation of purine nucleotide metabolic process	BP	Any process that modulates the frequency, rate or extent of purine nucleotide metabolic process.	30	353	1.60518e-08
GO:0006140	regulation of nucleotide metabolic process	BP	Any process that modulates the frequency, rate or extent of the chemical reactions and pathways involving nucleotides.	30	358	1.78072e-08
GO:0023051	regulation of signaling	BP	Any process that modulates the frequency, rate or extent of a signaling process.	85	2077	1.81614e-08
GO:0010646	regulation of cell communication	BP	Any process that modulates the frequency, rate or extent of cell communication. Cell communication is the process that mediates interactions between a cell and its surroundings. Encompasses interactions such as signaling or attachment between one cell and another cell, between a cell and an extracellular matrix, or between a cell and any other aspect of its environment.	85	2081	2.06401e-08
GO:0042692	muscle cell differentiation	BP	The process in which a relatively unspecialized cell acquires specialized features of a muscle cell.	29	336	2.36346e-08
GO:0048468	cell development	BP	The process whose specific outcome is the progression of the cell over time, from its formation to the mature structure. Cell development does not include the steps involved in committing a cell to a specific fate.	69	1512	3.07289e-08
GO:0009150	purine ribonucleotide metabolic process	BP	The chemical reactions and pathways involving a purine ribonucleotide, a compound consisting of ribonucleoside (a purine base linked to a ribose sugar) esterified with a phosphate group at either the 3' or 5'-hydroxyl group of the sugar.	40	679	4.9533e-08
GO:0072521	purine-containing compound metabolic process	BP	The chemical reactions and pathways involving a purine-containing compound, i.e. any compound that contains purine or a formal derivative thereof.	42	754	5.38526e-08
GO:0009259	ribonucleotide metabolic process	BP	The chemical reactions and pathways involving a ribonucleotide, a compound consisting of ribonucleoside (a base linked to a ribose sugar) esterified with a phosphate group at either the 3' or 5'-hydroxyl group of the sugar.	40	687	6.50119e-08
GO:0009893	positive regulation of metabolic process	BP	Any process that activates or increases the frequency, rate or extent of the chemical reactions and pathways within a cell or an organism.	77	1938	6.70713e-08
GO:0019693	ribose phosphate metabolic process	BP	The chemical reactions and pathways involving ribose phosphate, any phosphorylated ribose sugar.	40	692	7.4783e-08
GO:0052652	cyclic purine nucleotide metabolic process	BP	The chemical reactions and pathways involving a cyclic nucleotide, a nucleotide in which the phosphate group is in diester linkage to two positions on the sugar residue and the base is a purine.	16	118	8.24009e-08
GO:0016043	cellular component organization	BP	A process that results in the assembly, arrangement of constituent parts, or disassembly of a cellular component.	125	3826	9.02519e-08
GO:0009190	cyclic nucleotide biosynthetic process	BP	The chemical reactions and pathways resulting in the formation of a cyclic nucleotide, a nucleotide in which the phosphate group is in diester linkage to two positions on the sugar residue.	16	119	9.05985e-08
GO:0048514	blood vessel morphogenesis	BP	The process in which the anatomical structures of blood vessels are generated and organized. The blood vessel is the vasculature carrying blood.	32	447	9.56764e-08
GO:0050790	regulation of catalytic activity	BP	Any process that modulates the activity of an enzyme.	61	1395	9.9934e-08
GO:0030334	regulation of cell migration	BP	Any process that modulates the frequency, rate or extent of cell migration.	32	439	1.1197e-07
GO:0048519	negative regulation of biological process	BP	Any process that stops, prevents, or reduces the frequency, rate or extent of a biological process. Biological processes are regulated by many means; examples include the control of gene expression, protein modification or interaction with a protein or substrate molecule.	106	3201	1.1197e-07
GO:0040012	regulation of locomotion	BP	Any process that modulates the frequency, rate or extent of locomotion of a cell or organism.	34	492	1.26182e-07
GO:0001944	vasculature development	BP	The process whose specific outcome is the progression of the vasculature over time, from its formation to the mature structure. The vasculature is an interconnected tubular multi-tissue structure that contains fluid that is actively transported around the organism.	35	539	2.10943e-07
GO:0001568	blood vessel development	BP	The process whose specific outcome is the progression of a blood vessel over time, from its formation to the mature structure. The blood vessel is the vasculature carrying blood.	34	512	2.17552e-07
GO:0003013	circulatory system process	BP	A organ system process carried out by any of the organs or tissues of the circulatory system. The circulatory system is an organ system that moves extracellular fluids to and from tissue within a multicellular organism.	26	336	2.17552e-07
GO:0046058	cAMP metabolic process	BP	The chemical reactions and pathways involving the nucleotide cAMP (cyclic AMP, adenosine 3',5'-cyclophosphate).	15	107	2.17552e-07
GO:0060537	muscle tissue development	BP	The progression of muscle tissue over time, from its initial formation to its mature state. Muscle tissue is a contractile tissue made up of actin and myosin fibers.	29	380	2.17552e-07
GO:0009888	tissue development	BP	The process whose specific outcome is the progression of a tissue over time, from its formation to the mature structure.	62	1414	2.38248e-07
GO:0007610	behavior	BP	The internally coordinated responses (actions or inactions) of whole living organisms (individuals or groups) to internal or external stimuli.	36	580	2.43049e-07
GO:2000145	regulation of cell motility	BP	Any process that modulates the frequency, rate or extent of cell motility.	32	457	2.43049e-07
GO:0071840	cellular component organization or biogenesis	BP	A process that results in the biosynthesis of constituent macromolecules, assembly, arrangement of constituent parts, or disassembly of a cellular component.	125	3949	2.72745e-07
GO:0003008	system process	BP	A multicellular organismal process carried out by any of the organs or tissues in an organ system. An organ system is a regularly interacting or interdependent group of organs or tissues that work together to carry out a biological objective.	70	2325	3.59285e-07
GO:0065008	regulation of biological quality	BP	Any process that modulates a qualitative or quantitative trait of a biological quality. A biological quality is a measurable attribute of an organism or part of an organism, such as size, mass, shape, color, etc.	85	2349	3.59285e-07
GO:0006796	phosphate-containing compound metabolic process	BP	The chemical reactions and pathways involving the phosphate group, the anion or salt of any phosphoric acid.	90	2527	4.79746e-07
GO:0009117	nucleotide metabolic process	BP	The chemical reactions and pathways involving a nucleotide, a nucleoside that is esterified with (ortho)phosphate or an oligophosphate at any hydroxyl group on the glycose moiety; may be mono-, di- or triphosphate; this definition includes cyclic nucleotides (nucleoside cyclic phosphates).	42	845	5.11467e-07
GO:0006753	nucleoside phosphate metabolic process	BP	The chemical reactions and pathways involving any phosphorylated nucleoside.	42	853	6.47085e-07
GO:1900371	regulation of purine nucleotide biosynthetic process	BP	Any process that modulates the frequency, rate or extent of purine nucleotide biosynthetic processes.	14	105	8.61213e-07
GO:0048584	positive regulation of response to stimulus	BP	Any process that activates, maintains or increases the rate of a response to a stimulus. Response to stimulus is a change in state or activity of a cell or an organism (in terms of movement, secretion, enzyme production, gene expression, etc.) as a result of a stimulus.	52	1164	8.68261e-07
GO:0030808	regulation of nucleotide biosynthetic process	BP	Any process that modulates the frequency, rate or extent of the chemical reactions and pathways resulting in the formation of nucleotides.	14	106	8.7461e-07
GO:0008015	blood circulation	BP	The flow of blood through the body of an animal, enabling the transport of nutrients to the tissues and the removal of waste products.	25	335	9.20997e-07
GO:0006793	phosphorus metabolic process	BP	The chemical reactions and pathways involving the nonmetallic element phosphorus or compounds that contain phosphorus, usually in the form of a phosphate group (PO4).	90	2574	9.25999e-07
GO:0051336	regulation of hydrolase activity	BP	Any process that modulates the frequency, rate or extent of hydrolase activity, the catalysis of the hydrolysis of various bonds, e.g. C-O, C-N, C-C, phosphoric anhydride bonds, etc. Hydrolase is the systematic name for any enzyme of EC class 3.	38	738	1.07945e-06
GO:0019637	organophosphate metabolic process	BP	The chemical reactions and pathways involving organophosphates, any phosphate-containing organic compound.	49	1116	1.11705e-06
GO:0051171	regulation of nitrogen compound metabolic process	BP	Any process that modulates the frequency, rate or extent of the chemical reactions and pathways involving nitrogen or nitrogenous compounds.	103	3122	1.19547e-06
GO:0019219	regulation of nucleobase-containing compound metabolic process	BP	Any cellular process that modulates the frequency, rate or extent of the chemical reactions and pathways involving nucleobases, nucleosides, nucleotides and nucleic acids.	102	3080	1.24701e-06
GO:0051049	regulation of transport	BP	Any process that modulates the frequency, rate or extent of the directed movement of substances (such as macromolecules, small molecules, ions) into, out of or within a cell, or between cells, by means of some agent such as a transporter or pore.	52	1160	1.31851e-06
GO:0055001	muscle cell development	BP	The process whose specific outcome is the progression of a muscle cell over time, from its formation to the mature structure. Muscle cell development does not include the steps involved in committing an unspecified cell to the muscle cell fate.	19	172	1.60047e-06
GO:0045981	positive regulation of nucleotide metabolic process	BP	Any process that activates or increases the frequency, rate or extent of the chemical reactions and pathways involving nucleotides.	12	80	1.6955e-06
GO:1900544	positive regulation of purine nucleotide metabolic process	BP	Any process that activates or increases the frequency, rate or extent of purine nucleotide metabolic process.	12	80	1.6955e-06
GO:0055086	nucleobase-containing small molecule metabolic process	BP	The cellular chemical reactions and pathways involving a nucleobase-containing small molecule: a nucleobase, a nucleoside, or a nucleotide.	42	893	1.71644e-06
GO:0051146	striated muscle cell differentiation	BP	The process in which a relatively unspecialized cell acquires specialized features of a striated muscle cell; striated muscle fibers are divided by transverse bands into striations, and cardiac and voluntary muscle are types of striated muscle.	23	267	1.89114e-06
GO:0003012	muscle system process	BP	A organ system process carried out at the level of a muscle. Muscle tissue is composed of contractile cells or fibers.	20	224	1.97778e-06
GO:0031326	regulation of cellular biosynthetic process	BP	Any process that modulates the frequency, rate or extent of the chemical reactions and pathways resulting in the formation of substances, carried out by individual cells.	99	3042	2.22697e-06
GO:0040011	locomotion	BP	Self-propelled movement of a cell or organism from one location to another.	50	1062	2.22697e-06
GO:0009152	purine ribonucleotide biosynthetic process	BP	The chemical reactions and pathways resulting in the formation of a purine ribonucleotide, a compound consisting of ribonucleoside (a purine base linked to a ribose sugar) esterified with a phosphate group at either the 3' or 5'-hydroxyl group of the sugar.	17	195	2.84911e-06
GO:0055002	striated muscle cell development	BP	The process whose specific outcome is the progression of a striated muscle cell over time, from its formation to the mature structure. Striated muscle cells contain fibers that are divided by transverse bands into striations, and cardiac and skeletal muscle are types of striated muscle.	18	161	2.95205e-06
GO:0048523	negative regulation of cellular process	BP	Any process that stops, prevents, or reduces the frequency, rate or extent of a cellular process, any of those that are carried out at the cellular level, but are not necessarily restricted to a single cell. For example, cell communication occurs among more than one cell, but occurs at the cellular level.	94	2887	3.13806e-06
GO:1901135	carbohydrate derivative metabolic process	BP	The chemical reactions and pathways involving carbohydrate derivative.	49	1147	3.13806e-06
GO:0009889	regulation of biosynthetic process	BP	Any process that modulates the frequency, rate or extent of the chemical reactions and pathways resulting in the formation of substances.	99	3081	3.33456e-06
GO:0006936	muscle contraction	BP	A process in which force is generated within muscle tissue, resulting in a change in muscle geometry. Force generation involves a chemo-mechanical energy conversion step that is carried out by the actin/myosin complex activity, which generates force through ATP hydrolysis.	18	187	3.39836e-06
GO:0031328	positive regulation of cellular biosynthetic process	BP	Any process that activates or increases the frequency, rate or extent of the chemical reactions and pathways resulting in the formation of substances, carried out by individual cells.	54	1283	3.40095e-06
GO:0030802	regulation of cyclic nucleotide biosynthetic process	BP	Any process that modulates the frequency, rate or extent of the chemical reactions and pathways resulting in the formation of cyclic nucleotides.	13	102	3.64694e-06
GO:0042221	response to chemical stimulus	BP	Any process that results in a change in state or activity of a cell or an organism (in terms of movement, secretion, enzyme production, gene expression, etc.) as a result of a chemical stimulus.	75	2297	4.38482e-06
GO:0044710	single-organism metabolic process	BP	A metabolic process - chemical reactions and pathways, including anabolism and catabolism, by which living organisms transform chemical substances - which involves a single organism.	85	2801	4.38482e-06
GO:0009260	ribonucleotide biosynthetic process	BP	The chemical reactions and pathways resulting in the formation of a ribonucleotide, a compound consisting of ribonucleoside (a base linked to a ribose sugar) esterified with a phosphate group at either the 3' or 5'-hydroxyl group of the sugar.	17	202	4.65353e-06
GO:0006164	purine nucleotide biosynthetic process	BP	The chemical reactions and pathways resulting in the formation of a purine nucleotide, a compound consisting of nucleoside (a purine base linked to a deoxyribose or ribose sugar) esterified with a phosphate group at either the 3' or 5'-hydroxyl group of the sugar.	17	203	4.88196e-06
GO:0014706	striated muscle tissue development	BP	The process whose specific outcome is the progression of a striated muscle over time, from its formation to the mature structure. Striated muscle contain fibers that are divided by transverse bands into striations, and cardiac and skeletal muscle are types of striated muscle. Skeletal muscle myoblasts fuse to form myotubes and eventually multinucleated muscle fibers. The fusion of cardiac cells i…	26	364	4.88196e-06
GO:0007166	cell surface receptor signaling pathway	BP	A series of molecular signals initiated by activation of a receptor on the surface of a cell. The pathway begins with binding of an extracellular ligand to a cell surface receptor, or for receptors that signal in the absence of a ligand, by ligand-withdrawal or the activity of a constitutively active receptor. The pathway ends with regulation of a downstream cellular process, e.g. transcription.	86	3206	5.25503e-06
GO:0030810	positive regulation of nucleotide biosynthetic process	BP	Any process that activates or increases the frequency, rate or extent of the chemical reactions and pathways resulting in the formation of nucleotides.	11	74	5.25503e-06
GO:0042127	regulation of cell proliferation	BP	Any process that modulates the frequency, rate or extent of cell proliferation.	47	1123	5.25503e-06
GO:1900373	positive regulation of purine nucleotide biosynthetic process	BP	Any process that activates or increases the frequency, rate or extent of purine nucleotide biosynthetic processes.	11	74	5.25503e-06
GO:0009891	positive regulation of biosynthetic process	BP	Any process that activates or increases the frequency, rate or extent of the chemical reactions and pathways resulting in the formation of substances.	54	1312	5.29662e-06
GO:0006171	cAMP biosynthetic process	BP	The chemical reactions and pathways resulting in the formation of the nucleotide cAMP (cyclic AMP, adenosine 3',5'-cyclophosphate).	12	88	5.43734e-06
GO:0046390	ribose phosphate biosynthetic process	BP	The chemical reactions and pathways resulting in the formation of ribose phosphate, any phosphorylated ribose sugar.	17	205	5.43734e-06
GO:0016477	cell migration	BP	The orderly movement of a cell from one site to another, often during the development of a multicellular organism or multicellular structure.	42	819	5.98423e-06
GO:0050795	regulation of behavior	BP	Any process that modulates the frequency, rate or extent of behavior, the internally coordinated responses (actions or inactions) of whole living organisms (individuals or groups) to internal or external stimuli.	16	160	6.59561e-06
GO:0006928	cellular component movement	BP	The directed, self-propelled movement of a cellular component without the involvement of an external agent such as a transporter or a pore.	52	1142	7.06891e-06
GO:0072522	purine-containing compound biosynthetic process	BP	The chemical reactions and pathways resulting in the formation of a purine-containing compound, i.e. any compound that contains purine or a formal derivative thereof.	17	210	7.06891e-06
GO:0070887	cellular response to chemical stimulus	BP	Any process that results in a change in state or activity of a cell (in terms of movement, secretion, enzyme production, gene expression, etc.) as a result of a chemical stimulus.	53	1393	7.32459e-06
GO:0051128	regulation of cellular component organization	BP	Any process that modulates the frequency, rate or extent of a process involved in the formation, arrangement of constituent parts, or disassembly of cell structures, including the plasma membrane and any external encapsulating structures such as the cell wall and cell envelope.	56	1357	9.94812e-06
GO:0043269	regulation of ion transport	BP	Any process that modulates the frequency, rate or extent of the directed movement of charged atoms or small charged molecules into, out of or within a cell, or between cells, by means of some agent such as a transporter or pore.	28	445	1.27076e-05
GO:0030799	regulation of cyclic nucleotide metabolic process	BP	Any process that modulates the frequency, rate or extent of the chemical reactions and pathways involving cyclic nucleotides.	13	114	1.28384e-05
GO:0010959	regulation of metal ion transport	BP	Any process that modulates the frequency, rate, or extent of metal ion transport. Metal ion transport is the directed movement of metal ions, any metal ion with an electric charge, into, out of or within a cell, or between cells, by means of some agent such as a transporter or pore.	18	220	1.79389e-05
GO:0044093	positive regulation of molecular function	BP	Any process that activates or increases the rate or extent of a molecular function, an elemental biological activity occurring at the molecular level, such as catalysis or binding.	42	915	1.81543e-05
GO:0006874	cellular calcium ion homeostasis	BP	Any process involved in the maintenance of an internal steady state of calcium ions at the level of a cell.	20	272	2.04667e-05
GO:0010604	positive regulation of macromolecule metabolic process	BP	Any process that increases the frequency, rate or extent of the chemical reactions and pathways involving macromolecules, any molecule of high relative molecular mass, the structure of which essentially comprises the multiple repetition of units derived, actually or conceptually, from molecules of low relative molecular mass.	65	1780	2.3183e-05
GO:0001525	angiogenesis	BP	Blood vessel formation when new vessels emerge from the proliferation of pre-existing blood vessels.	24	361	2.40931e-05
GO:1901564	organonitrogen compound metabolic process	BP	The chemical reactions and pathways involving organonitrogen compound.	53	1456	2.55448e-05
GO:0030817	regulation of cAMP biosynthetic process	BP	Any process that modulates the frequency, rate or extent of the chemical reactions and pathways resulting in the formation of the nucleotide cAMP (cyclic AMP, adenosine 3',5'-cyclophosphate).	11	84	2.62692e-05
GO:0008152	metabolic process	BP	The chemical reactions and pathways, including anabolism and catabolism, by which living organisms transform chemical substances. Metabolic processes typically transform small molecules, but also include macromolecular processes such as DNA repair and replication, and protein synthesis and degradation.	207	9049	2.85729e-05
GO:0030804	positive regulation of cyclic nucleotide biosynthetic process	BP	Any process that activates or increases the frequency, rate or extent of the chemical reactions and pathways resulting in the formation of cyclic nucleotides.	10	71	2.9731e-05
GO:0050793	regulation of developmental process	BP	Any process that modulates the frequency, rate or extent of development, the biological process whose specific outcome is the progression of a multicellular organism over time from an initial condition (e.g. a zygote, or a young adult) to a later condition (e.g. a multicellular animal or an aged adult).	60	1591	3.41613e-05
GO:0007517	muscle organ development	BP	The process whose specific outcome is the progression of the muscle over time, from its formation to the mature structure. The muscle is an organ consisting of a tissue made up of various elongated cells that are specialized to contract and thus to produce movement and mechanical work.	24	362	3.62502e-05
GO:0048870	cell motility	BP	Any process involved in the controlled self-propelled movement of a cell that results in translocation of the cell from one place to another.	42	887	3.73829e-05
GO:0051674	localization of cell	BP	Any process in which a cell is transported to, and/or maintained in, a specific location.	42	887	3.73829e-05
GO:0055074	calcium ion homeostasis	BP	Any process involved in the maintenance of an internal steady state of calcium ions within an organism or cell.	20	284	4.03214e-05
GO:0072503	cellular divalent inorganic cation homeostasis	BP	Any process involved in the maintenance of an internal steady state of divalent cations at the level of a cell.	20	288	4.67218e-05
GO:0030801	positive regulation of cyclic nucleotide metabolic process	BP	Any process that activates or increases the frequency, rate or extent of the chemical reactions and pathways involving cyclic nucleotides.	10	75	4.85016e-05
GO:0045935	positive regulation of nucleobase-containing compound metabolic process	BP	Any cellular process that activates or increases the frequency, rate or extent of the chemical reactions and pathways involving nucleobases, nucleosides, nucleotides and nucleic acids.	49	1202	5.35096e-05
GO:0030029	actin filament-based process	BP	Any cellular process that depends upon or alters the actin cytoskeleton, that part of the cytoskeleton comprising actin filaments and their associated proteins.	28	443	5.45421e-05
GO:0044237	cellular metabolic process	BP	The chemical reactions and pathways by which individual cells transform chemical substances.	183	7670	5.49104e-05
GO:2000026	regulation of multicellular organismal development	BP	Any process that modulates the frequency, rate or extent of multicellular organismal development.	51	1270	5.74255e-05
GO:0030814	regulation of cAMP metabolic process	BP	Any process that modulates the frequency, rate or extent of the chemical reactions and pathways involving the nucleotide cAMP (cyclic AMP, adenosine 3',5'-cyclophosphate).	11	91	6.35834e-05
GO:0034765	regulation of ion transmembrane transport	BP	Any process that modulates the frequency, rate or extent of the directed movement of ions from one side of a membrane to the other.	20	254	6.48575e-05
GO:0007507	heart development	BP	The process whose specific outcome is the progression of the heart over time, from its formation to the mature structure. The heart is a hollow, muscular organ, which, by contracting rhythmically, keeps up the circulation of the blood.	26	407	6.52647e-05
GO:0006950	response to stress	BP	Any process that results in a change in state or activity of a cell or an organism (in terms of movement, secretion, enzyme production, gene expression, etc.) as a result of a disturbance in organismal or cellular homeostasis, usually, but not necessarily, exogenous (e.g. temperature, humidity, ionizing radiation).	69	2215	6.64348e-05
GO:0030819	positive regulation of cAMP biosynthetic process	BP	Any process that activates or increases the frequency, rate or extent of the chemical reactions and pathways resulting in the formation of the nucleotide cAMP (cyclic AMP, adenosine 3',5'-cyclophosphate).	9	61	7.0754e-05
GO:0034762	regulation of transmembrane transport	BP	Any process that modulates the frequency, rate or extent of the directed movement of a solute from one side of a membrane to the other.	20	263	8.19622e-05
GO:0044238	primary metabolic process	BP	The chemical reactions and pathways involving those compounds which are formed as a part of the normal anabolic and catabolic processes. These processes take place in most, if not all, cells of the organism.	185	7843	8.19622e-05
GO:0022610	biological adhesion	BP	The attachment of a cell or organism to a substrate or other organism.	42	832	8.30367e-05
GO:0071704	organic substance metabolic process	BP	The chemical reactions and pathways involving an organic substance, any molecular entity containing carbon.	190	8180	8.30367e-05
GO:0030816	positive regulation of cAMP metabolic process	BP	Any process that activates or increases the frequency, rate or extent of the chemical reactions and pathways involving the nucleotide cAMP (cyclic AMP, adenosine 3',5'-cyclophosphate).	9	63	8.39735e-05
GO:0051173	positive regulation of nitrogen compound metabolic process	BP	Any process that activates or increases the frequency, rate or extent of the chemical reactions and pathways involving nitrogen or nitrogenous compounds.	49	1230	8.40327e-05
GO:0000165	MAPK cascade	BP	An intracellular protein kinase cascade containing at least a MAPK, a MAPKK and a MAP3K. The cascade can also contain two additional tiers: the upstream MAP4K and the downstream MAP Kinase-activated kinase (MAPKAPK). The kinases in each tier phosphorylate and activate the kinases in the downstream tier to transmit a signal within a cell.	28	498	9.26226e-05
GO:0048660	regulation of smooth muscle cell proliferation	BP	Any process that modulates the frequency, rate or extent of smooth muscle cell proliferation.	11	93	9.26226e-05
GO:0072507	divalent inorganic cation homeostasis	BP	Any process involved in the maintenance of an internal steady state of divalent cations within an organism or cell.	20	302	9.26226e-05
GO:0009967	positive regulation of signal transduction	BP	Any process that activates or increases the frequency, rate or extent of signal transduction.	39	858	9.94894e-05
GO:0009165	nucleotide biosynthetic process	BP	The chemical reactions and pathways resulting in the formation of nucleotides, any nucleoside that is esterified with (ortho)phosphate or an oligophosphate at any hydroxyl group on the glycose moiety; may be mono-, di- or triphosphate; this definition includes cyclic-nucleotides (nucleoside cyclic phosphates).	17	260	0.00010031
GO:0008283	cell proliferation	BP	The multiplication or reproduction of cells, resulting in the expansion of a cell population.	51	1385	0.000105716
GO:1901293	nucleoside phosphate biosynthetic process	BP	The chemical reactions and pathways resulting in the formation of a nucleoside phosphate.	17	262	0.000110595
GO:0048659	smooth muscle cell proliferation	BP	The multiplication or reproduction of smooth muscle cells, resulting in the expansion of a cell population.	11	96	0.000124338
GO:0033002	muscle cell proliferation	BP	The expansion of a muscle cell population by cell division.	13	136	0.000129233
GO:0050920	regulation of chemotaxis	BP	Any process that modulates the frequency, rate or extent of the directed movement of a motile cell or organism in response to a specific chemical concentration gradient.	12	108	0.000130297
GO:0043085	positive regulation of catalytic activity	BP	Any process that activates or increases the activity of an enzyme.	34	718	0.000136726
GO:0051050	positive regulation of transport	BP	Any process that activates or increases the frequency, rate or extent of the directed movement of substances (such as macromolecules, small molecules, ions) into, out of or within a cell, or between cells, by means of some agent such as a transporter or pore.	29	567	0.000136726
GO:0044057	regulation of system process	BP	Any process that modulates the frequency, rate or extent of a system process, a multicellular organismal process carried out by any of the organs or tissues in an organ system.	28	509	0.000137242
GO:0060284	regulation of cell development	BP	Any process that modulates the rate, frequency or extent of the progression of the cell over time, from its formation to the mature structure. Cell development does not include the steps involved in committing a cell to a specific fate.	32	618	0.000140818
GO:0007155	cell adhesion	BP	The attachment of a cell, either to another cell or to an underlying substrate such as the extracellular matrix, via cell adhesion molecules.	41	825	0.000156332
GO:0008217	regulation of blood pressure	BP	Any process that modulates the force with which blood travels through the circulatory system. The process is controlled by a balance of processes that increase pressure and decrease pressure.	13	148	0.000156332
GO:0023056	positive regulation of signaling	BP	Any process that activates, maintains or increases the frequency, rate or extent of a signaling process.	40	911	0.000165588
GO:0034654	nucleobase-containing compound biosynthetic process	BP	The chemical reactions and pathways resulting in the formation of nucleobases, nucleosides, nucleotides and nucleic acids.	89	2931	0.000166467
GO:0048646	anatomical structure formation involved in morphogenesis	BP	The developmental process pertaining to the initial formation of an anatomical structure from unspecified parts. This process begins with the specific processes that contribute to the appearance of the discrete structure and ends when the structural rudiment is recognizable. An anatomical structure is any biological entity that occupies space and is distinguished from its surroundings. Anatomical…	39	856	0.000170091
GO:0010647	positive regulation of cell communication	BP	Any process that increases the frequency, rate or extent of cell communication. Cell communication is the process that mediates interactions between a cell and its surroundings. Encompasses interactions such as signaling or attachment between one cell and another cell, between a cell and an extracellular matrix, or between a cell and any other aspect of its environment.	40	915	0.000192101
GO:0018130	heterocycle biosynthetic process	BP	The chemical reactions and pathways resulting in the formation of heterocyclic compounds, those with a cyclic molecular structure and at least two different atoms in the ring (or rings).	90	2991	0.000207953
GO:0030036	actin cytoskeleton organization	BP	A process that is carried out at the cellular level which results in the assembly, arrangement of constituent parts, or disassembly of cytoskeletal structures comprising actin filaments and their associated proteins.	25	408	0.000235145
GO:0007243	intracellular protein kinase cascade	BP	A series of reactions in which a signal is passed on to downstream proteins within the cell by sequential protein phosphorylation and activation of the cascade components.	37	838	0.000241749
GO:0042592	homeostatic process	BP	Any biological process involved in the maintenance of an internal steady state.	42	1073	0.000266389
GO:0060255	regulation of macromolecule metabolic process	BP	Any process that modulates the frequency, rate or extent of the chemical reactions and pathways involving macromolecules, any molecule of high relative molecular mass, the structure of which essentially comprises the multiple repetition of units derived, actually or conceptually, from molecules of low relative molecular mass.	109	3901	0.000266389
GO:0005977	glycogen metabolic process	BP	The chemical reactions and pathways involving glycogen, a polydisperse, highly branched glucan composed of chains of D-glucose residues in alpha-(1->4) glycosidic linkage, joined together by alpha-(1->6) glycosidic linkages.	9	64	0.000268841
GO:0006073	cellular glucan metabolic process	BP	The chemical reactions and pathways involving glucans, polysaccharides consisting only of glucose residues.	9	64	0.000268841
GO:0044042	glucan metabolic process	BP	The chemical reactions and pathways involving glucans, polysaccharides consisting only of glucose residues.	9	64	0.000268841
GO:0006875	cellular metal ion homeostasis	BP	Any process involved in the maintenance of an internal steady state of metal ions at the level of a cell.	20	340	0.000325066
GO:0006935	chemotaxis	BP	The directed movement of a motile cell or organism, or the directed growth of a cell guided by a specific chemical concentration gradient. Movement may be towards a higher concentration (positive chemotaxis) or towards a lower concentration (negative chemotaxis).	22	382	0.000336685
GO:0042330	taxis	BP	The directed movement of a motile cell or organism in response to an external stimulus.	22	383	0.000356837
GO:0045595	regulation of cell differentiation	BP	Any process that modulates the frequency, rate or extent of cell differentiation, the process in which relatively unspecialized cells acquire specialized structural and functional features.	45	1136	0.000357592
GO:0003015	heart process	BP	A circulatory system process carried out by the heart. The heart is a hollow, muscular organ, which, by contracting rhythmically, keeps up the circulation of the blood. The heart is a hollow, muscular organ, which, by contracting rhythmically, keeps up the circulation of the blood.	13	147	0.000365134
GO:0060047	heart contraction	BP	The multicellular organismal process in which the heart decreases in volume in a characteristic way to propel blood through the body.	13	147	0.000365134
GO:0090407	organophosphate biosynthetic process	BP	The chemical reactions and pathways resulting in the biosynthesis of deoxyribose phosphate, the phosphorylated sugar 2-deoxy-erythro-pentose.	21	412	0.000369918
GO:0044271	cellular nitrogen compound biosynthetic process	BP	The chemical reactions and pathways resulting in the formation of organic and inorganic nitrogenous compounds.	90	3045	0.000391871
GO:0019438	aromatic compound biosynthetic process	BP	The chemical reactions and pathways resulting in the formation of aromatic compounds, any substance containing an aromatic carbon ring.	89	2994	0.000398042
GO:0048520	positive regulation of behavior	BP	Any process that activates or increases the frequency, rate or extent of behavior, the internally coordinated responses (actions or inactions) of whole living organisms (individuals or groups) to internal or external stimuli.	10	95	0.000434413
GO:0008016	regulation of heart contraction	BP	Any process that modulates the frequency, rate or extent of heart contraction. Heart contraction is the process in which the heart decreases in volume in a characteristic way to propel blood through the body.	12	123	0.000477426
GO:0051480	cytosolic calcium ion homeostasis	BP	Any process involved in the maintenance of an internal steady state of calcium ions within the cytosol of a cell or between the cytosol and its surroundings.	15	204	0.000501084
GO:0032989	cellular component morphogenesis	BP	The process in which cellular structures, including whole cells or cell parts, are generated and organized.	40	895	0.000598006
GO:0006112	energy reserve metabolic process	BP	The chemical reactions and pathways by which a cell derives energy from stored compounds such as fats or glycogen.	9	72	0.000608673
GO:1901362	organic cyclic compound biosynthetic process	BP	The chemical reactions and pathways resulting in the formation of organic cyclic compound.	90	3097	0.000624285
GO:0006357	regulation of transcription from RNA polymerase II promoter	BP	Any process that modulates the frequency, rate or extent of transcription from an RNA polymerase II promoter.	48	1291	0.00063899
GO:0010556	regulation of macromolecule biosynthetic process	BP	Any process that modulates the rate, frequency or extent of the chemical reactions and pathways resulting in the formation of a macromolecule, any molecule of high relative molecular mass, the structure of which essentially comprises the multiple repetition of units derived, actually or conceptually, from molecules of low relative molecular mass.	87	2913	0.00063899
GO:0042325	regulation of phosphorylation	BP	Any process that modulates the frequency, rate or extent of addition of phosphate groups into a molecule.	35	799	0.00063899
GO:1901861	regulation of muscle tissue development	BP	Any process that modulates the frequency, rate or extent of muscle tissue development.	12	124	0.00066581
GO:0007010	cytoskeleton organization	BP	A process that is carried out at the cellular level which results in the assembly, arrangement of constituent parts, or disassembly of cytoskeletal structures.	36	774	0.000735058
GO:0055065	metal ion homeostasis	BP	Any process involved in the maintenance of an internal steady state of metal ions within an organism or cell.	21	393	0.000738132
GO:0090257	regulation of muscle system process	BP	Any process that modulates the frequency, rate or extent of a muscle system process, a multicellular organismal process carried out by any of the organs or tissues in a muscle system.	12	134	0.000770433
GO:0048747	muscle fiber development	BP	The process whose specific outcome is the progression of the muscle fiber over time, from its formation to the mature structure. In skeletal muscle, fibers are formed by the maturation of myotubes. They can be classed as slow, intermediate/fast or fast.	12	115	0.000830837
GO:0030003	cellular cation homeostasis	BP	Any process involved in the maintenance of an internal steady state of cations at the level of a cell.	20	368	0.000846951
GO:0042327	positive regulation of phosphorylation	BP	Any process that activates or increases the frequency, rate or extent of addition of phosphate groups to a molecule.	26	504	0.000856123
GO:0032412	regulation of ion transmembrane transporter activity	BP	Any process that modulates the activity of an ion transporter.	10	94	0.000871812
GO:0007167	enzyme linked receptor protein signaling pathway	BP	Any series of molecular signals initiated by the binding of an extracellular ligand to a receptor on the surface of the target cell, where the receptor possesses catalytic activity or is closely associated with an enzyme such as a protein kinase, and ending with regulation of a downstream cellular process, e.g. transcription.	30	612	0.000898098
GO:0030198	extracellular matrix organization	BP	A process that is carried out at the cellular level which results in the assembly, arrangement of constituent parts, or disassembly of an extracellular matrix.	14	162	0.000939909
GO:0051345	positive regulation of hydrolase activity	BP	Any process that activates or increases the frequency, rate or extent of hydrolase activity, the catalysis of the hydrolysis of various bonds.	19	324	0.000939909
GO:2000112	regulation of cellular macromolecule biosynthetic process	BP	Any process that modulates the frequency, rate or extent of cellular macromolecule biosynthetic process.	85	2842	0.000939909
GO:0006139	nucleobase-containing compound metabolic process	BP	Any cellular metabolic process involving nucleobases, nucleosides, nucleotides and nucleic acids.	117	4468	0.00101758
GO:0043062	extracellular structure organization	BP	A process that is carried out at the cellular level which results in the assembly, arrangement of constituent parts, or disassembly of structures in the space external to the outermost structure of a cell. For cells without external protective or external encapsulating structures this refers to space outside of the plasma membrane, and also covers the host cell environment outside an intracellula…	14	163	0.00101758
GO:0051247	positive regulation of protein metabolic process	BP	Any process that activates or increases the frequency, rate or extent of the chemical reactions and pathways involving a protein.	33	764	0.00109837
GO:0022898	regulation of transmembrane transporter activity	BP	Any process that modulates the frequency, rate or extent of transmembrane transporter activity.	10	99	0.00115106
GO:0044262	cellular carbohydrate metabolic process	BP	The chemical reactions and pathways involving carbohydrates, any of a group of organic compounds based of the general formula Cx(H2O)y, as carried out by individual cells.	15	220	0.00115106
GO:0044264	cellular polysaccharide metabolic process	BP	The chemical reactions and pathways involving polysaccharides, polymers of more than 10 monosaccharide residues joined by glycosidic linkages, as carried out by individual cells.	9	77	0.00117291
GO:0044281	small molecule metabolic process	BP	The chemical reactions and pathways involving small molecules, any low molecular weight, monomeric, non-encoded molecule.	57	1860	0.00117291
GO:0001934	positive regulation of protein phosphorylation	BP	Any process that activates or increases the frequency, rate or extent of addition of phosphate groups to amino acids within a protein.	25	487	0.00121845
GO:0006873	cellular ion homeostasis	BP	Any process involved in the maintenance of an internal steady state of ions at the level of a cell.	20	380	0.00129754
GO:0030335	positive regulation of cell migration	BP	Any process that activates or increases the frequency, rate or extent of cell migration.	17	259	0.00129754
GO:0019725	cellular homeostasis	BP	Any process involved in the maintenance of an internal steady state at the level of the cell.	24	525	0.00141168
GO:2000147	positive regulation of cell motility	BP	Any process that activates or increases the frequency, rate or extent of cell motility.	17	263	0.00141511
GO:0007423	sensory organ development	BP	The process whose specific outcome is the progression of sensory organs over time, from its formation to the mature structure.	24	463	0.00143417
GO:0001932	regulation of protein phosphorylation	BP	Any process that modulates the frequency, rate or extent of addition of phosphate groups into an amino acid in a protein.	32	731	0.00144365
GO:0031401	positive regulation of protein modification process	BP	Any process that activates or increases the frequency, rate or extent of the covalent alteration of one or more amino acid residues within a protein.	28	595	0.00149547
GO:0006725	cellular aromatic compound metabolic process	BP	The chemical reactions and pathways involving aromatic compounds, any organic compound characterized by one or more planar rings, each of which contains conjugated double bonds and delocalized pi electrons, as carried out by individual cells.	119	4624	0.00151097
GO:0046483	heterocycle metabolic process	BP	The chemical reactions and pathways involving heterocyclic compounds, those with a cyclic molecular structure and at least two different atoms in the ring (or rings).	118	4587	0.00171975
GO:0006807	nitrogen compound metabolic process	BP	The chemical reactions and pathways involving organic or inorganic compounds that contain nitrogen, including (but not limited to) nitrogen fixation, nitrification, denitrification, assimilatory/dissimilatory nitrate reduction and the interconversion of nitrogenous organic matter and ammonium.	126	5020	0.00183132
GO:0051094	positive regulation of developmental process	BP	Any process that activates or increases the rate or extent of development, the biological process whose specific outcome is the progression of an organism over time from an initial condition (e.g. a zygote, or a young adult) to a later condition (e.g. a multicellular animal or an aged adult).	32	771	0.00188726
GO:0008284	positive regulation of cell proliferation	BP	Any process that activates or increases the rate or extent of cell proliferation.	27	650	0.00201748
GO:0051272	positive regulation of cellular component movement	BP	Any process that activates or increases the frequency, rate or extent of the movement of a cellular component.	17	270	0.00206425
GO:0009118	regulation of nucleoside metabolic process	BP	Any process that modulates the frequency, rate or extent of the chemical reactions and pathways involving nucleosides.	17	246	0.00208005
GO:0032409	regulation of transporter activity	BP	Any process that modulates the activity of a transporter.	10	108	0.00208992
GO:0005976	polysaccharide metabolic process	BP	The chemical reactions and pathways involving a polysaccharide, a polymer of many (typically more than 10) monosaccharide residues linked glycosidically.	9	84	0.0020908
GO:0043408	regulation of MAPK cascade	BP	Any process that modulates the frequency, rate or extent of signal transduction mediated by the MAP kinase (MAPK) cascade.	23	442	0.00212427
GO:0032846	positive regulation of homeostatic process	BP	Any process that activates or increases the frequency, rate, or extent of a homeostatic process.	8	71	0.0021659
GO:0040017	positive regulation of locomotion	BP	Any process that activates or increases the frequency, rate or extent of locomotion of a cell or organism.	17	272	0.00224582
GO:0050801	ion homeostasis	BP	Any process involved in the maintenance of an internal steady state of ions within an organism or cell.	23	491	0.00230992
GO:0050880	regulation of blood vessel size	BP	Any process that modulates the size of blood vessels.	11	133	0.00240886
GO:0016202	regulation of striated muscle tissue development	BP	Any process that modulates the frequency, rate or extent of striated muscle development.	11	122	0.00247979
GO:0044249	cellular biosynthetic process	BP	The chemical reactions and pathways resulting in the formation of substances, carried out by individual cells.	108	4199	0.00253663
GO:0035150	regulation of tube size	BP	Ensuring that a tube is of the correct length and diameter. Tube size must be maintained not only during tube formation, but also throughout development and in some physiological processes.	11	134	0.0026267
GO:0010675	regulation of cellular carbohydrate metabolic process	BP	Any process that modulates the rate, extent or frequency of the chemical reactions and pathways involving carbohydrates, any of a group of organic compounds based of the general formula Cx(H2O)y, as carried out by individual cells.	10	111	0.00272294
GO:0048634	regulation of muscle organ development	BP	Any process that modulates the frequency, rate or extent of muscle development.	11	124	0.00272294
GO:0055080	cation homeostasis	BP	Any process involved in the maintenance of an internal steady state of cations within an organism or cell.	21	436	0.00272294
GO:0051179	localization	BP	Any process in which a cell, a substance, or a cellular entity, such as a protein complex or organelle, is transported to, and/or maintained in a specific location.	112	4191	0.00275629
GO:0031399	regulation of protein modification process	BP	Any process that modulates the frequency, rate or extent of the covalent alteration of one or more amino acid residues within a protein.	36	904	0.00278618
GO:0040013	negative regulation of locomotion	BP	Any process that stops, prevents, or reduces the frequency, rate or extent of locomotion of a cell or organism.	13	168	0.00288519
GO:0051153	regulation of striated muscle cell differentiation	BP	Any process that modulates the frequency, rate or extent of striated muscle cell differentiation.	9	83	0.0029214
GO:0034220	ion transmembrane transport	BP	A process in which an ion is transported from one side of a membrane to the other by means of some agent such as a transporter or pore.	27	567	0.00295617
GO:0006937	regulation of muscle contraction	BP	Any process that modulates the frequency, rate or extent of muscle contraction.	10	110	0.00296562
GO:1901576	organic substance biosynthetic process	BP	The chemical reactions and pathways resulting in the formation of an organic substance, any molecular entity containing carbon.	109	4284	0.00298466
GO:0055082	cellular chemical homeostasis	BP	Any biological process involved in the maintenance of an internal steady state of a chemical at the level of the cell.	21	443	0.00309114
GO:0034641	cellular nitrogen compound metabolic process	BP	The chemical reactions and pathways involving various organic and inorganic nitrogenous compounds, as carried out by individual cells.	119	4724	0.00309899
GO:0007519	skeletal muscle tissue development	BP	The developmental sequence of events leading to the formation of adult muscle that occurs in the anima. In vertebrate skeletal muscle the main events are: the fusion of myoblasts to form myotubes that increase in size by further fusion to them of myoblasts, the formation of myofibrils within their cytoplasm and the establishment of functional neuromuscular junctions with motor neurons. At this st…	15	220	0.0031256
GO:0006366	transcription from RNA polymerase II promoter	BP	The synthesis of RNA from a DNA template by RNA polymerase II, originating at an RNA polymerase II promoter. Includes transcription of messenger RNA (mRNA) and certain small nuclear RNAs (snRNAs).	46	1319	0.00314541
GO:0006811	ion transport	BP	The directed movement of charged atoms or small charged molecules into, out of or within a cell, or between cells, by means of some agent such as a transporter or pore.	43	1167	0.00314541
GO:0010830	regulation of myotube differentiation	BP	Any process that modulates the frequency, rate or extent of myotube differentiation. Myotube differentiation is the process in which a relatively unspecialized cell acquires specialized features of a myotube cell. Myotubes are multinucleated cells that are formed when proliferating myoblasts exit the cell cycle, differentiate and fuse.	5	22	0.00314541
GO:0031324	negative regulation of cellular metabolic process	BP	Any process that stops, prevents, or reduces the frequency, rate or extent of the chemical reactions and pathways by which individual cells transform chemical substances.	46	1341	0.00318167
GO:0000902	cell morphogenesis	BP	The developmental process in which the size or shape of a cell is generated and organized.	36	831	0.00321369
GO:0010627	regulation of intracellular protein kinase cascade	BP	Any process that modulates the rate, frequency or extent of a series of reactions, mediated by protein kinases, which occurs as a result of a single trigger reaction or compound.	29	686	0.00333949
GO:0006195	purine nucleotide catabolic process	BP	The chemical reactions and pathways resulting in the breakdown of a purine nucleotide, a compound consisting of nucleoside (a purine base linked to a deoxyribose or ribose sugar) esterified with a phosphate group at either the 3' or 5'-hydroxyl group of the sugar.	24	505	0.00335304
GO:0009058	biosynthetic process	BP	The chemical reactions and pathways resulting in the formation of substances; typically the energy-requiring part of metabolism in which simpler substances are transformed into more complex ones.	110	4357	0.00336474
GO:0015980	energy derivation by oxidation of organic compounds	BP	The chemical reactions and pathways by which a cell derives energy from organic compounds; results in the oxidation of the compounds from which energy is released.	11	159	0.00342824
GO:0006355	regulation of transcription, DNA-dependent	BP	Any process that modulates the frequency, rate or extent of cellular DNA-dependent transcription.	77	2603	0.00346729
GO:2001141	regulation of RNA biosynthetic process	BP	Any process that modulates the frequency, rate or extent of RNA biosynthetic process.	77	2607	0.00352738
GO:0006812	cation transport	BP	The directed movement of cations, atoms or small molecules with a net positive charge, into, out of or within a cell, or between cells, by means of some agent such as a transporter or pore.	33	806	0.00355805
GO:0045597	positive regulation of cell differentiation	BP	Any process that activates or increases the frequency, rate or extent of cell differentiation.	25	552	0.00358602
GO:0040007	growth	BP	The increase in size or mass of an entire organism, a part of an organism or a cell.	32	788	0.00364097
GO:0071310	cellular response to organic substance	BP	Any process that results in a change in state or activity of a cell (in terms of movement, secretion, enzyme production, gene expression, etc.) as a result of an organic substance stimulus.	39	1113	0.00364097
GO:0040008	regulation of growth	BP	Any process that modulates the frequency, rate or extent of the growth of all or part of an organism so that it occurs at its proper speed, either globally or in a specific part of the organism's development.	24	529	0.00365004
GO:0006109	regulation of carbohydrate metabolic process	BP	Any process that modulates the frequency, rate or extent of the chemical reactions and pathways involving carbohydrates.	10	116	0.00372685
GO:0032970	regulation of actin filament-based process	BP	Any process that modulates the frequency, rate or extent of any cellular process that depends upon or alters the actin cytoskeleton.	15	221	0.00380933
GO:0032270	positive regulation of cellular protein metabolic process	BP	Any process that activates or increases the frequency, rate or extent of the chemical reactions and pathways involving a protein, occurring at the level of an individual cell.	29	679	0.00384132
GO:0035637	multicellular organismal signaling	BP	The transfer of information occurring at the level of a multicellular organism.	28	608	0.00384132
GO:0072523	purine-containing compound catabolic process	BP	The chemical reactions and pathways resulting in the breakdown of a purine-containing compound, i.e. any compound that contains purine or a formal derivative thereof.	24	512	0.00384132
GO:0060538	skeletal muscle organ development	BP	The progression of a skeletal muscle organ over time from its initial formation to its mature state. A skeletal muscle organ includes the skeletal muscle tissue and its associated connective tissue.	15	226	0.00384473
GO:0050927	positive regulation of positive chemotaxis	BP	Any process that activates or increases the frequency, rate or extent of the directed movement of a motile cell or organism towards a higher concentration in a concentration gradient of a specific chemical.	5	23	0.0038792
GO:0051924	regulation of calcium ion transport	BP	Any process that modulates the frequency, rate or extent of the directed movement of calcium ions into, out of or within a cell, or between cells, by means of some agent such as a transporter or pore.	11	149	0.0038987
GO:0009166	nucleotide catabolic process	BP	The chemical reactions and pathways resulting in the breakdown of nucleotides, any nucleoside that is esterified with (ortho)phosphate or an oligophosphate at any hydroxyl group on the glycose moiety; may be mono-, di- or triphosphate; this definition includes cyclic-nucleotides (nucleoside cyclic phosphates).	24	521	0.00431062
GO:0048741	skeletal muscle fiber development	BP	The process whose specific outcome is the progression of the skeletal muscle fiber over time, from its formation to the mature structure. Muscle fibers are formed by the maturation of myotubes. They can be classed as slow, intermediate/fast or fast.	10	98	0.00449213
GO:0031329	regulation of cellular catabolic process	BP	Any process that modulates the frequency, rate or extent of the chemical reactions and pathways resulting in the breakdown of substances, carried out by individual cells.	23	463	0.00454161
GO:1901566	organonitrogen compound biosynthetic process	BP	The chemical reactions and pathways resulting in the formation of organonitrogen compound.	21	503	0.00454793
GO:0009790	embryo development	BP	The process whose specific outcome is the progression of an embryo from its formation until the end of its embryonic life stage. The end of the embryonic stage is organism-specific. For example, for mammals, the process would begin with zygote formation and end with birth. For insects, the process would begin at zygote formation and end with larval hatching. For plant zygotic embryos, this would …	38	979	0.00456594
GO:0043270	positive regulation of ion transport	BP	Any process that activates or increases the frequency, rate or extent of the directed movement of charged atoms or small charged molecules into, out of or within a cell, or between cells, by means of some agent such as a transporter or pore.	11	144	0.00456594
GO:1901360	organic cyclic compound metabolic process	BP	The chemical reactions and pathways involving organic cyclic compound.	119	4797	0.00478908
GO:0050921	positive regulation of chemotaxis	BP	Any process that activates or increases the frequency, rate or extent of the directed movement of a motile cell or organism in response to a specific chemical concentration gradient.	8	79	0.0049258
GO:0050926	regulation of positive chemotaxis	BP	Any process that modulates the frequency, rate or extent of the directed movement of a motile cell or organism towards a higher concentration in a concentration gradient of a specific chemical.	5	24	0.00492757
GO:0051246	regulation of protein metabolic process	BP	Any process that modulates the frequency, rate or extent of the chemical reactions and pathways involving a protein.	46	1369	0.00510789
GO:0030811	regulation of nucleotide catabolic process	BP	Any process that modulates the frequency, rate or extent of the chemical reactions and pathways resulting in the breakdown of nucleotides.	16	243	0.00511362
GO:0033121	regulation of purine nucleotide catabolic process	BP	Any process that modulates the frequency, rate or extent of the chemical reactions and pathways resulting in the breakdown of purine nucleotides.	16	243	0.00511362
GO:0090066	regulation of anatomical structure size	BP	Any process that modulates the size of an anatomical structure.	18	328	0.00511362
GO:0042755	eating behavior	BP	The specific behavior of an organism relating to the intake of food, any substance (usually solid) that can be metabolized by an organism to give energy and build tissue.	5	32	0.00514571
GO:1901292	nucleoside phosphate catabolic process	BP	The chemical reactions and pathways resulting in the breakdown of a nucleoside phosphate.	24	531	0.00532694
GO:0010557	positive regulation of macromolecule biosynthetic process	BP	Any process that increases the rate, frequency or extent of the chemical reactions and pathways resulting in the formation of a macromolecule, any molecule of high relative molecular mass, the structure of which essentially comprises the multiple repetition of units derived, actually or conceptually, from molecules of low relative molecular mass.	42	1194	0.00554637
GO:0030001	metal ion transport	BP	The directed movement of metal ions, any metal ion with an electric charge, into, out of or within a cell, or between cells, by means of some agent such as a transporter or pore.	28	631	0.00575846
GO:0003018	vascular process in circulatory system	BP	A circulatory process that occurs at the level of the vasculature.	11	148	0.00593407
GO:0048878	chemical homeostasis	BP	Any biological process involved in the maintenance of an internal steady state of a chemical.	27	679	0.00603594
GO:0051481	reduction of cytosolic calcium ion concentration	BP	Any process that decreases the concentration of calcium ions in the cytodol.	4	11	0.00619006
GO:0051252	regulation of RNA metabolic process	BP	Any process that modulates the frequency, rate or extent of the chemical reactions and pathways involving RNA.	77	2665	0.00625028
GO:0048742	regulation of skeletal muscle fiber development	BP	Any process that modulates the frequency, rate or extent of skeletal muscle fiber development. Muscle fibers are formed by the maturation of myotubes. They can be classed as slow, intermediate/fast or fast.	7	53	0.00636936
GO:0019932	second-messenger-mediated signaling	BP	Any intracellular signal transduction in which the signal is passed on within the cell via a second messenger; a small molecule or ion that can be quickly generated or released from intracellular stores, and can diffuse within the cell. Second-messenger signaling includes production or release of the second messenger, and effectors downstream of the second messenger that further transmit the sign…	11	146	0.00649911
GO:1901137	carbohydrate derivative biosynthetic process	BP	The chemical reactions and pathways resulting in the formation of carbohydrate derivative.	21	480	0.00658271
GO:0009605	response to external stimulus	BP	Any process that results in a change in state or activity of a cell or an organism (in terms of movement, secretion, enzyme production, gene expression, etc.) as a result of an external stimulus.	34	932	0.00668305
GO:0043410	positive regulation of MAPK cascade	BP	Any process that activates or increases the frequency, rate or extent of signal transduction mediated by the MAPK cascade.	17	297	0.00683564
GO:0007399	nervous system development	BP	The process whose specific outcome is the progression of nervous tissue over time, from its formation to its mature state.	53	1521	0.00692718
GO:0048662	negative regulation of smooth muscle cell proliferation	BP	Any process that stops, prevents or reduces the rate or extent of smooth muscle cell proliferation.	5	33	0.00708878
GO:0046434	organophosphate catabolic process	BP	The chemical reactions and pathways resulting in the breakdown of organophosphates, any phosphate-containing organic compound.	25	580	0.00724735
GO:0010563	negative regulation of phosphorus metabolic process	BP	Any process that decreases the frequency, rate or extent of the chemical reactions and pathways involving phosphorus or compounds containing phosphorus.	15	269	0.00730909
GO:0022603	regulation of anatomical structure morphogenesis	BP	Any process that modulates the frequency, rate or extent of anatomical structure morphogenesis.	28	649	0.00730909
GO:0045936	negative regulation of phosphate metabolic process	BP	Any process that stops, prevents, or reduces the frequency, rate or extent of the chemical reactions and pathways involving phosphates.	15	269	0.00730909
GO:0071805	potassium ion transmembrane transport	BP	A process in which a potassium ion is transported from one side of a membrane to the other.	10	109	0.00730909
GO:0051130	positive regulation of cellular component organization	BP	Any process that activates or increases the frequency, rate or extent of a process involved in the formation, arrangement of constituent parts, or disassembly of cell structures, including the plasma membrane and any external encapsulating structures such as the cell wall and cell envelope.	26	589	0.00734604
GO:0015850	organic hydroxy compound transport	BP	The directed movement of an organic hydroxy compound (organic alcohol) into, out of or within a cell, or between cells, by means of some agent such as a transporter or pore. An organic hydroxy compound is an organic compound having at least one hydroxy group attached to a carbon atom.	10	132	0.00739815
GO:0001501	skeletal system development	BP	The process whose specific outcome is the progression of the skeleton over time, from its formation to the mature structure. The skeleton is the bony framework of the body in vertebrates (endoskeleton) or the hard outer envelope of insects (exoskeleton or dermoskeleton).	19	363	0.00755429
GO:0071804	cellular potassium ion transport	BP	The directed movement of potassium (K) ions into, out of, or within a cell.	10	110	0.00787074
GO:0007169	transmembrane receptor protein tyrosine kinase signaling pathway	BP	A series of molecular signals initiated by the binding of an extracellular ligand to a receptor on the surface of the target cell where the receptor possesses tyrosine kinase activity, and ending with regulation of a downstream cellular process, e.g. transcription.	20	376	0.00788484
GO:0046068	cGMP metabolic process	BP	The chemical reactions and pathways involving cyclic GMP, guanosine 3',5'-phosphate.	6	45	0.00788484
GO:0010468	regulation of gene expression	BP	Any process that modulates the frequency, rate or extent of gene expression. Gene expression is the process in which a gene's coding sequence is converted into a mature gene product or products (proteins or RNA). This includes the production of an RNA transcript as well as any processing to produce a mature RNA product or an mRNA (for protein-coding genes) and the translation of that mRNA into pr…	85	3136	0.0084008
GO:0007267	cell-cell signaling	BP	Any process that mediates the transfer of information from one cell to another.	30	744	0.00850897
GO:0010605	negative regulation of macromolecule metabolic process	BP	Any process that decreases the frequency, rate or extent of the chemical reactions and pathways involving macromolecules, any molecule of high relative molecular mass, the structure of which essentially comprises the multiple repetition of units derived, actually or conceptually, from molecules of low relative molecular mass.	45	1400	0.0085175
GO:0000904	cell morphogenesis involved in differentiation	BP	The change in form (cell shape and size) that occurs when relatively unspecialized cells, e.g. embryonic or regenerative cells, acquire specialized structural and/or functional features that characterize the cells, tissues, or organs of the mature organism or some other relatively stable phase of the organism's life history.	26	543	0.00854406
GO:0051147	regulation of muscle cell differentiation	BP	Any process that modulates the frequency, rate or extent of muscle cell differentiation.	9	100	0.00863272
GO:0006939	smooth muscle contraction	BP	A process in which force is generated within smooth muscle tissue, resulting in a change in muscle geometry. Force generation involves a chemo-mechanical energy conversion step that is carried out by the actin/myosin complex activity, which generates force through ATP hydrolysis. Smooth muscle differs from striated muscle in the much higher actin/myosin ratio, the absence of conspicuous sarcomere…	8	81	0.00871745
GO:0007631	feeding behavior	BP	Behavior associated with the intake of food.	8	96	0.00875785
GO:2001014	regulation of skeletal muscle cell differentiation	BP	Any process that modulates the frequency, rate or extent of skeletal muscle cell differentiation.	5	29	0.00879424
GO:0007626	locomotory behavior	BP	The specific movement from place to place of an organism in response to external or internal stimuli. Locomotion of a whole organism in a manner dependent upon some combination of that organism's internal state and external conditions.	13	183	0.00888804
GO:0030336	negative regulation of cell migration	BP	Any process that stops, prevents, or reduces the frequency, rate or extent of cell migration.	11	145	0.0089975
GO:0046578	regulation of Ras protein signal transduction	BP	Any process that modulates the frequency, rate or extent of Ras protein signal transduction.	18	286	0.00922666
GO:0060326	cell chemotaxis	BP	The directed movement of a motile cell guided by a specific chemical concentration gradient. Movement may be towards a higher concentration (positive chemotaxis) or towards a lower concentration (negative chemotaxis).	10	147	0.00961495
GO:0009968	negative regulation of signal transduction	BP	Any process that stops, prevents, or reduces the frequency, rate or extent of signal transduction.	29	721	0.00975678
GO:0032320	positive regulation of Ras GTPase activity	BP	Any process that activates or increases the activity of a GTPase of the Ras superfamily.	9	89	0.00985212
GO:0070873	regulation of glycogen metabolic process	BP	Any process that modulates the frequency, rate or extent of the chemical reactions and pathways involving glycogen.	5	30	0.00992161
GO:0001558	regulation of cell growth	BP	Any process that modulates the frequency, rate, extent or direction of cell growth.	15	282	0.00996867
GO:0031589	cell-substrate adhesion	BP	The attachment of a cell to the underlying substrate via adhesion molecules.	14	200	0.0100852
GO:0010033	response to organic substance	BP	Any process that results in a change in state or activity of a cell or an organism (in terms of movement, secretion, enzyme production, gene expression, etc.) as a result of an organic substance stimulus.	48	1631	0.0101292
GO:0051240	positive regulation of multicellular organismal process	BP	Any process that activates or increases the frequency, rate or extent of an organismal process, any of the processes pertinent to the function of an organism above the cellular level; includes the integrated processes of tissues and organs.	24	575	0.0103478
GO:0048708	astrocyte differentiation	BP	The process in which a relatively unspecialized cell acquires the specialized features of an astrocyte. An astrocyte is the most abundant type of glial cell. Astrocytes provide support for neurons and regulate the environment in which they function.	6	46	0.01043
GO:0009154	purine ribonucleotide catabolic process	BP	The chemical reactions and pathways resulting in the breakdown of a purine ribonucleotide, a compound consisting of ribonucleoside (a purine base linked to a ribose sugar) esterified with a phosphate group at either the 3' or 5'-hydroxyl group of the sugar.	22	480	0.0105554
GO:0009261	ribonucleotide catabolic process	BP	The chemical reactions and pathways resulting in the breakdown of a ribonucleotide, a compound consisting of ribonucleoside (a base linked to a ribose sugar) esterified with a phosphate group at either the 3' or 5'-hydroxyl group of the sugar.	22	480	0.0105554
GO:0010906	regulation of glucose metabolic process	BP	Any process that modulates the rate, frequency or extent of glucose metabolism. Glucose metabolic processes are the chemical reactions and pathways involving glucose, the aldohexose gluco-hexose.	8	89	0.0106147
GO:2000146	negative regulation of cell motility	BP	Any process that stops, prevents, or reduces the frequency, rate or extent of cell motility.	11	149	0.0106418
GO:0051056	regulation of small GTPase mediated signal transduction	BP	Any process that modulates the frequency, rate or extent of small GTPase mediated signal transduction.	19	312	0.0106445
GO:0009892	negative regulation of metabolic process	BP	Any process that stops, prevents, or reduces the frequency, rate or extent of the chemical reactions and pathways within a cell or an organism.	47	1505	0.0108165
GO:0005980	glycogen catabolic process	BP	The chemical reactions and pathways resulting in the breakdown of glycogen, a polydisperse, highly branched glucan composed of chains of D-glucose residues.	4	17	0.010854
GO:0006184	GTP catabolic process	BP	The chemical reactions and pathways resulting in the breakdown of GTP, guanosine triphosphate.	18	357	0.010854
GO:0009251	glucan catabolic process	BP	The chemical reactions and pathways resulting in the breakdown of glucans, polysaccharides consisting only of glucose residues.	4	17	0.010854
GO:0023057	negative regulation of signaling	BP	Any process that stops, prevents, or reduces the frequency, rate or extent of a signaling process.	30	761	0.010854
GO:0044247	cellular polysaccharide catabolic process	BP	The chemical reactions and pathways resulting in the breakdown of polysaccharides, polymers of many (typically more than 10) monosaccharide residues linked glycosidically, as carried out by individual cells.	4	17	0.010854
GO:0010648	negative regulation of cell communication	BP	Any process that decreases the frequency, rate or extent of cell communication. Cell communication is the process that mediates interactions between a cell and its surroundings. Encompasses interactions such as signaling or attachment between one cell and another cell, between a cell and an extracellular matrix, or between a cell and any other aspect of its environment.	30	763	0.0113156
GO:0007268	synaptic transmission	BP	The process of communication from a neuron to a target (neuron, muscle, or secretory cell) across a synapse.	22	464	0.0113489
GO:0032268	regulation of cellular protein metabolic process	BP	Any process that modulates the frequency, rate or extent of the chemical reactions and pathways involving a protein, occurring at the level of an individual cell.	40	1166	0.0113489
GO:0009894	regulation of catabolic process	BP	Any process that modulates the frequency, rate, or extent of the chemical reactions and pathways resulting in the breakdown of substances.	24	533	0.0114342
GO:1901069	guanosine-containing compound catabolic process	BP	The chemical reactions and pathways resulting in the breakdown of guanosine-containing compounds (guanosines).	18	361	0.0117303
GO:0048738	cardiac muscle tissue development	BP	The process whose specific outcome is the progression of cardiac muscle over time, from its formation to the mature structure.	11	156	0.0117689
GO:0051346	negative regulation of hydrolase activity	BP	Any process that stops or reduces the rate of hydrolase activity, the catalysis of the hydrolysis of various bonds.	15	330	0.0117965
GO:0001975	response to amphetamine	BP	Any process that results in a change in state or activity of a cell or an organism (in terms of movement, secretion, enzyme production, gene expression, etc.) as a result of an amphetamine stimulus. Amphetamines consist of a group of compounds related to alpha-methylphenethylamine.	4	17	0.0121494
GO:0014075	response to amine stimulus	BP	Any process that results in a change in state or activity of a cell or an organism (in terms of movement, secretion, enzyme production, gene expression, etc.) as a result of an amine stimulus. An amine is a compound formally derived from ammonia by replacing one, two or three hydrogen atoms by hydrocarbyl groups.	4	17	0.0121494
GO:0046039	GTP metabolic process	BP	The chemical reactions and pathways involving GTP, guanosine triphosphate.	18	369	0.0127802
GO:0006351	transcription, DNA-dependent	BP	The cellular synthesis of RNA on a template of DNA.	75	2656	0.0129161
GO:0000122	negative regulation of transcription from RNA polymerase II promoter	BP	Any process that stops, prevents, or reduces the frequency, rate or extent of transcription from an RNA polymerase II promoter.	24	566	0.0129463
GO:0051271	negative regulation of cellular component movement	BP	Any process that stops, prevents, or reduces the frequency, rate or extent of the movement of a cellular component.	11	153	0.0131316
GO:0014902	myotube differentiation	BP	The process in which a relatively unspecialized cell acquires specialized features of a myotube cell. Myotube differentiation starts with myoblast fusion and the appearance of specific cell markers (this is the cell development step). Then individual myotubes can fuse to form bigger myotubes and start to contract. Myotubes are multinucleated cells that are formed when proliferating myoblasts exit…	6	45	0.0131403
GO:0071470	cellular response to osmotic stress	BP	Any process that results in a change in state or activity of a cell (in terms of movement, secretion, enzyme production, gene expression, etc.) as a result of a stimulus indicating an increase or decrease in the concentration of solutes outside the organism or cell.	4	26	0.0131403
GO:0005981	regulation of glycogen catabolic process	BP	Any process that modulates the frequency, rate or extent of the chemical reactions and pathways resulting in the breakdown of glycogen.	3	9	0.0131576
GO:0060973	cell migration involved in heart development	BP	The orderly movement of a cell from one site to another that will contribute to the progression of the heart over time, from its initial formation, to the mature organ.	3	8	0.0131576
GO:0016049	cell growth	BP	The process in which a cell irreversibly increases in size over time by accretion and biosynthetic production of matter similar to that already present.	17	346	0.0135164
GO:0000272	polysaccharide catabolic process	BP	The chemical reactions and pathways resulting in the breakdown of a polysaccharide, a polymer of many (typically more than 10) monosaccharide residues linked glycosidically.	4	19	0.0135913
GO:0043266	regulation of potassium ion transport	BP	Any process that modulates the frequency, rate or extent of the directed movement of potassium ions (K+) into, out of or within a cell, or between cells, by means of some agent such as a transporter or pore.	6	47	0.0136008
GO:0032774	RNA biosynthetic process	BP	The chemical reactions and pathways resulting in the formation of RNA, ribonucleic acid, one of the two main type of nucleic acid, consisting of a long, unbranched macromolecule formed from ribonucleotides joined in 3',5'-phosphodiester linkage. Includes polymerization of ribonucleotide monomers.	75	2664	0.0137431
GO:0045893	positive regulation of transcription, DNA-dependent	BP	Any process that activates or increases the frequency, rate or extent of cellular DNA-dependent transcription.	37	1041	0.0137431
GO:0008285	negative regulation of cell proliferation	BP	Any process that stops, prevents or reduces the rate or extent of cell proliferation.	21	482	0.0137957
GO:0048260	positive regulation of receptor-mediated endocytosis	BP	Any process that activates or increases the frequency, rate or extent of receptor mediated endocytosis, the uptake of external materials by cells, utilizing receptors to ensure specificity of transport.	5	29	0.0137957
GO:0010466	negative regulation of peptidase activity	BP	Any process that stops or reduces the rate of peptidase activity, the hydrolysis of peptide bonds within proteins.	11	223	0.0138363
GO:0044723	single-organism carbohydrate metabolic process	BP	The chemical reactions and pathways involving carbohydrates, occurring within a single organism.	19	433	0.0138798
GO:0001709	cell fate determination	BP	A process involved in cell fate commitment. Once determination has taken place, a cell becomes committed to differentiate down a particular pathway regardless of its environment.	5	36	0.0140419
GO:0045944	positive regulation of transcription from RNA polymerase II promoter	BP	Any process that activates or increases the frequency, rate or extent of transcription from an RNA polymerase II promoter.	29	762	0.0140419
GO:0019318	hexose metabolic process	BP	The chemical reactions and pathways involving a hexose, any monosaccharide with a chain of six carbon atoms in the molecule.	12	211	0.0141327
GO:0043547	positive regulation of GTPase activity	BP	Any process that activates or increases the activity of a GTPase.	10	119	0.0144897
GO:0006006	glucose metabolic process	BP	The chemical reactions and pathways involving glucose, the aldohexose gluco-hexose. D-glucose is dextrorotatory and is sometimes known as dextrose; it is an important source of energy for living organisms and is found free as well as combined in homo- and hetero-oligosaccharides and polysaccharides.	11	182	0.0147967
GO:0008347	glial cell migration	BP	The orderly movement of a glial cell, non-neuronal cells that provide support and nutrition, maintain homeostasis, form myelin, and participate in signal transmission in the nervous system.	4	17	0.0150311
GO:1901068	guanosine-containing compound metabolic process	BP	The chemical reactions and pathways involving guanosine-containing compounds (guanosines).	18	378	0.0152844
GO:0019226	transmission of nerve impulse	BP	The neurological system process in which a signal is transmitted through the nervous system by synaptic transmission and the sequential electrochemical polarization and depolarization that travels across the membrane of a nerve cell (neuron) in response to stimulation.	25	579	0.0156558
GO:1901565	organonitrogen compound catabolic process	BP	The chemical reactions and pathways resulting in the breakdown of organonitrogen compound.	26	679	0.0158046
GO:0007188	adenylate cyclase-modulating G-protein coupled receptor signaling pathway	BP	The series of molecular signals generated as a consequence of a G-protein coupled receptor binding to its physiological ligand, where the pathway proceeds through activation or inhibition of adenylyl cyclase activity and a subsequent change in the concentration of cyclic AMP (cAMP).	8	99	0.0160205
GO:0036293	response to decreased oxygen levels	BP	Any process that results in a change in state or activity of a cell or an organism (in terms of movement, secretion, enzyme production, gene expression, etc.) as a result of a stimulus reflecting a decline in the level of oxygen.	10	135	0.0162118
GO:0033124	regulation of GTP catabolic process	BP	Any process that modulates the frequency, rate or extent of the chemical reactions and pathways resulting in the breakdown of GTP, guanosine triphosphate.	14	213	0.0166049
GO:0010628	positive regulation of gene expression	BP	Any process that increases the frequency, rate or extent of gene expression. Gene expression is the process in which a gene's coding sequence is converted into a mature gene product or products (proteins or RNA). This includes the production of an RNA transcript as well as any processing to produce a mature RNA product or an mRNA (for protein-coding genes) and the translation of that mRNA into pr…	39	1146	0.0169102
GO:0032881	regulation of polysaccharide metabolic process	BP	Any process that modulates the frequency, rate or extent of the chemical reactions and pathways involving polysaccharides.	5	34	0.0172201
GO:0006813	potassium ion transport	BP	The directed movement of potassium ions (K+) into, out of or within a cell, or between cells, by means of some agent such as a transporter or pore.	12	177	0.0172831
GO:0009887	organ morphogenesis	BP	Morphogenesis of an organ. An organ is defined as a tissue or set of tissues that work together to perform a specific function or functions. Morphogenesis is the process in which anatomical structures are generated and organized. Organs are commonly observed as visibly distinct structures, but may also exist as loosely associated clusters of cells that work together to perform a specific function…	30	769	0.0172831
GO:0032103	positive regulation of response to external stimulus	BP	Any process that activates, maintains or increases the rate of a response to an external stimulus.	10	157	0.0179857
GO:0060429	epithelium development	BP	The process whose specific outcome is the progression of an epithelium over time, from its formation to the mature structure. An epithelium is a tissue that covers the internal or external surfaces of an anatomical structure.	30	801	0.0182736
GO:0007204	elevation of cytosolic calcium ion concentration	BP	Any process that increases the concentration of calcium ions in the cytosol.	11	184	0.0186591
GO:0005978	glycogen biosynthetic process	BP	The chemical reactions and pathways resulting in the formation of glycogen, a polydisperse, highly branched glucan composed of chains of D-glucose residues.	5	37	0.0191291
GO:0009250	glucan biosynthetic process	BP	The chemical reactions and pathways resulting in the formation of glucans, polysaccharides consisting only of glucose residues.	5	37	0.0191291
GO:0071900	regulation of protein serine/threonine kinase activity	BP	Any process that modulates the rate, frequency, or extent of protein serine/threonine kinase activity.	16	311	0.0194321
GO:0048705	skeletal system morphogenesis	BP	The process in which the anatomical structures of the skeleton are generated and organized.	12	194	0.019517
GO:0009611	response to wounding	BP	Any process that results in a change in state or activity of a cell or an organism (in terms of movement, secretion, enzyme production, gene expression, etc.) as a result of a stimulus indicating damage to the organism.	24	654	0.0197067
GO:0010740	positive regulation of intracellular protein kinase cascade	BP	Any process that increases the rate, frequency or extent of a series of reactions, mediated by protein kinases, which occurs as a result of a single trigger reaction or compound.	20	457	0.0197067
GO:0010811	positive regulation of cell-substrate adhesion	BP	Any process that increases the frequency, rate or extent of cell-substrate adhesion. Cell-substrate adhesion is the attachment of a cell to the underlying substrate via adhesion molecules.	7	65	0.0198087
GO:0007186	G-protein coupled receptor signaling pathway	BP	A series of molecular signals that proceeds with an activated receptor promoting the exchange of GDP for GTP on the alpha-subunit of an associated heterotrimeric G-protein complex. The GTP-bound activated alpha-G-protein then dissociates from the beta- and gamma-subunits to further transmit the signal within the cell. The pathway begins with receptor-ligand interaction, or for basal GPCR signalin…	36	1784	0.0201709
GO:0070482	response to oxygen levels	BP	Any process that results in a change in state or activity of a cell or an organism (in terms of movement, secretion, enzyme production, gene expression, etc.) as a result of a stimulus reflecting the presence, absence, or concentration of oxygen.	10	166	0.0201709
GO:2000507	positive regulation of energy homeostasis	BP	Any process that activates or increases the frequency, rate or extent of energy homeostasis.	2	2	0.0201709
GO:0038084	vascular endothelial growth factor signaling pathway	BP	A series of molecular signals initiated by the binding of a vascular endothelial growth factor (VEGF) to a receptor on the surface of the target cell, and ending with regulation of a downstream cellular process, e.g. transcription.	4	16	0.0203694
GO:0051254	positive regulation of RNA metabolic process	BP	Any process that activates or increases the frequency, rate or extent of the chemical reactions and pathways involving RNA.	37	1068	0.0203694
GO:0051338	regulation of transferase activity	BP	Any process that modulates the frequency, rate or extent of transferase activity, the catalysis of the transfer of a group, e.g. a methyl group, glycosyl group, acyl group, phosphorus-containing, or other groups, from one compound (generally regarded as the donor) to another compound (generally regarded as the acceptor). Transferase is the systematic name for any enzyme of EC class 2.	23	544	0.0203694
GO:0032844	regulation of homeostatic process	BP	Any process that modulates the frequency, rate, or extent of a homeostatic process.	14	278	0.0204459
GO:0032101	regulation of response to external stimulus	BP	Any process that modulates the frequency, rate or extent of a response to an external stimulus.	17	393	0.020624
GO:0010922	positive regulation of phosphatase activity	BP	Any process that increases the rate or frequency of phosphatase activity. Phosphatases catalyze the hydrolysis of phosphoric monoesters, releasing inorganic phosphate.	4	17	0.0207191
GO:0005975	carbohydrate metabolic process	BP	The chemical reactions and pathways involving carbohydrates, any of a group of organic compounds based of the general formula Cx(H2O)y. Includes the formation of carbohydrate derivatives by the addition of a carbohydrate residue to another molecule.	22	564	0.0207542
GO:0007189	adenylate cyclase-activating G-protein coupled receptor signaling pathway	BP	The series of molecular signals generated as a consequence of a G-protein coupled receptor binding to its physiological ligand, where the pathway proceeds through activation of adenylyl cyclase activity and a subsequent increase in the concentration of cyclic AMP (cAMP).	5	45	0.021262
GO:0044708	single-organism behavior	BP	The specific behavior of a single organism in response to external or internal stimuli.	19	400	0.0215409
GO:0032318	regulation of Ras GTPase activity	BP	Any process that modulates the activity of a GTPase of the Ras superfamily.	12	167	0.0225801
GO:0009628	response to abiotic stimulus	BP	Any process that results in a change in state or activity of a cell or an organism (in terms of movement, secretion, enzyme production, gene expression, etc.) as a result of an abiotic (non-living) stimulus.	24	631	0.0228253
GO:0032386	regulation of intracellular transport	BP	Any process that modulates the frequency, rate or extent of the directed movement of substances within cells.	15	299	0.0234425
GO:0007389	pattern specification process	BP	Any developmental process that results in the creation of defined areas or spaces within an organism to which cells respond and eventually are instructed to differentiate.	19	421	0.0235362
GO:0043467	regulation of generation of precursor metabolites and energy	BP	Any process that modulates the frequency, rate or extent of the chemical reactions and pathways resulting in the formation of precursor metabolites, substances from which energy is derived, and the processes involved in the liberation of energy from these substances.	6	58	0.0236304
GO:0043086	negative regulation of catalytic activity	BP	Any process that stops or reduces the activity of an enzyme.	21	568	0.0240208
GO:0001933	negative regulation of protein phosphorylation	BP	Any process that stops, prevents or reduces the rate of addition of phosphate groups to amino acids within a protein.	12	215	0.0242693
GO:0042311	vasodilation	BP	An increase in the internal diameter of blood vessels, especially arterioles or capillaries, usually resulting in a decrease in blood pressure.	6	61	0.0243565
GO:0005996	monosaccharide metabolic process	BP	The chemical reactions and pathways involving monosaccharides, the simplest carbohydrates. They are polyhydric alcohols containing either an aldehyde or a keto group and between three to ten or more carbon atoms. They form the constitutional repeating units of oligo- and polysaccharides.	12	229	0.0244602
GO:0006468	protein phosphorylation	BP	The process of introducing a phosphate group on to a protein.	41	1178	0.0245711
GO:0050918	positive chemotaxis	BP	The directed movement of a motile cell or organism towards a higher concentration of a chemical.	5	39	0.0249904
GO:0035810	positive regulation of urine volume	BP	Any process that increases the amount of urine excreted from the body over a unit of time.	3	10	0.0254276
GO:0042063	gliogenesis	BP	The process that results in the generation of glial cells. This includes the production of glial progenitors and their differentiation into mature glia.	11	176	0.0255593
GO:0048641	regulation of skeletal muscle tissue development	BP	Any process that modulates the frequency, rate or extent of skeletal muscle tissue development.	7	73	0.0256417
GO:0016051	carbohydrate biosynthetic process	BP	The chemical reactions and pathways resulting in the formation of carbohydrates, any of a group of organic compounds based of the general formula Cx(H2O)y.	9	137	0.0260224
GO:0001654	eye development	BP	The process whose specific outcome is the progression of the eye over time, from its formation to the mature structure. The eye is the organ of sight.	15	292	0.0262268
GO:0010810	regulation of cell-substrate adhesion	BP	Any process that modulates the frequency, rate or extent of cell-substrate adhesion. Cell-substrate adhesion is the attachment of a cell to the underlying substrate via adhesion molecules.	9	109	0.026561
GO:0045807	positive regulation of endocytosis	BP	Any process that activates or increases the frequency, rate or extent of endocytosis.	7	81	0.0266824
GO:0051928	positive regulation of calcium ion transport	BP	Any process that activates or increases the frequency, rate or extent of the directed movement of calcium ions into, out of or within a cell, or between cells, by means of some agent such as a transporter or pore.	6	66	0.0268648
GO:0009205	purine ribonucleoside triphosphate metabolic process	BP	The chemical reactions and pathways involving purine ribonucleoside triphosphate, a compound consisting of a purine base linked to a ribose sugar esterified with triphosphate on the sugar.	21	505	0.0278584
GO:0009207	purine ribonucleoside triphosphate catabolic process	BP	The chemical reactions and pathways resulting in the breakdown of purine ribonucleoside triphosphate, a compound consisting of a purine base linked to a ribose sugar esterified with triphosphate on the sugar.	20	457	0.02856
GO:1901136	carbohydrate derivative catabolic process	BP	The chemical reactions and pathways resulting in the breakdown of carbohydrate derivative.	22	547	0.02856
GO:0007187	G-protein coupled receptor signaling pathway, coupled to cyclic nucleotide second messenger	BP	The series of molecular signals generated as a consequence of a G-protein coupled receptor binding to its physiological ligand, where the pathway proceeds with activation or inhibition of a nucleotide cyclase activity and a subsequent change in the concentration of a cyclic nucleotide.	8	108	0.0286034
GO:0044275	cellular carbohydrate catabolic process	BP	The chemical reactions and pathways resulting in the breakdown of carbohydrates, any of a group of organic compounds based of the general formula Cx(H2O)y, as carried out by individual cells.	5	42	0.0286034
GO:0009146	purine nucleoside triphosphate catabolic process	BP	The chemical reactions and pathways resulting in the breakdown of purine nucleoside triphosphate, a compound consisting of a purine base linked to a ribose or deoxyribose sugar esterified with triphosphate on the sugar.	20	459	0.0292699
GO:0032516	positive regulation of phosphoprotein phosphatase activity	BP	Any process that activates or increases the activity of a phosphoprotein phosphatase.	3	8	0.0292997
GO:0043549	regulation of kinase activity	BP	Any process that modulates the frequency, rate or extent of kinase activity, the catalysis of the transfer of a phosphate group, usually from ATP, to a substrate molecule.	22	522	0.0292997
GO:0044092	negative regulation of molecular function	BP	Any process that stops or reduces the rate or extent of a molecular function, an elemental biological activity occurring at the molecular level, such as catalysis or binding.	25	734	0.0292997
GO:0051493	regulation of cytoskeleton organization	BP	Any process that modulates the frequency, rate or extent of the formation, arrangement of constituent parts, or disassembly of cytoskeletal structures.	15	277	0.0292997
GO:0009203	ribonucleoside triphosphate catabolic process	BP	The chemical reactions and pathways resulting in the breakdown of a ribonucleoside triphosphate, a compound consisting of a nucleobase linked to a ribose sugar esterified with triphosphate on the sugar.	20	458	0.029393
GO:0031109	microtubule polymerization or depolymerization	BP	Assembly or disassembly of microtubules by the addition or removal of tubulin heterodimers from a microtubule.	6	61	0.0294552
GO:0009144	purine nucleoside triphosphate metabolic process	BP	The chemical reactions and pathways involving purine nucleoside triphosphate, a compound consisting of a purine base linked to a ribose or deoxyribose sugar esterified with triphosphate on the sugar.	21	510	0.0297277
GO:0043516	regulation of DNA damage response, signal transduction by p53 class mediator	BP	Any process that modulates the frequency, rate or extent of the cascade of processes induced by the cell cycle regulator phosphoprotein p53, or an equivalent protein, in response to the detection of DNA damage.	4	26	0.0297277
GO:0048812	neuron projection morphogenesis	BP	The process in which the anatomical structures of a neuron projection are generated and organized. A neuron projection is any process extending from a neural cell, such as axons or dendrites.	20	405	0.0299214
GO:0009199	ribonucleoside triphosphate metabolic process	BP	The chemical reactions and pathways involving a ribonucleoside triphosphate, a compound consisting of a nucleobase linked to a ribose sugar esterified with triphosphate on the sugar.	21	508	0.0302602
GO:0010676	positive regulation of cellular carbohydrate metabolic process	BP	Any process that increases the rate, extent or frequency of the chemical reactions and pathways involving carbohydrates, any of a group of organic compounds based of the general formula Cx(H2O)y, as carried out by individual cells.	5	40	0.0302602
GO:0018108	peptidyl-tyrosine phosphorylation	BP	The phosphorylation of peptidyl-tyrosine to form peptidyl-O4'-phospho-L-tyrosine.	12	215	0.0305359
GO:0045444	fat cell differentiation	BP	The process in which a relatively unspecialized cell acquires specialized features of an adipocyte, an animal connective tissue cell specialized for the synthesis and storage of fat.	9	128	0.0310696
GO:0002376	immune system process	BP	Any process involved in the development or functioning of the immune system, an organismal system for calibrated responses to potential internal or invasive threats.	40	1406	0.0313375
GO:0006941	striated muscle contraction	BP	A process in which force is generated within striated muscle tissue, resulting in the shortening of the muscle. Force generation involves a chemo-mechanical energy conversion step that is carried out by the actin/myosin complex activity, which generates force through ATP hydrolysis. Striated muscle is a type of muscle in which the repeating units (sarcomeres) of the contractile myofibrils are arr…	7	87	0.0314642
GO:0018212	peptidyl-tyrosine modification	BP	The modification of peptidyl-tyrosine.	12	217	0.0319799
GO:0031327	negative regulation of cellular biosynthetic process	BP	Any process that stops, prevents, or reduces the frequency, rate or extent of the chemical reactions and pathways resulting in the formation of substances, carried out by individual cells.	34	1016	0.0328715
GO:0009143	nucleoside triphosphate catabolic process	BP	The chemical reactions and pathways resulting in the breakdown of a nucleoside triphosphate, a compound consisting of a nucleobase linked to a deoxyribose or ribose sugar esterified with triphosphate on the sugar.	20	465	0.0329608
GO:0006152	purine nucleoside catabolic process	BP	The chemical reactions and pathways resulting in the breakdown of purine nucleoside, one of a family of organic molecules consisting of a purine base covalently bonded to a sugar ribose (a ribonucleoside) or deoxyribose (a deoxyribonucleoside).	20	468	0.0331685
GO:0046130	purine ribonucleoside catabolic process	BP	The chemical reactions and pathways resulting in the breakdown of any purine ribonucleoside, a nucleoside in which purine base is linked to a ribose (beta-D-ribofuranose) molecule.	20	468	0.0331685
GO:0009116	nucleoside metabolic process	BP	The chemical reactions and pathways involving a nucleoside, a nucleobase linked to either beta-D-ribofuranose (a ribonucleoside) or 2-deoxy-beta-D-ribofuranose, (a deoxyribonucleoside), e.g. adenosine, guanosine, inosine, cytidine, uridine and deoxyadenosine, deoxyguanosine, deoxycytidine and thymidine (= deoxythymidine).	23	606	0.0332658
GO:0042326	negative regulation of phosphorylation	BP	Any process that stops, prevents or decreases the rate of addition of phosphate groups to a molecule.	12	226	0.0338991
GO:0071902	positive regulation of protein serine/threonine kinase activity	BP	Any process that increases the rate, frequency, or extent of protein serine/threonine kinase activity.	12	200	0.0341369
GO:0006942	regulation of striated muscle contraction	BP	Any process that modulates the frequency, rate or extent of striated muscle contraction.	6	58	0.0345855
GO:0042454	ribonucleoside catabolic process	BP	The chemical reactions and pathways resulting in the breakdown of any ribonucleoside, a nucleoside in which purine or pyrimidine base is linked to a ribose (beta-D-ribofuranose) molecule.	20	472	0.034616
GO:0030855	epithelial cell differentiation	BP	The process in which a relatively unspecialized cell acquires specialized features of an epithelial cell, any of the cells making up an epithelium.	20	508	0.0346896
GO:0033554	cellular response to stress	BP	Any process that results in a change in state or activity of a cell (in terms of movement, secretion, enzyme production, gene expression, etc.) as a result of a stimulus indicating the organism is under stress. The stress is usually, but not necessarily, exogenous (e.g. temperature, humidity, ionizing radiation).	34	1047	0.0349643
GO:0060191	regulation of lipase activity	BP	Any process that modulates the frequency, rate or extent of lipase activity, the hydrolysis of a lipid or phospholipid.	6	65	0.0349643
GO:0009164	nucleoside catabolic process	BP	The chemical reactions and pathways resulting in the breakdown of any one of a family of organic molecules consisting of a purine or pyrimidine base covalently bonded to a sugar ribose (a ribonucleoside) or deoxyribose (a deoxyribonucleoside).	20	474	0.0360365
GO:0043087	regulation of GTPase activity	BP	Any process that modulates the rate of GTP hydrolysis by a GTPase.	13	209	0.0360365
GO:0070295	renal water absorption	BP	A renal system process in which water is taken up from the collecting ducts and proximal and distal loops of the nephron.	2	4	0.0362816
GO:1901657	glycosyl compound metabolic process	BP	The chemical reactions and pathways involving glycosyl compound.	23	617	0.0370528
GO:0031099	regeneration	BP	The regrowth of a lost or destroyed body part, such as an organ or tissue.	6	65	0.0374422
GO:0045934	negative regulation of nucleobase-containing compound metabolic process	BP	Any cellular process that stops, prevents, or reduces the frequency, rate or extent of the chemical reactions and pathways involving nucleobases, nucleosides, nucleotides and nucleic acids.	32	951	0.0375894
GO:0016265	death	BP	A permanent cessation of all vital functions: the end of life; can be applied to a whole organism or to a part of an organism.	44	1521	0.0377846
GO:0015844	monoamine transport	BP	The directed movement of monoamines, organic compounds that contain one amino group that is connected to an aromatic ring by an ethylene group (-CH2-CH2-), into, out of or within a cell, or between cells, by means of some agent such as a transporter or pore.	6	65	0.0381829
GO:0043405	regulation of MAP kinase activity	BP	Any process that modulates the frequency, rate or extent of MAP kinase activity.	12	209	0.0381911
GO:1901658	glycosyl compound catabolic process	BP	The chemical reactions and pathways resulting in the breakdown of glycosyl compound.	20	478	0.0381911
GO:0009141	nucleoside triphosphate metabolic process	BP	The chemical reactions and pathways involving a nucleoside triphosphate, a compound consisting of a nucleobase linked to a deoxyribose or ribose sugar esterified with triphosphate on the sugar.	21	525	0.0384725
GO:0010629	negative regulation of gene expression	BP	Any process that decreases the frequency, rate or extent of gene expression. Gene expression is the process in which a gene's coding sequence is converted into a mature gene product or products (proteins or RNA). This includes the production of an RNA transcript as well as any processing to produce a mature RNA product or an mRNA (for protein-coding genes) and the translation of that mRNA into pr…	32	977	0.0385011
GO:0016310	phosphorylation	BP	The process of introducing a phosphate group into a molecule, usually with the formation of a phosphoric ester, a phosphoric anhydride or a phosphoric amide.	46	1457	0.0393502
GO:0009890	negative regulation of biosynthetic process	BP	Any process that stops, prevents, or reduces the rate of the chemical reactions and pathways resulting in the formation of substances.	34	1037	0.0395622
GO:0051155	positive regulation of striated muscle cell differentiation	BP	Any process that activates or increases the frequency, rate or extent of striated muscle cell differentiation.	4	26	0.0404026
GO:0043255	regulation of carbohydrate biosynthetic process	BP	Any process that modulates the frequency, rate or extent of the chemical reactions and pathways resulting in the formation of carbohydrates.	6	62	0.0407977
GO:0060761	negative regulation of response to cytokine stimulus	BP	Any process that decreases the rate, frequency, or extent of a response to cytokine stimulus.	4	27	0.0409393
GO:0009059	macromolecule biosynthetic process	BP	The chemical reactions and pathways resulting in the formation of a macromolecule, any molecule of high relative molecular mass, the structure of which essentially comprises the multiple repetition of units derived, actually or conceptually, from molecules of low relative molecular mass.	88	3527	0.0411617
GO:0048589	developmental growth	BP	The increase in size or mass of an entire organism, a part of an organism or a cell, where the increase in size or mass has the specific outcome of the progression of the organism over time from one condition to another.	15	293	0.041323
GO:0055007	cardiac muscle cell differentiation	BP	The process in which a cardiac muscle precursor cell acquires specialized features of a cardiac muscle cell. Cardiac muscle cells are striated muscle cells that are responsible for heart contraction.	7	81	0.0418401
GO:0006816	calcium ion transport	BP	The directed movement of calcium (Ca) ions into, out of or within a cell, or between cells, by means of some agent such as a transporter or pore.	14	279	0.0420276
GO:0043406	positive regulation of MAP kinase activity	BP	Any process that activates or increases the frequency, rate or extent of MAP kinase activity.	10	151	0.0420276
GO:0045892	negative regulation of transcription, DNA-dependent	BP	Any process that stops, prevents, or reduces the frequency, rate or extent of cellular DNA-dependent transcription.	29	836	0.0420276
GO:0050886	endocrine process	BP	The process that involves the secretion of or response to endocrine hormones. An endocrine hormone is a hormone released into the circulatory system.	6	72	0.0420276
GO:0051149	positive regulation of muscle cell differentiation	BP	Any process that activates or increases the frequency, rate or extent of muscle cell differentiation.	5	43	0.0420276
GO:0032956	regulation of actin cytoskeleton organization	BP	Any process that modulates the frequency, rate or extent of the formation, arrangement of constituent parts, or disassembly of cytoskeletal structures comprising actin filaments and their associated proteins.	11	181	0.0427817
GO:0043517	positive regulation of DNA damage response, signal transduction by p53 class mediator	BP	Any process that activates, maintains or increases the rate of the cascade of processes induced by the cell cycle regulator phosphoprotein p53, or an equivalent protein, in response to the detection of DNA damage.	3	12	0.0431672
GO:0014002	astrocyte development	BP	The process aimed at the progression of an astrocyte over time, from initial commitment of the cell to a specific fate, to the fully functional differentiated cell. An astrocyte is the most abundant type of glial cell. Astrocytes provide support for neurons and regulate the environment in which they function.	3	12	0.0434648
GO:0051172	negative regulation of nitrogen compound metabolic process	BP	Any process that stops, prevents, or reduces the frequency, rate or extent of the chemical reactions and pathways involving nitrogen or nitrogenous compounds.	32	967	0.0435215
GO:0015793	glycerol transport	BP	The directed movement of glycerol into, out of or within a cell, or between cells, by means of some agent such as a transporter or pore. Glycerol is 1,2,3-propanetriol, a sweet, hygroscopic, viscous liquid, widely distributed in nature as a constituent of many lipids.	2	5	0.0435839
GO:0007205	protein kinase C-activating G-protein coupled receptor signaling pathway	BP	The series of molecular signals generated as a consequence of a G-protein coupled receptor binding to its physiological ligand, where the pathway proceeds with activation of protein kinase C (PKC). PKC is activated by second messengers including diacylglycerol (DAG).	4	28	0.0441945
GO:0007264	small GTPase mediated signal transduction	BP	Any series of molecular signals in which a small monomeric GTPase relays one or more of the signals.	19	424	0.0444105
GO:0055085	transmembrane transport	BP	The process in which a solute is transported from one side of a membrane to the other.	29	808	0.0452233
GO:0001666	response to hypoxia	BP	Any process that results in a change in state or activity of a cell or an organism (in terms of movement, secretion, enzyme production, gene expression, etc.) as a result of a stimulus indicating lowered oxygen tension. Hypoxia, defined as a decline in O2 levels below normoxic levels of 20.8 - 20.95%, results in metabolic adaptation at both the cellular and organismal level.	9	134	0.0454814
GO:0010524	positive regulation of calcium ion transport into cytosol	BP	Any process that increases the rate of the directed movement of calcium ions into the cytosol of a cell. The cytosol is that part of the cytoplasm that does not contain membranous or particulate subcellular components.	4	32	0.0457115
GO:0003273	cell migration involved in endocardial cushion formation	BP	The orderly movement of a cell from one site to another that will contribute to the formation of an endocardial cushion. The endocardial cushion is a specialized region of mesenchymal cells that will give rise to the heart septa and valves.	2	3	0.0458201
GO:0035051	cardiocyte differentiation	BP	The process in which a relatively unspecialized cell acquires the specialized structural and/or functional features of a cell that will form part of the cardiac organ of an individual.	8	108	0.0458201
GO:0035809	regulation of urine volume	BP	Any process that modulates the amount of urine excreted from the body over a unit of time.	3	16	0.0463205
GO:0001570	vasculogenesis	BP	The differentiation of endothelial cells from progenitor cells during blood vessel development, and the de novo formation of blood vessels and tubes.	7	83	0.0463224
GO:0034645	cellular macromolecule biosynthetic process	BP	The chemical reactions and pathways resulting in the formation of a macromolecule, any molecule of high relative molecular mass, the structure of which essentially comprises the multiple repetition of units derived, actually or conceptually, from molecules of low relative molecular mass, carried out by individual cells.	86	3437	0.0463224
GO:0001503	ossification	BP	The formation of bone or of a bony substance, or the conversion of fibrous tissue or of cartilage into bone or a bony substance.	14	293	0.0465931
GO:0001649	osteoblast differentiation	BP	The process whereby a relatively unspecialized cell acquires the specialized features of an osteoblast, a mesodermal or neural crest cell that gives rise to bone.	9	145	0.0465931
GO:0044236	multicellular organismal metabolic process	BP	The chemical reactions and pathways in a single multicellular organism that occur at the tissue, organ, or organismal level. These processes, unlike cellular metabolism, can include transport of substances between cells when that transport is required.	6	74	0.0465931
GO:0071363	cellular response to growth factor stimulus	BP	Any process that results in a change in state or activity of a cell (in terms of movement, secretion, enzyme production, gene expression, etc.) as a result of a growth factor stimulus.	15	306	0.0480563
GO:0048585	negative regulation of response to stimulus	BP	Any process that stops, prevents, or reduces the frequency, rate or extent of a response to a stimulus. Response to stimulus is a change in state or activity of a cell or an organism (in terms of movement, secretion, enzyme production, gene expression, etc.) as a result of a stimulus.	30	879	0.0483557
GO:0048638	regulation of developmental growth	BP	Any process that modulates the frequency, rate or extent of developmental growth.	9	133	0.0484396
GO:0048871	multicellular organismal homeostasis	BP	Any process involved in the maintenance of an internal steady state at the level of the multicellular organism.	11	201	0.0487973
GO:0005979	regulation of glycogen biosynthetic process	BP	Any process that modulates the frequency, rate or extent of the chemical reactions and pathways resulting in the formation of glycogen.	4	27	0.0492525
GO:0010962	regulation of glucan biosynthetic process	BP	Any process that modulates the rate, frequency, or extent of glucan biosynthesis. Glucan biosynthetic processes are the chemical reactions and pathways resulting in the formation of glucans, polysaccharides consisting only of glucose residues.	4	27	0.0492525

## Sheet: S5c_Common_IGF_GOsig_BP
Table S5c: GO Analysis of Biological Processes of Genes Upregulated in L10 and Lactation Basal Cells and Downregulated by Igf1r Overexpression
Category ID	Term	Ontology	Definition	Number DE Genes	Number Genes in Category	FDR
GO:0008150	biological_process	BP	Any process specifically pertinent to the functioning of integrated living units: cells, tissues, organs, and organisms. A process is a collection of molecular events with a defined beginning and end.	293	19878	6.24805e-21
GO:0044699	single-organism process	BP	A biological process that involves only one organism.	223	11023	6.24805e-21
GO:0044763	single-organism cellular process	BP	Any process that is carried out at the cellular level, occurring within a single organism.	204	10074	4.37324e-17
GO:0009987	cellular process	BP	Any process that is carried out at the cellular level, but not necessarily restricted to a single cell. For example, cell communication occurs among more than one cell, but occurs at the cellular level.	235	13084	1.78472e-16
GO:0050789	regulation of biological process	BP	Any process that modulates the frequency, rate or extent of a biological process. Biological processes are regulated by many means; examples include the control of gene expression, protein modification or interaction with a protein or substrate molecule.	183	8873	2.58064e-15
GO:0050794	regulation of cellular process	BP	Any process that modulates the frequency, rate or extent of a cellular process, any of those that are carried out at the cellular level, but are not necessarily restricted to a single cell. For example, cell communication occurs among more than one cell, but occurs at the cellular level.	177	8336	2.58064e-15
GO:0065007	biological regulation	BP	Any process that modulates a measurable attribute of any biological process, quality or function.	188	9265	2.58064e-15
GO:0032502	developmental process	BP	A biological process whose specific outcome is the progression of an integrated living unit: an anatomical structure (which may be a subcellular structure, cell, tissue, or organ), or organism over time from an initial condition to a later condition.	118	4230	2.27581e-13
GO:0048731	system development	BP	The process whose specific outcome is the progression of an organismal system over time, from its formation to the mature structure. A system is a regularly interacting or interdependent group of organs or tissues that work together to carry out a given biological process.	100	3231	3.06333e-13
GO:0007275	multicellular organismal development	BP	The biological process whose specific outcome is the progression of a multicellular organism over time from an initial condition (e.g. a zygote or a young adult) to a later condition (e.g. a multicellular animal or an aged adult).	109	3757	4.8681e-13
GO:0044707	single-multicellular organism process	BP	A biological process occurring within a single, multicellular organism.	131	5782	3.10576e-12
GO:0048856	anatomical structure development	BP	The biological process whose specific outcome is the progression of an anatomical structure from an initial condition to its mature state. This process begins with the formation of the structure and ends with the mature structure, whatever form that may be including its natural destruction. An anatomical structure is any biological entity that occupies space and is distinguished from its surround…	106	3779	1.33513e-11
GO:0032501	multicellular organismal process	BP	Any biological process, occurring at the level of a multicellular organism, pertinent to its function.	131	5917	1.66331e-11
GO:0044767	single-organism developmental process	BP	A biological process whose specific outcome is the progression of an integrated living unit: an anatomical structure (which may be a subcellular structure, cell, tissue, or organ), or organism over time from an initial condition to a later condition, involving only one organism.	98	3476	1.98399e-10
GO:0050896	response to stimulus	BP	Any process that results in a change in state or activity of a cell or an organism (in terms of movement, secretion, enzyme production, gene expression, etc.) as a result of a stimulus. The process begins with detection of the stimulus and ends with a change in state or activity or the cell or organism.	139	6855	1.98399e-10
GO:0061061	muscle structure development	BP	The progression of a muscle structure over time, from its formation to its mature state. Muscle structures are contractile cells, tissues or organs that are found in multicellular organisms.	32	484	4.75049e-10
GO:0048869	cellular developmental process	BP	A biological process whose specific outcome is the progression of a cell over time from an initial condition to a later condition.	86	2903	4.8573e-10
GO:0030154	cell differentiation	BP	The process in which relatively unspecialized cells, e.g. embryonic or regenerative cells, acquire specialized structural and/or functional features that characterize the cells, tissues, or organs of the mature organism or some other relatively stable phase of the organism's life history. Differentiation includes the processes involved in commitment of a cell to a specific fate and its subsequent…	82	2717	5.97394e-10
GO:0048513	organ development	BP	Development of a tissue or tissues that work together to perform a specific function or functions. Development pertains to the process whose specific outcome is the progression of a structure over time, from its formation to the mature structure. Organs are commonly observed as visibly distinct structures, but may also exist as loosely associated clusters of cells that work together to perform a …	75	2379	6.85123e-10
GO:0007154	cell communication	BP	Any process that mediates interactions between a cell and its surroundings. Encompasses interactions such as signaling or attachment between one cell and another cell, between a cell and an extracellular matrix, or between a cell and any other aspect of its environment.	114	5188	2.18463e-09
GO:0048518	positive regulation of biological process	BP	Any process that activates or increases the frequency, rate or extent of a biological process. Biological processes are regulated by many means; examples include the control of gene expression, protein modification or interaction with a protein or substrate molecule.	93	3470	2.66157e-09
GO:0023052	signaling	BP	The entirety of a process in which information is transmitted within a biological system. This process begins with an active signal and ends when a cellular response has been triggered.	112	5081	2.68801e-09
GO:0044700	single organism signaling	BP	A signaling process occurring within a single organism.	112	5081	2.68801e-09
GO:0072358	cardiovascular system development	BP	The process whose specific outcome is the progression of the cardiovascular system over time, from its formation to the mature structure. The cardiovascular system is the anatomical system that has as its parts the heart and blood vessels.	39	791	1.1243e-08
GO:0072359	circulatory system development	BP	The process whose specific outcome is the progression of the circulatory system over time, from its formation to the mature structure. The circulatory system is the organ system that passes nutrients (such as amino acids and electrolytes), gases, hormones, blood cells, etc. to and from cells in the body to help fight diseases and help stabilize body temperature and pH to maintain homeostasis.	39	791	1.1243e-08
GO:0051716	cellular response to stimulus	BP	Any process that results in a change in state or activity of a cell (in terms of movement, secretion, enzyme production, gene expression, etc.) as a result of a stimulus. The process begins with detection of the stimulus by a cell and ends with a change in state or activity or the cell.	116	5616	1.85446e-08
GO:0048522	positive regulation of cellular process	BP	Any process that activates or increases the frequency, rate or extent of a cellular process, any of those that are carried out at the cellular level, but are not necessarily restricted to a single cell. For example, cell communication occurs among more than one cell, but occurs at the cellular level.	84	3078	1.96432e-08
GO:0060537	muscle tissue development	BP	The progression of muscle tissue over time, from its initial formation to its mature state. Muscle tissue is a contractile tissue made up of actin and myosin fibers.	26	380	3.09e-08
GO:0007165	signal transduction	BP	The cellular process in which a signal is conveyed to trigger a change in the activity or state of a cell. Signal transduction begins with reception of a signal (e.g. a ligand binding to a receptor or receptor activation by a stimulus such as light), or for signal transduction in the absence of ligand, signal-withdrawal or the activity of a constitutively active receptor. Signal transduction ends…	102	4701	3.84383e-08
GO:0009653	anatomical structure morphogenesis	BP	The process in which anatomical structures are generated and organized. Morphogenesis pertains to the creation of form.	64	1954	7.95047e-08
GO:0035556	intracellular signal transduction	BP	The process in which a signal is passed on to downstream components within the cell, which become activated themselves to further propagate the signal and finally trigger a change in the function or state of the cell.	58	1716	9.8886e-08
GO:0032879	regulation of localization	BP	Any process that modulates the frequency, rate or extent of any process in which a cell, a substance, or a cellular entity is transported to, or maintained in, a specific location.	54	1565	2.02614e-07
GO:0009888	tissue development	BP	The process whose specific outcome is the progression of a tissue over time, from its formation to the mature structure.	50	1414	2.73353e-07
GO:0014706	striated muscle tissue development	BP	The process whose specific outcome is the progression of a striated muscle over time, from its formation to the mature structure. Striated muscle contain fibers that are divided by transverse bands into striations, and cardiac and skeletal muscle are types of striated muscle. Skeletal muscle myoblasts fuse to form myotubes and eventually multinucleated muscle fibers. The fusion of cardiac cells i…	24	364	2.97635e-07
GO:0042692	muscle cell differentiation	BP	The process in which a relatively unspecialized cell acquires specialized features of a muscle cell.	23	336	4.00305e-07
GO:0048468	cell development	BP	The process whose specific outcome is the progression of the cell over time, from its formation to the mature structure. Cell development does not include the steps involved in committing a cell to a specific fate.	53	1512	4.00305e-07
GO:0016043	cellular component organization	BP	A process that results in the assembly, arrangement of constituent parts, or disassembly of a cellular component.	95	3826	4.29826e-07
GO:0031323	regulation of cellular metabolic process	BP	Any process that modulates the frequency, rate or extent of the chemical reactions and pathways by which individual cells transform chemical substances.	96	4015	6.39794e-07
GO:0019222	regulation of metabolic process	BP	Any process that modulates the frequency, rate or extent of the chemical reactions and pathways within a cell or an organism.	104	4650	8.86019e-07
GO:0051239	regulation of multicellular organismal process	BP	Any process that modulates the frequency, rate or extent of a multicellular organismal process, the processes pertinent to the function of a multicellular organism above the cellular level; includes the integrated processes of tissues and organs.	60	2011	8.99611e-07
GO:0071840	cellular component organization or biogenesis	BP	A process that results in the biosynthesis of constituent macromolecules, assembly, arrangement of constituent parts, or disassembly of a cellular component.	95	3949	1.14157e-06
GO:0080090	regulation of primary metabolic process	BP	Any process that modulates the frequency, rate or extent of the chemical reactions and pathways within a cell or an organism involving those compounds formed as a part of the normal anabolic and catabolic processes. These processes take place in most, if not all, cells of the organism.	94	3975	1.14157e-06
GO:0019220	regulation of phosphate metabolic process	BP	Any process that modulates the frequency, rate or extent of the chemical reactions and pathways involving phosphates.	43	1172	1.97061e-06
GO:0051174	regulation of phosphorus metabolic process	BP	Any process that modulates the frequency, rate or extent of the chemical reactions and pathways involving phosphorus or compounds containing phosphorus.	43	1177	2.12629e-06
GO:0007517	muscle organ development	BP	The process whose specific outcome is the progression of the muscle over time, from its formation to the mature structure. The muscle is an organ consisting of a tissue made up of various elongated cells that are specialized to contract and thus to produce movement and mechanical work.	22	362	4.24608e-06
GO:0051049	regulation of transport	BP	Any process that modulates the frequency, rate or extent of the directed movement of substances (such as macromolecules, small molecules, ions) into, out of or within a cell, or between cells, by means of some agent such as a transporter or pore.	41	1160	4.85724e-06
GO:0031325	positive regulation of cellular metabolic process	BP	Any process that activates or increases the frequency, rate or extent of the chemical reactions and pathways by which individual cells transform chemical substances.	54	1806	5.04851e-06
GO:0006163	purine nucleotide metabolic process	BP	The chemical reactions and pathways involving a purine nucleotide, a compound consisting of nucleoside (a purine base linked to a deoxyribose or ribose sugar) esterified with a phosphate group at either the 3' or 5'-hydroxyl group of the sugar.	30	713	8.69825e-06
GO:0010959	regulation of metal ion transport	BP	Any process that modulates the frequency, rate, or extent of metal ion transport. Metal ion transport is the directed movement of metal ions, any metal ion with an electric charge, into, out of or within a cell, or between cells, by means of some agent such as a transporter or pore.	16	220	9.99118e-06
GO:0003008	system process	BP	A multicellular organismal process carried out by any of the organs or tissues in an organ system. An organ system is a regularly interacting or interdependent group of organs or tissues that work together to carry out a biological objective.	53	2325	1.06762e-05
GO:0009893	positive regulation of metabolic process	BP	Any process that activates or increases the frequency, rate or extent of the chemical reactions and pathways within a cell or an organism.	55	1938	1.46836e-05
GO:0007610	behavior	BP	The internally coordinated responses (actions or inactions) of whole living organisms (individuals or groups) to internal or external stimuli.	27	580	1.64309e-05
GO:0010562	positive regulation of phosphorus metabolic process	BP	Any process that increases the frequency, rate or extent of the chemical reactions and pathways involving phosphorus or compounds containing phosphorus.	27	590	1.93183e-05
GO:0045937	positive regulation of phosphate metabolic process	BP	Any process that activates or increases the frequency, rate or extent of the chemical reactions and pathways involving phosphates.	27	590	1.93183e-05
GO:0009187	cyclic nucleotide metabolic process	BP	The chemical reactions and pathways involving a cyclic nucleotide, a nucleotide in which the phosphate group is in diester linkage to two positions on the sugar residue.	13	148	1.98204e-05
GO:0072521	purine-containing compound metabolic process	BP	The chemical reactions and pathways involving a purine-containing compound, i.e. any compound that contains purine or a formal derivative thereof.	30	754	2.13063e-05
GO:0043269	regulation of ion transport	BP	Any process that modulates the frequency, rate or extent of the directed movement of charged atoms or small charged molecules into, out of or within a cell, or between cells, by means of some agent such as a transporter or pore.	23	445	2.74804e-05
GO:0048514	blood vessel morphogenesis	BP	The process in which the anatomical structures of blood vessels are generated and organized. The blood vessel is the vasculature carrying blood.	23	447	2.74804e-05
GO:0006874	cellular calcium ion homeostasis	BP	Any process involved in the maintenance of an internal steady state of calcium ions at the level of a cell.	17	272	2.90717e-05
GO:0051146	striated muscle cell differentiation	BP	The process in which a relatively unspecialized cell acquires specialized features of a striated muscle cell; striated muscle fibers are divided by transverse bands into striations, and cardiac and voluntary muscle are types of striated muscle.	18	267	2.90717e-05
GO:0008015	blood circulation	BP	The flow of blood through the body of an animal, enabling the transport of nutrients to the tissues and the removal of waste products.	19	335	3.05462e-05
GO:0003013	circulatory system process	BP	A organ system process carried out by any of the organs or tissues of the circulatory system. The circulatory system is an organ system that moves extracellular fluids to and from tissue within a multicellular organism.	19	336	3.22548e-05
GO:0006796	phosphate-containing compound metabolic process	BP	The chemical reactions and pathways involving the phosphate group, the anion or salt of any phosphoric acid.	65	2527	3.32052e-05
GO:0046058	cAMP metabolic process	BP	The chemical reactions and pathways involving the nucleotide cAMP (cyclic AMP, adenosine 3',5'-cyclophosphate).	11	107	3.32052e-05
GO:0009150	purine ribonucleotide metabolic process	BP	The chemical reactions and pathways involving a purine ribonucleotide, a compound consisting of ribonucleoside (a purine base linked to a ribose sugar) esterified with a phosphate group at either the 3' or 5'-hydroxyl group of the sugar.	28	679	3.47812e-05
GO:0009259	ribonucleotide metabolic process	BP	The chemical reactions and pathways involving a ribonucleotide, a compound consisting of ribonucleoside (a base linked to a ribose sugar) esterified with a phosphate group at either the 3' or 5'-hydroxyl group of the sugar.	28	687	4.2638e-05
GO:0051270	regulation of cellular component movement	BP	Any process that modulates the frequency, rate or extent of the movement of a cellular component.	25	516	4.37527e-05
GO:0019693	ribose phosphate metabolic process	BP	The chemical reactions and pathways involving ribose phosphate, any phosphorylated ribose sugar.	28	692	4.66687e-05
GO:0055074	calcium ion homeostasis	BP	Any process involved in the maintenance of an internal steady state of calcium ions within an organism or cell.	17	284	4.94716e-05
GO:0006793	phosphorus metabolic process	BP	The chemical reactions and pathways involving the nonmetallic element phosphorus or compounds that contain phosphorus, usually in the form of a phosphate group (PO4).	65	2574	5.30062e-05
GO:0072503	cellular divalent inorganic cation homeostasis	BP	Any process involved in the maintenance of an internal steady state of divalent cations at the level of a cell.	17	288	5.54329e-05
GO:0007507	heart development	BP	The process whose specific outcome is the progression of the heart over time, from its formation to the mature structure. The heart is a hollow, muscular organ, which, by contracting rhythmically, keeps up the circulation of the blood.	22	407	5.6575e-05
GO:0048519	negative regulation of biological process	BP	Any process that stops, prevents, or reduces the frequency, rate or extent of a biological process. Biological processes are regulated by many means; examples include the control of gene expression, protein modification or interaction with a protein or substrate molecule.	74	3201	5.6575e-05
GO:0065009	regulation of molecular function	BP	Any process that modulates the frequency, rate or extent of a molecular function, an elemental biological activity occurring at the molecular level, such as catalysis or binding.	50	1782	6.19303e-05
GO:0001568	blood vessel development	BP	The process whose specific outcome is the progression of a blood vessel over time, from its formation to the mature structure. The blood vessel is the vasculature carrying blood.	24	512	7.48423e-05
GO:0009117	nucleotide metabolic process	BP	The chemical reactions and pathways involving a nucleotide, a nucleoside that is esterified with (ortho)phosphate or an oligophosphate at any hydroxyl group on the glycose moiety; may be mono-, di- or triphosphate; this definition includes cyclic nucleotides (nucleoside cyclic phosphates).	30	845	0.000104186
GO:0072507	divalent inorganic cation homeostasis	BP	Any process involved in the maintenance of an internal steady state of divalent cations within an organism or cell.	17	302	0.000105328
GO:0006753	nucleoside phosphate metabolic process	BP	The chemical reactions and pathways involving any phosphorylated nucleoside.	30	853	0.000122835
GO:0055001	muscle cell development	BP	The process whose specific outcome is the progression of a muscle cell over time, from its formation to the mature structure. Muscle cell development does not include the steps involved in committing an unspecified cell to the muscle cell fate.	14	172	0.000123714
GO:0050790	regulation of catalytic activity	BP	Any process that modulates the activity of an enzyme.	42	1395	0.00012541
GO:0009966	regulation of signal transduction	BP	Any process that modulates the frequency, rate or extent of signal transduction.	52	1825	0.000141619
GO:0007166	cell surface receptor signaling pathway	BP	A series of molecular signals initiated by activation of a receptor on the surface of a cell. The pathway begins with binding of an extracellular ligand to a cell surface receptor, or for receptors that signal in the absence of a ligand, by ligand-withdrawal or the activity of a constitutively active receptor. The pathway ends with regulation of a downstream cellular process, e.g. transcription.	64	3206	0.000144778
GO:0001944	vasculature development	BP	The process whose specific outcome is the progression of the vasculature over time, from its formation to the mature structure. The vasculature is an interconnected tubular multi-tissue structure that contains fluid that is actively transported around the organism.	24	539	0.000162607
GO:0006928	cellular component movement	BP	The directed, self-propelled movement of a cellular component without the involvement of an external agent such as a transporter or a pore.	39	1142	0.000174736
GO:0019637	organophosphate metabolic process	BP	The chemical reactions and pathways involving organophosphates, any phosphate-containing organic compound.	35	1116	0.000174736
GO:0048583	regulation of response to stimulus	BP	Any process that modulates the frequency, rate or extent of a response to a stimulus. Response to stimulus is a change in state or activity of a cell or an organism (in terms of movement, secretion, enzyme production, gene expression, etc.) as a result of a stimulus.	59	2300	0.000208332
GO:0065008	regulation of biological quality	BP	Any process that modulates a qualitative or quantitative trait of a biological quality. A biological quality is a measurable attribute of an organism or part of an organism, such as size, mass, shape, color, etc.	59	2349	0.000220312
GO:1900542	regulation of purine nucleotide metabolic process	BP	Any process that modulates the frequency, rate or extent of purine nucleotide metabolic process.	19	353	0.000220312
GO:0006140	regulation of nucleotide metabolic process	BP	Any process that modulates the frequency, rate or extent of the chemical reactions and pathways involving nucleotides.	19	358	0.000235884
GO:0055086	nucleobase-containing small molecule metabolic process	BP	The cellular chemical reactions and pathways involving a nucleobase-containing small molecule: a nucleobase, a nucleoside, or a nucleotide.	30	893	0.000246933
GO:0040011	locomotion	BP	Self-propelled movement of a cell or organism from one location to another.	36	1062	0.000256972
GO:0023051	regulation of signaling	BP	Any process that modulates the frequency, rate or extent of a signaling process.	56	2077	0.000268356
GO:0008152	metabolic process	BP	The chemical reactions and pathways, including anabolism and catabolism, by which living organisms transform chemical substances. Metabolic processes typically transform small molecules, but also include macromolecular processes such as DNA repair and replication, and protein synthesis and degradation.	151	9049	0.000278288
GO:0010646	regulation of cell communication	BP	Any process that modulates the frequency, rate or extent of cell communication. Cell communication is the process that mediates interactions between a cell and its surroundings. Encompasses interactions such as signaling or attachment between one cell and another cell, between a cell and an extracellular matrix, or between a cell and any other aspect of its environment.	56	2081	0.000287882
GO:0055002	striated muscle cell development	BP	The process whose specific outcome is the progression of a striated muscle cell over time, from its formation to the mature structure. Striated muscle cells contain fibers that are divided by transverse bands into striations, and cardiac and skeletal muscle are types of striated muscle.	13	161	0.000290356
GO:0006936	muscle contraction	BP	A process in which force is generated within muscle tissue, resulting in a change in muscle geometry. Force generation involves a chemo-mechanical energy conversion step that is carried out by the actin/myosin complex activity, which generates force through ATP hydrolysis.	13	187	0.000295058
GO:0034765	regulation of ion transmembrane transport	BP	Any process that modulates the frequency, rate or extent of the directed movement of ions from one side of a membrane to the other.	16	254	0.000298453
GO:0006875	cellular metal ion homeostasis	BP	Any process involved in the maintenance of an internal steady state of metal ions at the level of a cell.	17	340	0.000298629
GO:0044710	single-organism metabolic process	BP	A metabolic process - chemical reactions and pathways, including anabolism and catabolism, by which living organisms transform chemical substances - which involves a single organism.	61	2801	0.000344989
GO:1901135	carbohydrate derivative metabolic process	BP	The chemical reactions and pathways involving carbohydrate derivative.	35	1147	0.000357572
GO:0034762	regulation of transmembrane transport	BP	Any process that modulates the frequency, rate or extent of the directed movement of a solute from one side of a membrane to the other.	16	263	0.000365553
GO:0003012	muscle system process	BP	A organ system process carried out at the level of a muscle. Muscle tissue is composed of contractile cells or fibers.	14	224	0.000372172
GO:0031326	regulation of cellular biosynthetic process	BP	Any process that modulates the frequency, rate or extent of the chemical reactions and pathways resulting in the formation of substances, carried out by individual cells.	70	3042	0.000381393
GO:0052652	cyclic purine nucleotide metabolic process	BP	The chemical reactions and pathways involving a cyclic nucleotide, a nucleotide in which the phosphate group is in diester linkage to two positions on the sugar residue and the base is a purine.	10	118	0.00039393
GO:0051050	positive regulation of transport	BP	Any process that activates or increases the frequency, rate or extent of the directed movement of substances (such as macromolecules, small molecules, ions) into, out of or within a cell, or between cells, by means of some agent such as a transporter or pore.	23	567	0.000410948
GO:0009190	cyclic nucleotide biosynthetic process	BP	The chemical reactions and pathways resulting in the formation of a cyclic nucleotide, a nucleotide in which the phosphate group is in diester linkage to two positions on the sugar residue.	10	119	0.000415141
GO:0055065	metal ion homeostasis	BP	Any process involved in the maintenance of an internal steady state of metal ions within an organism or cell.	18	393	0.000477972
GO:0051480	cytosolic calcium ion homeostasis	BP	Any process involved in the maintenance of an internal steady state of calcium ions within the cytosol of a cell or between the cytosol and its surroundings.	13	204	0.000482058
GO:0040012	regulation of locomotion	BP	Any process that modulates the frequency, rate or extent of locomotion of a cell or organism.	22	492	0.000491144
GO:0009889	regulation of biosynthetic process	BP	Any process that modulates the frequency, rate or extent of the chemical reactions and pathways resulting in the formation of substances.	70	3081	0.000493748
GO:0016477	cell migration	BP	The orderly movement of a cell from one site to another, often during the development of a multicellular organism or multicellular structure.	30	819	0.000506799
GO:0031328	positive regulation of cellular biosynthetic process	BP	Any process that activates or increases the frequency, rate or extent of the chemical reactions and pathways resulting in the formation of substances, carried out by individual cells.	38	1283	0.000561825
GO:0071704	organic substance metabolic process	BP	The chemical reactions and pathways involving an organic substance, any molecular entity containing carbon.	139	8180	0.000683228
GO:0030003	cellular cation homeostasis	BP	Any process involved in the maintenance of an internal steady state of cations at the level of a cell.	17	368	0.000688264
GO:0009891	positive regulation of biosynthetic process	BP	Any process that activates or increases the frequency, rate or extent of the chemical reactions and pathways resulting in the formation of substances.	38	1312	0.00079931
GO:0048584	positive regulation of response to stimulus	BP	Any process that activates, maintains or increases the rate of a response to a stimulus. Response to stimulus is a change in state or activity of a cell or an organism (in terms of movement, secretion, enzyme production, gene expression, etc.) as a result of a stimulus.	35	1164	0.000827212
GO:0044237	cellular metabolic process	BP	The chemical reactions and pathways by which individual cells transform chemical substances.	133	7670	0.000852828
GO:0030334	regulation of cell migration	BP	Any process that modulates the frequency, rate or extent of cell migration.	20	439	0.000954305
GO:0006873	cellular ion homeostasis	BP	Any process involved in the maintenance of an internal steady state of ions at the level of a cell.	17	380	0.00103693
GO:0030198	extracellular matrix organization	BP	A process that is carried out at the cellular level which results in the assembly, arrangement of constituent parts, or disassembly of an extracellular matrix.	12	162	0.00109156
GO:0006812	cation transport	BP	The directed movement of cations, atoms or small molecules with a net positive charge, into, out of or within a cell, or between cells, by means of some agent such as a transporter or pore.	28	806	0.00114335
GO:0050795	regulation of behavior	BP	Any process that modulates the frequency, rate or extent of behavior, the internally coordinated responses (actions or inactions) of whole living organisms (individuals or groups) to internal or external stimuli.	11	160	0.00115465
GO:0043062	extracellular structure organization	BP	A process that is carried out at the cellular level which results in the assembly, arrangement of constituent parts, or disassembly of structures in the space external to the outermost structure of a cell. For cells without external protective or external encapsulating structures this refers to space outside of the plasma membrane, and also covers the host cell environment outside an intracellula…	12	163	0.00116045
GO:0051171	regulation of nitrogen compound metabolic process	BP	Any process that modulates the frequency, rate or extent of the chemical reactions and pathways involving nitrogen or nitrogenous compounds.	70	3122	0.00137736
GO:0044238	primary metabolic process	BP	The chemical reactions and pathways involving those compounds which are formed as a part of the normal anabolic and catabolic processes. These processes take place in most, if not all, cells of the organism.	134	7843	0.00139517
GO:0001525	angiogenesis	BP	Blood vessel formation when new vessels emerge from the proliferation of pre-existing blood vessels.	17	361	0.00145496
GO:2000026	regulation of multicellular organismal development	BP	Any process that modulates the frequency, rate or extent of multicellular organismal development.	37	1270	0.00149209
GO:2000145	regulation of cell motility	BP	Any process that modulates the frequency, rate or extent of cell motility.	20	457	0.00149209
GO:0055080	cation homeostasis	BP	Any process involved in the maintenance of an internal steady state of cations within an organism or cell.	18	436	0.00156368
GO:0048738	cardiac muscle tissue development	BP	The process whose specific outcome is the progression of cardiac muscle over time, from its formation to the mature structure.	11	156	0.00160695
GO:0006171	cAMP biosynthetic process	BP	The chemical reactions and pathways resulting in the formation of the nucleotide cAMP (cyclic AMP, adenosine 3',5'-cyclophosphate).	8	88	0.0016591
GO:0019219	regulation of nucleobase-containing compound metabolic process	BP	Any cellular process that modulates the frequency, rate or extent of the chemical reactions and pathways involving nucleobases, nucleosides, nucleotides and nucleic acids.	69	3080	0.0016591
GO:0048870	cell motility	BP	Any process involved in the controlled self-propelled movement of a cell that results in translocation of the cell from one place to another.	30	887	0.0016591
GO:0051674	localization of cell	BP	Any process in which a cell is transported to, and/or maintained in, a specific location.	30	887	0.0016591
GO:0055082	cellular chemical homeostasis	BP	Any biological process involved in the maintenance of an internal steady state of a chemical at the level of the cell.	18	443	0.00176242
GO:0050793	regulation of developmental process	BP	Any process that modulates the frequency, rate or extent of development, the biological process whose specific outcome is the progression of a multicellular organism over time from an initial condition (e.g. a zygote, or a young adult) to a later condition (e.g. a multicellular animal or an aged adult).	43	1591	0.00179542
GO:0010604	positive regulation of macromolecule metabolic process	BP	Any process that increases the frequency, rate or extent of the chemical reactions and pathways involving macromolecules, any molecule of high relative molecular mass, the structure of which essentially comprises the multiple repetition of units derived, actually or conceptually, from molecules of low relative molecular mass.	46	1780	0.00188006
GO:0010675	regulation of cellular carbohydrate metabolic process	BP	Any process that modulates the rate, extent or frequency of the chemical reactions and pathways involving carbohydrates, any of a group of organic compounds based of the general formula Cx(H2O)y, as carried out by individual cells.	9	111	0.00188006
GO:0042127	regulation of cell proliferation	BP	Any process that modulates the frequency, rate or extent of cell proliferation.	32	1123	0.00188006
GO:0030001	metal ion transport	BP	The directed movement of metal ions, any metal ion with an electric charge, into, out of or within a cell, or between cells, by means of some agent such as a transporter or pore.	24	631	0.00190601
GO:0051247	positive regulation of protein metabolic process	BP	Any process that activates or increases the frequency, rate or extent of the chemical reactions and pathways involving a protein.	26	764	0.00219297
GO:0051924	regulation of calcium ion transport	BP	Any process that modulates the frequency, rate or extent of the directed movement of calcium ions into, out of or within a cell, or between cells, by means of some agent such as a transporter or pore.	10	149	0.00221003
GO:0048523	negative regulation of cellular process	BP	Any process that stops, prevents, or reduces the frequency, rate or extent of a cellular process, any of those that are carried out at the cellular level, but are not necessarily restricted to a single cell. For example, cell communication occurs among more than one cell, but occurs at the cellular level.	64	2887	0.00224639
GO:0005977	glycogen metabolic process	BP	The chemical reactions and pathways involving glycogen, a polydisperse, highly branched glucan composed of chains of D-glucose residues in alpha-(1->4) glycosidic linkage, joined together by alpha-(1->6) glycosidic linkages.	7	64	0.00236183
GO:0006073	cellular glucan metabolic process	BP	The chemical reactions and pathways involving glucans, polysaccharides consisting only of glucose residues.	7	64	0.00236183
GO:0044042	glucan metabolic process	BP	The chemical reactions and pathways involving glucans, polysaccharides consisting only of glucose residues.	7	64	0.00236183
GO:0050801	ion homeostasis	BP	Any process involved in the maintenance of an internal steady state of ions within an organism or cell.	19	491	0.00236891
GO:0007519	skeletal muscle tissue development	BP	The developmental sequence of events leading to the formation of adult muscle that occurs in the anima. In vertebrate skeletal muscle the main events are: the fusion of myoblasts to form myotubes that increase in size by further fusion to them of myoblasts, the formation of myofibrils within their cytoplasm and the establishment of functional neuromuscular junctions with motor neurons. At this st…	13	220	0.00241534
GO:0006109	regulation of carbohydrate metabolic process	BP	Any process that modulates the frequency, rate or extent of the chemical reactions and pathways involving carbohydrates.	9	116	0.00251608
GO:1901564	organonitrogen compound metabolic process	BP	The chemical reactions and pathways involving organonitrogen compound.	37	1456	0.00270369
GO:0051179	localization	BP	Any process in which a cell, a substance, or a cellular entity, such as a protein complex or organelle, is transported to, and/or maintained in a specific location.	85	4191	0.00274104
GO:0040008	regulation of growth	BP	Any process that modulates the frequency, rate or extent of the growth of all or part of an organism so that it occurs at its proper speed, either globally or in a specific part of the organism's development.	20	529	0.0027415
GO:0060538	skeletal muscle organ development	BP	The progression of a skeletal muscle organ over time from its initial formation to its mature state. A skeletal muscle organ includes the skeletal muscle tissue and its associated connective tissue.	13	226	0.00290913
GO:0003015	heart process	BP	A circulatory system process carried out by the heart. The heart is a hollow, muscular organ, which, by contracting rhythmically, keeps up the circulation of the blood. The heart is a hollow, muscular organ, which, by contracting rhythmically, keeps up the circulation of the blood.	10	147	0.00296608
GO:0060047	heart contraction	BP	The multicellular organismal process in which the heart decreases in volume in a characteristic way to propel blood through the body.	10	147	0.00296608
GO:0040007	growth	BP	The increase in size or mass of an entire organism, a part of an organism or a cell.	26	788	0.00321202
GO:0019725	cellular homeostasis	BP	Any process involved in the maintenance of an internal steady state at the level of the cell.	19	525	0.00324661
GO:0044262	cellular carbohydrate metabolic process	BP	The chemical reactions and pathways involving carbohydrates, any of a group of organic compounds based of the general formula Cx(H2O)y, as carried out by individual cells.	12	220	0.00324661
GO:0051336	regulation of hydrolase activity	BP	Any process that modulates the frequency, rate or extent of hydrolase activity, the catalysis of the hydrolysis of various bonds, e.g. C-O, C-N, C-C, phosphoric anhydride bonds, etc. Hydrolase is the systematic name for any enzyme of EC class 3.	24	738	0.00324661
GO:0060284	regulation of cell development	BP	Any process that modulates the rate, frequency or extent of the progression of the cell over time, from its formation to the mature structure. Cell development does not include the steps involved in committing a cell to a specific fate.	23	618	0.00336928
GO:0007167	enzyme linked receptor protein signaling pathway	BP	Any series of molecular signals initiated by the binding of an extracellular ligand to a receptor on the surface of the target cell, where the receptor possesses catalytic activity or is closely associated with an enzyme such as a protein kinase, and ending with regulation of a downstream cellular process, e.g. transcription.	23	612	0.00346504
GO:0051128	regulation of cellular component organization	BP	Any process that modulates the frequency, rate or extent of a process involved in the formation, arrangement of constituent parts, or disassembly of cell structures, including the plasma membrane and any external encapsulating structures such as the cell wall and cell envelope.	38	1357	0.00346504
GO:0030802	regulation of cyclic nucleotide biosynthetic process	BP	Any process that modulates the frequency, rate or extent of the chemical reactions and pathways resulting in the formation of cyclic nucleotides.	8	102	0.00367158
GO:0032989	cellular component morphogenesis	BP	The process in which cellular structures, including whole cells or cell parts, are generated and organized.	30	895	0.00367158
GO:0045595	regulation of cell differentiation	BP	Any process that modulates the frequency, rate or extent of cell differentiation, the process in which relatively unspecialized cells acquire specialized structural and functional features.	33	1136	0.00372635
GO:0070873	regulation of glycogen metabolic process	BP	Any process that modulates the frequency, rate or extent of the chemical reactions and pathways involving glycogen.	5	30	0.00377238
GO:0044057	regulation of system process	BP	Any process that modulates the frequency, rate or extent of a system process, a multicellular organismal process carried out by any of the organs or tissues in an organ system.	20	509	0.00378424
GO:0008283	cell proliferation	BP	The multiplication or reproduction of cells, resulting in the expansion of a cell population.	36	1385	0.00399362
GO:0006112	energy reserve metabolic process	BP	The chemical reactions and pathways by which a cell derives energy from stored compounds such as fats or glycogen.	7	72	0.00411983
GO:0042325	regulation of phosphorylation	BP	Any process that modulates the frequency, rate or extent of addition of phosphate groups into a molecule.	26	799	0.00454228
GO:0045981	positive regulation of nucleotide metabolic process	BP	Any process that activates or increases the frequency, rate or extent of the chemical reactions and pathways involving nucleotides.	7	80	0.00454228
GO:0071805	potassium ion transmembrane transport	BP	A process in which a potassium ion is transported from one side of a membrane to the other.	9	109	0.00454228
GO:1900371	regulation of purine nucleotide biosynthetic process	BP	Any process that modulates the frequency, rate or extent of purine nucleotide biosynthetic processes.	8	105	0.00454228
GO:1900544	positive regulation of purine nucleotide metabolic process	BP	Any process that activates or increases the frequency, rate or extent of purine nucleotide metabolic process.	7	80	0.00454228
GO:0030808	regulation of nucleotide biosynthetic process	BP	Any process that modulates the frequency, rate or extent of the chemical reactions and pathways resulting in the formation of nucleotides.	8	106	0.00459053
GO:0060255	regulation of macromolecule metabolic process	BP	Any process that modulates the frequency, rate or extent of the chemical reactions and pathways involving macromolecules, any molecule of high relative molecular mass, the structure of which essentially comprises the multiple repetition of units derived, actually or conceptually, from molecules of low relative molecular mass.	78	3901	0.00467924
GO:0071804	cellular potassium ion transport	BP	The directed movement of potassium (K) ions into, out of, or within a cell.	9	110	0.0048578
GO:0008016	regulation of heart contraction	BP	Any process that modulates the frequency, rate or extent of heart contraction. Heart contraction is the process in which the heart decreases in volume in a characteristic way to propel blood through the body.	9	123	0.00513695
GO:0007155	cell adhesion	BP	The attachment of a cell, either to another cell or to an underlying substrate such as the extracellular matrix, via cell adhesion molecules.	29	825	0.00514682
GO:0048260	positive regulation of receptor-mediated endocytosis	BP	Any process that activates or increases the frequency, rate or extent of receptor mediated endocytosis, the uptake of external materials by cells, utilizing receptors to ensure specificity of transport.	5	29	0.00545497
GO:0001975	response to amphetamine	BP	Any process that results in a change in state or activity of a cell or an organism (in terms of movement, secretion, enzyme production, gene expression, etc.) as a result of an amphetamine stimulus. Amphetamines consist of a group of compounds related to alpha-methylphenethylamine.	4	17	0.00553045
GO:0009967	positive regulation of signal transduction	BP	Any process that activates or increases the frequency, rate or extent of signal transduction.	27	858	0.00553045
GO:0014075	response to amine stimulus	BP	Any process that results in a change in state or activity of a cell or an organism (in terms of movement, secretion, enzyme production, gene expression, etc.) as a result of an amine stimulus. An amine is a compound formally derived from ammonia by replacing one, two or three hydrogen atoms by hydrocarbyl groups.	4	17	0.00553045
GO:0022610	biological adhesion	BP	The attachment of a cell or organism to a substrate or other organism.	29	832	0.00563832
GO:0001934	positive regulation of protein phosphorylation	BP	Any process that activates or increases the frequency, rate or extent of addition of phosphate groups to amino acids within a protein.	19	487	0.00574895
GO:0009968	negative regulation of signal transduction	BP	Any process that stops, prevents, or reduces the frequency, rate or extent of signal transduction.	24	721	0.00574895
GO:0016202	regulation of striated muscle tissue development	BP	Any process that modulates the frequency, rate or extent of striated muscle development.	9	122	0.00574895
GO:0023056	positive regulation of signaling	BP	Any process that activates, maintains or increases the frequency, rate or extent of a signaling process.	28	911	0.00617669
GO:0048634	regulation of muscle organ development	BP	Any process that modulates the frequency, rate or extent of muscle development.	9	124	0.00618309
GO:1901861	regulation of muscle tissue development	BP	Any process that modulates the frequency, rate or extent of muscle tissue development.	9	124	0.00633083
GO:0006811	ion transport	BP	The directed movement of charged atoms or small charged molecules into, out of or within a cell, or between cells, by means of some agent such as a transporter or pore.	33	1167	0.00635
GO:0000902	cell morphogenesis	BP	The developmental process in which the size or shape of a cell is generated and organized.	28	831	0.00640317
GO:0006195	purine nucleotide catabolic process	BP	The chemical reactions and pathways resulting in the breakdown of a purine nucleotide, a compound consisting of nucleoside (a purine base linked to a deoxyribose or ribose sugar) esterified with a phosphate group at either the 3' or 5'-hydroxyl group of the sugar.	19	505	0.00640317
GO:0030817	regulation of cAMP biosynthetic process	BP	Any process that modulates the frequency, rate or extent of the chemical reactions and pathways resulting in the formation of the nucleotide cAMP (cyclic AMP, adenosine 3',5'-cyclophosphate).	7	84	0.00640317
GO:0044264	cellular polysaccharide metabolic process	BP	The chemical reactions and pathways involving polysaccharides, polymers of more than 10 monosaccharide residues joined by glycosidic linkages, as carried out by individual cells.	7	77	0.00640317
GO:0008217	regulation of blood pressure	BP	Any process that modulates the force with which blood travels through the circulatory system. The process is controlled by a balance of processes that increase pressure and decrease pressure.	9	148	0.00642706
GO:0009152	purine ribonucleotide biosynthetic process	BP	The chemical reactions and pathways resulting in the formation of a purine ribonucleotide, a compound consisting of ribonucleoside (a purine base linked to a ribose sugar) esterified with a phosphate group at either the 3' or 5'-hydroxyl group of the sugar.	10	195	0.00642706
GO:0010647	positive regulation of cell communication	BP	Any process that increases the frequency, rate or extent of cell communication. Cell communication is the process that mediates interactions between a cell and its surroundings. Encompasses interactions such as signaling or attachment between one cell and another cell, between a cell and an extracellular matrix, or between a cell and any other aspect of its environment.	28	915	0.00655944
GO:0032881	regulation of polysaccharide metabolic process	BP	Any process that modulates the frequency, rate or extent of the chemical reactions and pathways involving polysaccharides.	5	34	0.00655944
GO:0000165	MAPK cascade	BP	An intracellular protein kinase cascade containing at least a MAPK, a MAPKK and a MAP3K. The cascade can also contain two additional tiers: the upstream MAP4K and the downstream MAP Kinase-activated kinase (MAPKAPK). The kinases in each tier phosphorylate and activate the kinases in the downstream tier to transmit a signal within a cell.	19	498	0.00656431
GO:0034220	ion transmembrane transport	BP	A process in which an ion is transported from one side of a membrane to the other by means of some agent such as a transporter or pore.	21	567	0.00673025
GO:0001932	regulation of protein phosphorylation	BP	Any process that modulates the frequency, rate or extent of addition of phosphate groups into an amino acid in a protein.	24	731	0.00680877
GO:0006006	glucose metabolic process	BP	The chemical reactions and pathways involving glucose, the aldohexose gluco-hexose. D-glucose is dextrorotatory and is sometimes known as dextrose; it is an important source of energy for living organisms and is found free as well as combined in homo- and hetero-oligosaccharides and polysaccharides.	10	182	0.00680877
GO:0007186	G-protein coupled receptor signaling pathway	BP	A series of molecular signals that proceeds with an activated receptor promoting the exchange of GDP for GTP on the alpha-subunit of an associated heterotrimeric G-protein complex. The GTP-bound activated alpha-G-protein then dissociates from the beta- and gamma-subunits to further transmit the signal within the cell. The pathway begins with receptor-ligand interaction, or for basal GPCR signalin…	31	1784	0.00680877
GO:0030799	regulation of cyclic nucleotide metabolic process	BP	Any process that modulates the frequency, rate or extent of the chemical reactions and pathways involving cyclic nucleotides.	8	114	0.00680877
GO:0090257	regulation of muscle system process	BP	Any process that modulates the frequency, rate or extent of a muscle system process, a multicellular organismal process carried out by any of the organs or tissues in a muscle system.	9	134	0.00680877
GO:0005978	glycogen biosynthetic process	BP	The chemical reactions and pathways resulting in the formation of glycogen, a polydisperse, highly branched glucan composed of chains of D-glucose residues.	5	37	0.00702952
GO:0009250	glucan biosynthetic process	BP	The chemical reactions and pathways resulting in the formation of glucans, polysaccharides consisting only of glucose residues.	5	37	0.00702952
GO:0042221	response to chemical stimulus	BP	Any process that results in a change in state or activity of a cell or an organism (in terms of movement, secretion, enzyme production, gene expression, etc.) as a result of a chemical stimulus.	49	2297	0.00702952
GO:0045935	positive regulation of nucleobase-containing compound metabolic process	BP	Any cellular process that activates or increases the frequency, rate or extent of the chemical reactions and pathways involving nucleobases, nucleosides, nucleotides and nucleic acids.	33	1202	0.00702952
GO:0072523	purine-containing compound catabolic process	BP	The chemical reactions and pathways resulting in the breakdown of a purine-containing compound, i.e. any compound that contains purine or a formal derivative thereof.	19	512	0.00702952
GO:0048747	muscle fiber development	BP	The process whose specific outcome is the progression of the muscle fiber over time, from its formation to the mature structure. In skeletal muscle, fibers are formed by the maturation of myotubes. They can be classed as slow, intermediate/fast or fast.	9	115	0.00749642
GO:0031401	positive regulation of protein modification process	BP	Any process that activates or increases the frequency, rate or extent of the covalent alteration of one or more amino acid residues within a protein.	21	595	0.0076061
GO:0009166	nucleotide catabolic process	BP	The chemical reactions and pathways resulting in the breakdown of nucleotides, any nucleoside that is esterified with (ortho)phosphate or an oligophosphate at any hydroxyl group on the glycose moiety; may be mono-, di- or triphosphate; this definition includes cyclic-nucleotides (nucleoside cyclic phosphates).	19	521	0.00765227
GO:0048646	anatomical structure formation involved in morphogenesis	BP	The developmental process pertaining to the initial formation of an anatomical structure from unspecified parts. This process begins with the specific processes that contribute to the appearance of the discrete structure and ends when the structural rudiment is recognizable. An anatomical structure is any biological entity that occupies space and is distinguished from its surroundings. Anatomical…	27	856	0.00774289
GO:0005981	regulation of glycogen catabolic process	BP	Any process that modulates the frequency, rate or extent of the chemical reactions and pathways resulting in the breakdown of glycogen.	3	9	0.00774613
GO:0042327	positive regulation of phosphorylation	BP	Any process that activates or increases the frequency, rate or extent of addition of phosphate groups to a molecule.	19	504	0.00802489
GO:0009260	ribonucleotide biosynthetic process	BP	The chemical reactions and pathways resulting in the formation of a ribonucleotide, a compound consisting of ribonucleoside (a base linked to a ribose sugar) esterified with a phosphate group at either the 3' or 5'-hydroxyl group of the sugar.	10	202	0.00816431
GO:0060973	cell migration involved in heart development	BP	The orderly movement of a cell from one site to another that will contribute to the progression of the heart over time, from its initial formation, to the mature organ.	3	8	0.00822526
GO:0006164	purine nucleotide biosynthetic process	BP	The chemical reactions and pathways resulting in the formation of a purine nucleotide, a compound consisting of nucleoside (a purine base linked to a deoxyribose or ribose sugar) esterified with a phosphate group at either the 3' or 5'-hydroxyl group of the sugar.	10	203	0.00828139
GO:0010556	regulation of macromolecule biosynthetic process	BP	Any process that modulates the rate, frequency or extent of the chemical reactions and pathways resulting in the formation of a macromolecule, any molecule of high relative molecular mass, the structure of which essentially comprises the multiple repetition of units derived, actually or conceptually, from molecules of low relative molecular mass.	62	2913	0.00867402
GO:0006937	regulation of muscle contraction	BP	Any process that modulates the frequency, rate or extent of muscle contraction.	8	110	0.00872771
GO:0007204	elevation of cytosolic calcium ion concentration	BP	Any process that increases the concentration of calcium ions in the cytosol.	10	184	0.00872771
GO:0043270	positive regulation of ion transport	BP	Any process that activates or increases the frequency, rate or extent of the directed movement of charged atoms or small charged molecules into, out of or within a cell, or between cells, by means of some agent such as a transporter or pore.	9	144	0.00872771
GO:0046390	ribose phosphate biosynthetic process	BP	The chemical reactions and pathways resulting in the formation of ribose phosphate, any phosphorylated ribose sugar.	10	205	0.00880983
GO:0051928	positive regulation of calcium ion transport	BP	Any process that activates or increases the frequency, rate or extent of the directed movement of calcium ions into, out of or within a cell, or between cells, by means of some agent such as a transporter or pore.	6	66	0.00880983
GO:1901292	nucleoside phosphate catabolic process	BP	The chemical reactions and pathways resulting in the breakdown of a nucleoside phosphate.	19	531	0.0088468
GO:0050920	regulation of chemotaxis	BP	Any process that modulates the frequency, rate or extent of the directed movement of a motile cell or organism in response to a specific chemical concentration gradient.	8	108	0.00885083
GO:2000112	regulation of cellular macromolecule biosynthetic process	BP	Any process that modulates the frequency, rate or extent of cellular macromolecule biosynthetic process.	61	2842	0.00886569
GO:0005976	polysaccharide metabolic process	BP	The chemical reactions and pathways involving a polysaccharide, a polymer of many (typically more than 10) monosaccharide residues linked glycosidically.	7	84	0.00894812
GO:0007631	feeding behavior	BP	Behavior associated with the intake of food.	7	96	0.00896334
GO:0046434	organophosphate catabolic process	BP	The chemical reactions and pathways resulting in the breakdown of organophosphates, any phosphate-containing organic compound.	20	580	0.00896334
GO:0051173	positive regulation of nitrogen compound metabolic process	BP	Any process that activates or increases the frequency, rate or extent of the chemical reactions and pathways involving nitrogen or nitrogenous compounds.	33	1230	0.00904948
GO:0030814	regulation of cAMP metabolic process	BP	Any process that modulates the frequency, rate or extent of the chemical reactions and pathways involving the nucleotide cAMP (cyclic AMP, adenosine 3',5'-cyclophosphate).	7	91	0.00969198
GO:0072522	purine-containing compound biosynthetic process	BP	The chemical reactions and pathways resulting in the formation of a purine-containing compound, i.e. any compound that contains purine or a formal derivative thereof.	10	210	0.00981591
GO:0048520	positive regulation of behavior	BP	Any process that activates or increases the frequency, rate or extent of behavior, the internally coordinated responses (actions or inactions) of whole living organisms (individuals or groups) to internal or external stimuli.	7	95	0.0100386
GO:0010906	regulation of glucose metabolic process	BP	Any process that modulates the rate, frequency or extent of glucose metabolism. Glucose metabolic processes are the chemical reactions and pathways involving glucose, the aldohexose gluco-hexose.	7	89	0.010273
GO:0023057	negative regulation of signaling	BP	Any process that stops, prevents, or reduces the frequency, rate or extent of a signaling process.	24	761	0.0104839
GO:0035051	cardiocyte differentiation	BP	The process in which a relatively unspecialized cell acquires the specialized structural and/or functional features of a cell that will form part of the cardiac organ of an individual.	8	108	0.0105676
GO:0010648	negative regulation of cell communication	BP	Any process that decreases the frequency, rate or extent of cell communication. Cell communication is the process that mediates interactions between a cell and its surroundings. Encompasses interactions such as signaling or attachment between one cell and another cell, between a cell and an extracellular matrix, or between a cell and any other aspect of its environment.	24	763	0.0108564
GO:0006816	calcium ion transport	BP	The directed movement of calcium (Ca) ions into, out of or within a cell, or between cells, by means of some agent such as a transporter or pore.	13	279	0.0111019
GO:0010676	positive regulation of cellular carbohydrate metabolic process	BP	Any process that increases the rate, extent or frequency of the chemical reactions and pathways involving carbohydrates, any of a group of organic compounds based of the general formula Cx(H2O)y, as carried out by individual cells.	5	40	0.011203
GO:0055007	cardiac muscle cell differentiation	BP	The process in which a cardiac muscle precursor cell acquires specialized features of a cardiac muscle cell. Cardiac muscle cells are striated muscle cells that are responsible for heart contraction.	7	81	0.0113269
GO:0007169	transmembrane receptor protein tyrosine kinase signaling pathway	BP	A series of molecular signals initiated by the binding of an extracellular ligand to a receptor on the surface of the target cell where the receptor possesses tyrosine kinase activity, and ending with regulation of a downstream cellular process, e.g. transcription.	16	376	0.0113869
GO:0048878	chemical homeostasis	BP	Any biological process involved in the maintenance of an internal steady state of a chemical.	21	679	0.0114951
GO:0040013	negative regulation of locomotion	BP	Any process that stops, prevents, or reduces the frequency, rate or extent of locomotion of a cell or organism.	10	168	0.0117724
GO:0032270	positive regulation of cellular protein metabolic process	BP	Any process that activates or increases the frequency, rate or extent of the chemical reactions and pathways involving a protein, occurring at the level of an individual cell.	22	679	0.0118333
GO:0030804	positive regulation of cyclic nucleotide biosynthetic process	BP	Any process that activates or increases the frequency, rate or extent of the chemical reactions and pathways resulting in the formation of cyclic nucleotides.	6	71	0.0120638
GO:0019932	second-messenger-mediated signaling	BP	Any intracellular signal transduction in which the signal is passed on within the cell via a second messenger; a small molecule or ion that can be quickly generated or released from intracellular stores, and can diffuse within the cell. Second-messenger signaling includes production or release of the second messenger, and effectors downstream of the second messenger that further transmit the sign…	9	146	0.0123311
GO:0051153	regulation of striated muscle cell differentiation	BP	Any process that modulates the frequency, rate or extent of striated muscle cell differentiation.	7	83	0.0123631
GO:0048741	skeletal muscle fiber development	BP	The process whose specific outcome is the progression of the skeletal muscle fiber over time, from its formation to the mature structure. Muscle fibers are formed by the maturation of myotubes. They can be classed as slow, intermediate/fast or fast.	8	98	0.0125498
GO:0007243	intracellular protein kinase cascade	BP	A series of reactions in which a signal is passed on to downstream proteins within the cell by sequential protein phosphorylation and activation of the cascade components.	25	838	0.0127006
GO:0010563	negative regulation of phosphorus metabolic process	BP	Any process that decreases the frequency, rate or extent of the chemical reactions and pathways involving phosphorus or compounds containing phosphorus.	12	269	0.0127006
GO:0043255	regulation of carbohydrate biosynthetic process	BP	Any process that modulates the frequency, rate or extent of the chemical reactions and pathways resulting in the formation of carbohydrates.	6	62	0.0127006
GO:0045936	negative regulation of phosphate metabolic process	BP	Any process that stops, prevents, or reduces the frequency, rate or extent of the chemical reactions and pathways involving phosphates.	12	269	0.0127006
GO:0034654	nucleobase-containing compound biosynthetic process	BP	The chemical reactions and pathways resulting in the formation of nucleobases, nucleosides, nucleotides and nucleic acids.	61	2931	0.0129062
GO:0006139	nucleobase-containing compound metabolic process	BP	Any cellular metabolic process involving nucleobases, nucleosides, nucleotides and nucleic acids.	83	4468	0.0131279
GO:0016049	cell growth	BP	The process in which a cell irreversibly increases in size over time by accretion and biosynthetic production of matter similar to that already present.	14	346	0.0141092
GO:0032846	positive regulation of homeostatic process	BP	Any process that activates or increases the frequency, rate, or extent of a homeostatic process.	6	71	0.0143295
GO:0030810	positive regulation of nucleotide biosynthetic process	BP	Any process that activates or increases the frequency, rate or extent of the chemical reactions and pathways resulting in the formation of nucleotides.	6	74	0.0145062
GO:1900373	positive regulation of purine nucleotide biosynthetic process	BP	Any process that activates or increases the frequency, rate or extent of purine nucleotide biosynthetic processes.	6	74	0.0145062
GO:0035810	positive regulation of urine volume	BP	Any process that increases the amount of urine excreted from the body over a unit of time.	3	10	0.0145616
GO:0007399	nervous system development	BP	The process whose specific outcome is the progression of nervous tissue over time, from its formation to its mature state.	40	1521	0.0147567
GO:0030801	positive regulation of cyclic nucleotide metabolic process	BP	Any process that activates or increases the frequency, rate or extent of the chemical reactions and pathways involving cyclic nucleotides.	6	75	0.0151083
GO:0032412	regulation of ion transmembrane transporter activity	BP	Any process that modulates the activity of an ion transporter.	7	94	0.016119
GO:0019318	hexose metabolic process	BP	The chemical reactions and pathways involving a hexose, any monosaccharide with a chain of six carbon atoms in the molecule.	10	211	0.0167117
GO:0044271	cellular nitrogen compound biosynthetic process	BP	The chemical reactions and pathways resulting in the formation of organic and inorganic nitrogenous compounds.	62	3045	0.0167117
GO:0070838	divalent metal ion transport	BP	The directed movement of divalent metal cations, any metal ion with a +2 electric charge, into, out of or within a cell, or between cells, by means of some agent such as a transporter or pore.	13	296	0.0169936
GO:0001558	regulation of cell growth	BP	Any process that modulates the frequency, rate, extent or direction of cell growth.	12	282	0.0173285
GO:0044093	positive regulation of molecular function	BP	Any process that activates or increases the rate or extent of a molecular function, an elemental biological activity occurring at the molecular level, such as catalysis or binding.	26	915	0.0173285
GO:0042755	eating behavior	BP	The specific behavior of an organism relating to the intake of food, any substance (usually solid) that can be metabolized by an organism to give energy and build tissue.	4	32	0.0177981
GO:0072511	divalent inorganic cation transport	BP	The directed movement of inorganic cations with a valency of two into, out of or within a cell, or between cells, by means of some agent such as a transporter or pore. Inorganic cations are atoms or small molecules with a positive charge which do not contain carbon in covalent linkage.	13	299	0.0180186
GO:0044281	small molecule metabolic process	BP	The chemical reactions and pathways involving small molecules, any low molecular weight, monomeric, non-encoded molecule.	40	1860	0.0180499
GO:0032516	positive regulation of phosphoprotein phosphatase activity	BP	Any process that activates or increases the activity of a phosphoprotein phosphatase.	3	8	0.018105
GO:0051246	regulation of protein metabolic process	BP	Any process that modulates the frequency, rate or extent of the chemical reactions and pathways involving a protein.	34	1369	0.0182003
GO:0018130	heterocycle biosynthetic process	BP	The chemical reactions and pathways resulting in the formation of heterocyclic compounds, those with a cyclic molecular structure and at least two different atoms in the ring (or rings).	61	2991	0.0184757
GO:0007423	sensory organ development	BP	The process whose specific outcome is the progression of sensory organs over time, from its formation to the mature structure.	17	463	0.0188397
GO:0010810	regulation of cell-substrate adhesion	BP	Any process that modulates the frequency, rate or extent of cell-substrate adhesion. Cell-substrate adhesion is the attachment of a cell to the underlying substrate via adhesion molecules.	8	109	0.0188397
GO:0042592	homeostatic process	BP	Any biological process involved in the maintenance of an internal steady state.	28	1073	0.0189298
GO:0019438	aromatic compound biosynthetic process	BP	The chemical reactions and pathways resulting in the formation of aromatic compounds, any substance containing an aromatic carbon ring.	61	2994	0.0190346
GO:0022898	regulation of transmembrane transporter activity	BP	Any process that modulates the frequency, rate or extent of transmembrane transporter activity.	7	99	0.0192098
GO:0006813	potassium ion transport	BP	The directed movement of potassium ions (K+) into, out of or within a cell, or between cells, by means of some agent such as a transporter or pore.	10	177	0.0192288
GO:0031399	regulation of protein modification process	BP	Any process that modulates the frequency, rate or extent of the covalent alteration of one or more amino acid residues within a protein.	26	904	0.0192288
GO:0006725	cellular aromatic compound metabolic process	BP	The chemical reactions and pathways involving aromatic compounds, any organic compound characterized by one or more planar rings, each of which contains conjugated double bonds and delocalized pi electrons, as carried out by individual cells.	84	4624	0.0195346
GO:0043085	positive regulation of catalytic activity	BP	Any process that activates or increases the activity of an enzyme.	22	718	0.0195961
GO:0043410	positive regulation of MAPK cascade	BP	Any process that activates or increases the frequency, rate or extent of signal transduction mediated by the MAPK cascade.	13	297	0.0200204
GO:0033002	muscle cell proliferation	BP	The expansion of a muscle cell population by cell division.	8	136	0.0203699
GO:0007205	protein kinase C-activating G-protein coupled receptor signaling pathway	BP	The series of molecular signals generated as a consequence of a G-protein coupled receptor binding to its physiological ligand, where the pathway proceeds with activation of protein kinase C (PKC). PKC is activated by second messengers including diacylglycerol (DAG).	4	28	0.0205952
GO:0048585	negative regulation of response to stimulus	BP	Any process that stops, prevents, or reduces the frequency, rate or extent of a response to a stimulus. Response to stimulus is a change in state or activity of a cell or an organism (in terms of movement, secretion, enzyme production, gene expression, etc.) as a result of a stimulus.	25	879	0.0210911
GO:0060326	cell chemotaxis	BP	The directed movement of a motile cell guided by a specific chemical concentration gradient. Movement may be towards a higher concentration (positive chemotaxis) or towards a lower concentration (negative chemotaxis).	8	147	0.0211958
GO:0045913	positive regulation of carbohydrate metabolic process	BP	Any process that activates or increases the frequency, rate or extent of the chemical reactions and pathways involving carbohydrate.	5	47	0.021349
GO:0031329	regulation of cellular catabolic process	BP	Any process that modulates the frequency, rate or extent of the chemical reactions and pathways resulting in the breakdown of substances, carried out by individual cells.	17	463	0.0219669
GO:0048259	regulation of receptor-mediated endocytosis	BP	Any process that modulates the frequency, rate or extent of receptor mediated endocytosis, the uptake of external materials by cells, utilizing receptors to ensure specificity of transport.	5	45	0.0219669
GO:0010524	positive regulation of calcium ion transport into cytosol	BP	Any process that increases the rate of the directed movement of calcium ions into the cytosol of a cell. The cytosol is that part of the cytoplasm that does not contain membranous or particulate subcellular components.	4	32	0.0222611
GO:0009154	purine ribonucleotide catabolic process	BP	The chemical reactions and pathways resulting in the breakdown of a purine ribonucleotide, a compound consisting of ribonucleoside (a purine base linked to a ribose sugar) esterified with a phosphate group at either the 3' or 5'-hydroxyl group of the sugar.	17	480	0.0225447
GO:0009261	ribonucleotide catabolic process	BP	The chemical reactions and pathways resulting in the breakdown of a ribonucleotide, a compound consisting of ribonucleoside (a base linked to a ribose sugar) esterified with a phosphate group at either the 3' or 5'-hydroxyl group of the sugar.	17	480	0.0225447
GO:0048662	negative regulation of smooth muscle cell proliferation	BP	Any process that stops, prevents or reduces the rate or extent of smooth muscle cell proliferation.	4	33	0.0226259
GO:0033692	cellular polysaccharide biosynthetic process	BP	The chemical reactions and pathways resulting in the formation of polysaccharides, polymers of many (typically more than 10) monosaccharide residues linked glycosidically, occurring at the level of an individual cell.	5	49	0.0228813
GO:0048589	developmental growth	BP	The increase in size or mass of an entire organism, a part of an organism or a cell, where the increase in size or mass has the specific outcome of the progression of the organism over time from one condition to another.	13	293	0.0228813
GO:0005979	regulation of glycogen biosynthetic process	BP	Any process that modulates the frequency, rate or extent of the chemical reactions and pathways resulting in the formation of glycogen.	4	27	0.0229366
GO:0010962	regulation of glucan biosynthetic process	BP	Any process that modulates the rate, frequency, or extent of glucan biosynthesis. Glucan biosynthetic processes are the chemical reactions and pathways resulting in the formation of glucans, polysaccharides consisting only of glucose residues.	4	27	0.0229366
GO:0022603	regulation of anatomical structure morphogenesis	BP	Any process that modulates the frequency, rate or extent of anatomical structure morphogenesis.	21	649	0.0229366
GO:0046483	heterocycle metabolic process	BP	The chemical reactions and pathways involving heterocyclic compounds, those with a cyclic molecular structure and at least two different atoms in the ring (or rings).	83	4587	0.0232135
GO:0010811	positive regulation of cell-substrate adhesion	BP	Any process that increases the frequency, rate or extent of cell-substrate adhesion. Cell-substrate adhesion is the attachment of a cell to the underlying substrate via adhesion molecules.	6	65	0.0242588
GO:0043266	regulation of potassium ion transport	BP	Any process that modulates the frequency, rate or extent of the directed movement of potassium ions (K+) into, out of or within a cell, or between cells, by means of some agent such as a transporter or pore.	5	47	0.0249896
GO:0015980	energy derivation by oxidation of organic compounds	BP	The chemical reactions and pathways by which a cell derives energy from organic compounds; results in the oxidation of the compounds from which energy is released.	8	159	0.0251641
GO:0005996	monosaccharide metabolic process	BP	The chemical reactions and pathways involving monosaccharides, the simplest carbohydrates. They are polyhydric alcohols containing either an aldehyde or a keto group and between three to ten or more carbon atoms. They form the constitutional repeating units of oligo- and polysaccharides.	10	229	0.0262977
GO:0014002	astrocyte development	BP	The process aimed at the progression of an astrocyte over time, from initial commitment of the cell to a specific fate, to the fully functional differentiated cell. An astrocyte is the most abundant type of glial cell. Astrocytes provide support for neurons and regulate the environment in which they function.	3	12	0.0262977
GO:0032268	regulation of cellular protein metabolic process	BP	Any process that modulates the frequency, rate or extent of the chemical reactions and pathways involving a protein, occurring at the level of an individual cell.	30	1166	0.0276401
GO:0035809	regulation of urine volume	BP	Any process that modulates the amount of urine excreted from the body over a unit of time.	3	16	0.0280965
GO:0032409	regulation of transporter activity	BP	Any process that modulates the activity of a transporter.	7	108	0.0281333
GO:0051147	regulation of muscle cell differentiation	BP	Any process that modulates the frequency, rate or extent of muscle cell differentiation.	7	100	0.0281333
GO:0043408	regulation of MAPK cascade	BP	Any process that modulates the frequency, rate or extent of signal transduction mediated by the MAP kinase (MAPK) cascade.	16	442	0.0282929
GO:0007626	locomotory behavior	BP	The specific movement from place to place of an organism in response to external or internal stimuli. Locomotion of a whole organism in a manner dependent upon some combination of that organism's internal state and external conditions.	10	183	0.0285806
GO:0055013	cardiac muscle cell development	BP	The process whose specific outcome is the progression of a cardiac muscle cell over time, from its formation to the mature state.	5	46	0.0286693
GO:0070887	cellular response to chemical stimulus	BP	Any process that results in a change in state or activity of a cell (in terms of movement, secretion, enzyme production, gene expression, etc.) as a result of a chemical stimulus.	32	1393	0.0291039
GO:0010522	regulation of calcium ion transport into cytosol	BP	Any process that modulates the rate of the directed movement of calcium ions into the cytosol of a cell. The cytosol is that part of the cytoplasm that does not contain membranous or particulate subcellular components.	5	58	0.0308693
GO:0006807	nitrogen compound metabolic process	BP	The chemical reactions and pathways involving organic or inorganic compounds that contain nitrogen, including (but not limited to) nitrogen fixation, nitrification, denitrification, assimilatory/dissimilatory nitrate reduction and the interconversion of nitrogenous organic matter and ammonium.	88	5020	0.0309539
GO:0034641	cellular nitrogen compound metabolic process	BP	The chemical reactions and pathways involving various organic and inorganic nitrogenous compounds, as carried out by individual cells.	84	4724	0.0312737
GO:0045807	positive regulation of endocytosis	BP	Any process that activates or increases the frequency, rate or extent of endocytosis.	6	81	0.0312737
GO:0035637	multicellular organismal signaling	BP	The transfer of information occurring at the level of a multicellular organism.	20	608	0.0315192
GO:0006935	chemotaxis	BP	The directed movement of a motile cell or organism, or the directed growth of a cell guided by a specific chemical concentration gradient. Movement may be towards a higher concentration (positive chemotaxis) or towards a lower concentration (negative chemotaxis).	14	382	0.0318826
GO:0051338	regulation of transferase activity	BP	Any process that modulates the frequency, rate or extent of transferase activity, the catalysis of the transfer of a group, e.g. a methyl group, glycosyl group, acyl group, phosphorus-containing, or other groups, from one compound (generally regarded as the donor) to another compound (generally regarded as the acceptor). Transferase is the systematic name for any enzyme of EC class 2.	18	544	0.031984
GO:0006357	regulation of transcription from RNA polymerase II promoter	BP	Any process that modulates the frequency, rate or extent of transcription from an RNA polymerase II promoter.	32	1291	0.032103
GO:1901362	organic cyclic compound biosynthetic process	BP	The chemical reactions and pathways resulting in the formation of organic cyclic compound.	61	3097	0.0325225
GO:0042330	taxis	BP	The directed movement of a motile cell or organism in response to an external stimulus.	14	383	0.0328211
GO:0048638	regulation of developmental growth	BP	Any process that modulates the frequency, rate or extent of developmental growth.	8	133	0.0328211
GO:0034637	cellular carbohydrate biosynthetic process	BP	The chemical reactions and pathways resulting in the formation of carbohydrates, any of a group of organic compounds based of the general formula Cx(H2O)y, carried out by individual cells.	5	56	0.0334525
GO:0000271	polysaccharide biosynthetic process	BP	The chemical reactions and pathways resulting in the formation of a polysaccharide, a polymer of many (typically more than 10) monosaccharide residues linked glycosidically.	5	54	0.0339028
GO:0007010	cytoskeleton organization	BP	A process that is carried out at the cellular level which results in the assembly, arrangement of constituent parts, or disassembly of cytoskeletal structures.	24	774	0.034237
GO:0001501	skeletal system development	BP	The process whose specific outcome is the progression of the skeleton over time, from its formation to the mature structure. The skeleton is the bony framework of the body in vertebrates (endoskeleton) or the hard outer envelope of insects (exoskeleton or dermoskeleton).	14	363	0.0344082
GO:0007389	pattern specification process	BP	Any developmental process that results in the creation of defined areas or spaces within an organism to which cells respond and eventually are instructed to differentiate.	15	421	0.0344717
GO:0009165	nucleotide biosynthetic process	BP	The chemical reactions and pathways resulting in the formation of nucleotides, any nucleoside that is esterified with (ortho)phosphate or an oligophosphate at any hydroxyl group on the glycose moiety; may be mono-, di- or triphosphate; this definition includes cyclic-nucleotides (nucleoside cyclic phosphates).	10	260	0.0344717
GO:0008285	negative regulation of cell proliferation	BP	Any process that stops, prevents or reduces the rate or extent of cell proliferation.	16	482	0.0347997
GO:0030819	positive regulation of cAMP biosynthetic process	BP	Any process that activates or increases the frequency, rate or extent of the chemical reactions and pathways resulting in the formation of the nucleotide cAMP (cyclic AMP, adenosine 3',5'-cyclophosphate).	5	61	0.0348159
GO:0044708	single-organism behavior	BP	The specific behavior of a single organism in response to external or internal stimuli.	15	400	0.0348159
GO:0007267	cell-cell signaling	BP	Any process that mediates the transfer of information from one cell to another.	22	744	0.0350536
GO:0010557	positive regulation of macromolecule biosynthetic process	BP	Any process that increases the rate, frequency or extent of the chemical reactions and pathways resulting in the formation of a macromolecule, any molecule of high relative molecular mass, the structure of which essentially comprises the multiple repetition of units derived, actually or conceptually, from molecules of low relative molecular mass.	30	1194	0.0354922
GO:0003273	cell migration involved in endocardial cushion formation	BP	The orderly movement of a cell from one site to another that will contribute to the formation of an endocardial cushion. The endocardial cushion is a specialized region of mesenchymal cells that will give rise to the heart septa and valves.	2	3	0.0357406
GO:1901293	nucleoside phosphate biosynthetic process	BP	The chemical reactions and pathways resulting in the formation of a nucleoside phosphate.	10	262	0.0357406
GO:0032386	regulation of intracellular transport	BP	Any process that modulates the frequency, rate or extent of the directed movement of substances within cells.	12	299	0.0358617
GO:0003197	endocardial cushion development	BP	The progression of a cardiac cushion over time, from its initial formation to the mature structure. The endocardial cushion is a specialized region of mesenchymal cells that will give rise to the heart septa and valves.	4	28	0.0362746
GO:0032885	regulation of polysaccharide biosynthetic process	BP	Any process that modulates the frequency, rate or extent of the chemical reactions and pathways resulting in the formation of polysaccharides.	4	31	0.037359
GO:0000122	negative regulation of transcription from RNA polymerase II promoter	BP	Any process that stops, prevents, or reduces the frequency, rate or extent of transcription from an RNA polymerase II promoter.	18	566	0.0374211
GO:0001709	cell fate determination	BP	A process involved in cell fate commitment. Once determination has taken place, a cell becomes committed to differentiate down a particular pathway regardless of its environment.	4	36	0.0374211
GO:0009790	embryo development	BP	The process whose specific outcome is the progression of an embryo from its formation until the end of its embryonic life stage. The end of the embryonic stage is organism-specific. For example, for mammals, the process would begin with zygote formation and end with birth. For insects, the process would begin at zygote formation and end with larval hatching. For plant zygotic embryos, this would …	27	979	0.0375205
GO:0030816	positive regulation of cAMP metabolic process	BP	Any process that activates or increases the frequency, rate or extent of the chemical reactions and pathways involving the nucleotide cAMP (cyclic AMP, adenosine 3',5'-cyclophosphate).	5	63	0.0375205
GO:0006939	smooth muscle contraction	BP	A process in which force is generated within smooth muscle tissue, resulting in a change in muscle geometry. Force generation involves a chemo-mechanical energy conversion step that is carried out by the actin/myosin complex activity, which generates force through ATP hydrolysis. Smooth muscle differs from striated muscle in the much higher actin/myosin ratio, the absence of conspicuous sarcomere…	6	81	0.0383217
GO:0043467	regulation of generation of precursor metabolites and energy	BP	Any process that modulates the frequency, rate or extent of the chemical reactions and pathways resulting in the formation of precursor metabolites, substances from which energy is derived, and the processes involved in the liberation of energy from these substances.	5	58	0.0388742
GO:0001654	eye development	BP	The process whose specific outcome is the progression of the eye over time, from its formation to the mature structure. The eye is the organ of sight.	12	292	0.0392386
GO:0031324	negative regulation of cellular metabolic process	BP	Any process that stops, prevents, or reduces the frequency, rate or extent of the chemical reactions and pathways by which individual cells transform chemical substances.	32	1341	0.0392467
GO:0014061	regulation of norepinephrine secretion	BP	Any process that modulates the frequency, rate or extent of the regulated release of norepinephrine.	3	17	0.0400153
GO:0048243	norepinephrine secretion	BP	The regulated release of norepinephrine by a cell. Norepinephrine is a catecholamine and it acts as a hormone and as a neurotransmitter of most of the sympathetic nervous system.	3	17	0.0400153
GO:0070875	positive regulation of glycogen metabolic process	BP	Any process that activates or increases the frequency, rate or extent of the chemical reactions and pathways involving glycogen.	3	16	0.0400153
GO:0051481	reduction of cytosolic calcium ion concentration	BP	Any process that decreases the concentration of calcium ions in the cytodol.	3	11	0.0402175
GO:0000904	cell morphogenesis involved in differentiation	BP	The change in form (cell shape and size) that occurs when relatively unspecialized cells, e.g. embryonic or regenerative cells, acquire specialized structural and/or functional features that characterize the cells, tissues, or organs of the mature organism or some other relatively stable phase of the organism's life history.	19	543	0.0408197
GO:0044249	cellular biosynthetic process	BP	The chemical reactions and pathways resulting in the formation of substances, carried out by individual cells.	75	4199	0.0416843
GO:0090407	organophosphate biosynthetic process	BP	The chemical reactions and pathways resulting in the biosynthesis of deoxyribose phosphate, the phosphorylated sugar 2-deoxy-erythro-pentose.	13	412	0.0418599
GO:0006468	protein phosphorylation	BP	The process of introducing a phosphate group on to a protein.	31	1178	0.042003
GO:0055006	cardiac cell development	BP	The process whose specific outcome is the progression of a cardiac cell over time, from its formation to the mature state. A cardiac cell is a cell that will form part of the cardiac organ of an individual.	5	50	0.0440047
GO:0050433	regulation of catecholamine secretion	BP	Any process that modulates the frequency, rate or extent of the regulated release of catecholamines.	4	38	0.0466165
GO:0060314	regulation of ryanodine-sensitive calcium-release channel activity	BP	Any process that modulates the activity of a ryanodine-sensitive calcium-release channel. The ryanodine-sensitive calcium-release channel catalyzes the transmembrane transfer of a calcium ion by a channel that opens when a ryanodine class ligand has been bound by the channel complex or one of its constituent parts.	3	15	0.0483108
GO:0032101	regulation of response to external stimulus	BP	Any process that modulates the frequency, rate or extent of a response to an external stimulus.	13	393	0.0495488
GO:0048660	regulation of smooth muscle cell proliferation	BP	Any process that modulates the frequency, rate or extent of smooth muscle cell proliferation.	6	93	0.0496627
GO:0048742	regulation of skeletal muscle fiber development	BP	Any process that modulates the frequency, rate or extent of skeletal muscle fiber development. Muscle fibers are formed by the maturation of myotubes. They can be classed as slow, intermediate/fast or fast.	5	53	0.0498926
GO:0051271	negative regulation of cellular component movement	BP	Any process that stops, prevents, or reduces the frequency, rate or extent of the movement of a cellular component.	11	153	0.0131316
GO:0014902	myotube differentiation	BP	The process in which a relatively unspecialized cell acquires specialized features of a myotube cell. Myotube differentiation starts with myoblast fusion and the appearance of specific cell markers (this is the cell development step). Then individual myotubes can fuse to form bigger myotubes and start to contract. Myotubes are multinucleated cells that are formed when proliferating myoblasts exit…	6	45	0.0131403
GO:0071470	cellular response to osmotic stress	BP	Any process that results in a change in state or activity of a cell (in terms of movement, secretion, enzyme production, gene expression, etc.) as a result of a stimulus indicating an increase or decrease in the concentration of solutes outside the organism or cell.	4	26	0.0131403
GO:0005981	regulation of glycogen catabolic process	BP	Any process that modulates the frequency, rate or extent of the chemical reactions and pathways resulting in the breakdown of glycogen.	3	9	0.0131576
GO:0060973	cell migration involved in heart development	BP	The orderly movement of a cell from one site to another that will contribute to the progression of the heart over time, from its initial formation, to the mature organ.	3	8	0.0131576
GO:0016049	cell growth	BP	The process in which a cell irreversibly increases in size over time by accretion and biosynthetic production of matter similar to that already present.	17	346	0.0135164
GO:0000272	polysaccharide catabolic process	BP	The chemical reactions and pathways resulting in the breakdown of a polysaccharide, a polymer of many (typically more than 10) monosaccharide residues linked glycosidically.	4	19	0.0135913
GO:0043266	regulation of potassium ion transport	BP	Any process that modulates the frequency, rate or extent of the directed movement of potassium ions (K+) into, out of or within a cell, or between cells, by means of some agent such as a transporter or pore.	6	47	0.0136008
GO:0032774	RNA biosynthetic process	BP	The chemical reactions and pathways resulting in the formation of RNA, ribonucleic acid, one of the two main type of nucleic acid, consisting of a long, unbranched macromolecule formed from ribonucleotides joined in 3',5'-phosphodiester linkage. Includes polymerization of ribonucleotide monomers.	75	2664	0.0137431
GO:0045893	positive regulation of transcription, DNA-dependent	BP	Any process that activates or increases the frequency, rate or extent of cellular DNA-dependent transcription.	37	1041	0.0137431
GO:0008285	negative regulation of cell proliferation	BP	Any process that stops, prevents or reduces the rate or extent of cell proliferation.	21	482	0.0137957
GO:0048260	positive regulation of receptor-mediated endocytosis	BP	Any process that activates or increases the frequency, rate or extent of receptor mediated endocytosis, the uptake of external materials by cells, utilizing receptors to ensure specificity of transport.	5	29	0.0137957
GO:0010466	negative regulation of peptidase activity	BP	Any process that stops or reduces the rate of peptidase activity, the hydrolysis of peptide bonds within proteins.	11	223	0.0138363
GO:0044723	single-organism carbohydrate metabolic process	BP	The chemical reactions and pathways involving carbohydrates, occurring within a single organism.	19	433	0.0138798
GO:0001709	cell fate determination	BP	A process involved in cell fate commitment. Once determination has taken place, a cell becomes committed to differentiate down a particular pathway regardless of its environment.	5	36	0.0140419
GO:0045944	positive regulation of transcription from RNA polymerase II promoter	BP	Any process that activates or increases the frequency, rate or extent of transcription from an RNA polymerase II promoter.	29	762	0.0140419
GO:0019318	hexose metabolic process	BP	The chemical reactions and pathways involving a hexose, any monosaccharide with a chain of six carbon atoms in the molecule.	12	211	0.0141327
GO:0043547	positive regulation of GTPase activity	BP	Any process that activates or increases the activity of a GTPase.	10	119	0.0144897
GO:0006006	glucose metabolic process	BP	The chemical reactions and pathways involving glucose, the aldohexose gluco-hexose. D-glucose is dextrorotatory and is sometimes known as dextrose; it is an important source of energy for living organisms and is found free as well as combined in homo- and hetero-oligosaccharides and polysaccharides.	11	182	0.0147967
GO:0008347	glial cell migration	BP	The orderly movement of a glial cell, non-neuronal cells that provide support and nutrition, maintain homeostasis, form myelin, and participate in signal transmission in the nervous system.	4	17	0.0150311
GO:1901068	guanosine-containing compound metabolic process	BP	The chemical reactions and pathways involving guanosine-containing compounds (guanosines).	18	378	0.0152844
GO:0019226	transmission of nerve impulse	BP	The neurological system process in which a signal is transmitted through the nervous system by synaptic transmission and the sequential electrochemical polarization and depolarization that travels across the membrane of a nerve cell (neuron) in response to stimulation.	25	579	0.0156558
GO:1901565	organonitrogen compound catabolic process	BP	The chemical reactions and pathways resulting in the breakdown of organonitrogen compound.	26	679	0.0158046
GO:0007188	adenylate cyclase-modulating G-protein coupled receptor signaling pathway	BP	The series of molecular signals generated as a consequence of a G-protein coupled receptor binding to its physiological ligand, where the pathway proceeds through activation or inhibition of adenylyl cyclase activity and a subsequent change in the concentration of cyclic AMP (cAMP).	8	99	0.0160205
GO:0036293	response to decreased oxygen levels	BP	Any process that results in a change in state or activity of a cell or an organism (in terms of movement, secretion, enzyme production, gene expression, etc.) as a result of a stimulus reflecting a decline in the level of oxygen.	10	135	0.0162118
GO:0033124	regulation of GTP catabolic process	BP	Any process that modulates the frequency, rate or extent of the chemical reactions and pathways resulting in the breakdown of GTP, guanosine triphosphate.	14	213	0.0166049
GO:0010628	positive regulation of gene expression	BP	Any process that increases the frequency, rate or extent of gene expression. Gene expression is the process in which a gene's coding sequence is converted into a mature gene product or products (proteins or RNA). This includes the production of an RNA transcript as well as any processing to produce a mature RNA product or an mRNA (for protein-coding genes) and the translation of that mRNA into pr…	39	1146	0.0169102
GO:0032881	regulation of polysaccharide metabolic process	BP	Any process that modulates the frequency, rate or extent of the chemical reactions and pathways involving polysaccharides.	5	34	0.0172201
GO:0006813	potassium ion transport	BP	The directed movement of potassium ions (K+) into, out of or within a cell, or between cells, by means of some agent such as a transporter or pore.	12	177	0.0172831
GO:0009887	organ morphogenesis	BP	Morphogenesis of an organ. An organ is defined as a tissue or set of tissues that work together to perform a specific function or functions. Morphogenesis is the process in which anatomical structures are generated and organized. Organs are commonly observed as visibly distinct structures, but may also exist as loosely associated clusters of cells that work together to perform a specific function…	30	769	0.0172831
GO:0032103	positive regulation of response to external stimulus	BP	Any process that activates, maintains or increases the rate of a response to an external stimulus.	10	157	0.0179857
GO:0060429	epithelium development	BP	The process whose specific outcome is the progression of an epithelium over time, from its formation to the mature structure. An epithelium is a tissue that covers the internal or external surfaces of an anatomical structure.	30	801	0.0182736
GO:0007204	elevation of cytosolic calcium ion concentration	BP	Any process that increases the concentration of calcium ions in the cytosol.	11	184	0.0186591
GO:0005978	glycogen biosynthetic process	BP	The chemical reactions and pathways resulting in the formation of glycogen, a polydisperse, highly branched glucan composed of chains of D-glucose residues.	5	37	0.0191291
GO:0009250	glucan biosynthetic process	BP	The chemical reactions and pathways resulting in the formation of glucans, polysaccharides consisting only of glucose residues.	5	37	0.0191291
GO:0071900	regulation of protein serine/threonine kinase activity	BP	Any process that modulates the rate, frequency, or extent of protein serine/threonine kinase activity.	16	311	0.0194321
GO:0048705	skeletal system morphogenesis	BP	The process in which the anatomical structures of the skeleton are generated and organized.	12	194	0.019517
GO:0009611	response to wounding	BP	Any process that results in a change in state or activity of a cell or an organism (in terms of movement, secretion, enzyme production, gene expression, etc.) as a result of a stimulus indicating damage to the organism.	24	654	0.0197067
GO:0010740	positive regulation of intracellular protein kinase cascade	BP	Any process that increases the rate, frequency or extent of a series of reactions, mediated by protein kinases, which occurs as a result of a single trigger reaction or compound.	20	457	0.0197067
GO:0010811	positive regulation of cell-substrate adhesion	BP	Any process that increases the frequency, rate or extent of cell-substrate adhesion. Cell-substrate adhesion is the attachment of a cell to the underlying substrate via adhesion molecules.	7	65	0.0198087
GO:0007186	G-protein coupled receptor signaling pathway	BP	A series of molecular signals that proceeds with an activated receptor promoting the exchange of GDP for GTP on the alpha-subunit of an associated heterotrimeric G-protein complex. The GTP-bound activated alpha-G-protein then dissociates from the beta- and gamma-subunits to further transmit the signal within the cell. The pathway begins with receptor-ligand interaction, or for basal GPCR signalin…	36	1784	0.0201709
GO:0070482	response to oxygen levels	BP	Any process that results in a change in state or activity of a cell or an organism (in terms of movement, secretion, enzyme production, gene expression, etc.) as a result of a stimulus reflecting the presence, absence, or concentration of oxygen.	10	166	0.0201709
GO:2000507	positive regulation of energy homeostasis	BP	Any process that activates or increases the frequency, rate or extent of energy homeostasis.	2	2	0.0201709
GO:0038084	vascular endothelial growth factor signaling pathway	BP	A series of molecular signals initiated by the binding of a vascular endothelial growth factor (VEGF) to a receptor on the surface of the target cell, and ending with regulation of a downstream cellular process, e.g. transcription.	4	16	0.0203694
GO:0051254	positive regulation of RNA metabolic process	BP	Any process that activates or increases the frequency, rate or extent of the chemical reactions and pathways involving RNA.	37	1068	0.0203694
GO:0051338	regulation of transferase activity	BP	Any process that modulates the frequency, rate or extent of transferase activity, the catalysis of the transfer of a group, e.g. a methyl group, glycosyl group, acyl group, phosphorus-containing, or other groups, from one compound (generally regarded as the donor) to another compound (generally regarded as the acceptor). Transferase is the systematic name for any enzyme of EC class 2.	23	544	0.0203694
GO:0032844	regulation of homeostatic process	BP	Any process that modulates the frequency, rate, or extent of a homeostatic process.	14	278	0.0204459
GO:0032101	regulation of response to external stimulus	BP	Any process that modulates the frequency, rate or extent of a response to an external stimulus.	17	393	0.020624
GO:0010922	positive regulation of phosphatase activity	BP	Any process that increases the rate or frequency of phosphatase activity. Phosphatases catalyze the hydrolysis of phosphoric monoesters, releasing inorganic phosphate.	4	17	0.0207191
GO:0005975	carbohydrate metabolic process	BP	The chemical reactions and pathways involving carbohydrates, any of a group of organic compounds based of the general formula Cx(H2O)y. Includes the formation of carbohydrate derivatives by the addition of a carbohydrate residue to another molecule.	22	564	0.0207542
GO:0007189	adenylate cyclase-activating G-protein coupled receptor signaling pathway	BP	The series of molecular signals generated as a consequence of a G-protein coupled receptor binding to its physiological ligand, where the pathway proceeds through activation of adenylyl cyclase activity and a subsequent increase in the concentration of cyclic AMP (cAMP).	5	45	0.021262
GO:0044708	single-organism behavior	BP	The specific behavior of a single organism in response to external or internal stimuli.	19	400	0.0215409
GO:0032318	regulation of Ras GTPase activity	BP	Any process that modulates the activity of a GTPase of the Ras superfamily.	12	167	0.0225801
GO:0009628	response to abiotic stimulus	BP	Any process that results in a change in state or activity of a cell or an organism (in terms of movement, secretion, enzyme production, gene expression, etc.) as a result of an abiotic (non-living) stimulus.	24	631	0.0228253
GO:0032386	regulation of intracellular transport	BP	Any process that modulates the frequency, rate or extent of the directed movement of substances within cells.	15	299	0.0234425
GO:0007389	pattern specification process	BP	Any developmental process that results in the creation of defined areas or spaces within an organism to which cells respond and eventually are instructed to differentiate.	19	421	0.0235362
GO:0043467	regulation of generation of precursor metabolites and energy	BP	Any process that modulates the frequency, rate or extent of the chemical reactions and pathways resulting in the formation of precursor metabolites, substances from which energy is derived, and the processes involved in the liberation of energy from these substances.	6	58	0.0236304
GO:0043086	negative regulation of catalytic activity	BP	Any process that stops or reduces the activity of an enzyme.	21	568	0.0240208
GO:0001933	negative regulation of protein phosphorylation	BP	Any process that stops, prevents or reduces the rate of addition of phosphate groups to amino acids within a protein.	12	215	0.0242693
GO:0042311	vasodilation	BP	An increase in the internal diameter of blood vessels, especially arterioles or capillaries, usually resulting in a decrease in blood pressure.	6	61	0.0243565
GO:0005996	monosaccharide metabolic process	BP	The chemical reactions and pathways involving monosaccharides, the simplest carbohydrates. They are polyhydric alcohols containing either an aldehyde or a keto group and between three to ten or more carbon atoms. They form the constitutional repeating units of oligo- and polysaccharides.	12	229	0.0244602
GO:0006468	protein phosphorylation	BP	The process of introducing a phosphate group on to a protein.	41	1178	0.0245711
GO:0050918	positive chemotaxis	BP	The directed movement of a motile cell or organism towards a higher concentration of a chemical.	5	39	0.0249904
GO:0035810	positive regulation of urine volume	BP	Any process that increases the amount of urine excreted from the body over a unit of time.	3	10	0.0254276
GO:0042063	gliogenesis	BP	The process that results in the generation of glial cells. This includes the production of glial progenitors and their differentiation into mature glia.	11	176	0.0255593
GO:0048641	regulation of skeletal muscle tissue development	BP	Any process that modulates the frequency, rate or extent of skeletal muscle tissue development.	7	73	0.0256417
GO:0016051	carbohydrate biosynthetic process	BP	The chemical reactions and pathways resulting in the formation of carbohydrates, any of a group of organic compounds based of the general formula Cx(H2O)y.	9	137	0.0260224
GO:0001654	eye development	BP	The process whose specific outcome is the progression of the eye over time, from its formation to the mature structure. The eye is the organ of sight.	15	292	0.0262268
GO:0010810	regulation of cell-substrate adhesion	BP	Any process that modulates the frequency, rate or extent of cell-substrate adhesion. Cell-substrate adhesion is the attachment of a cell to the underlying substrate via adhesion molecules.	9	109	0.026561
GO:0045807	positive regulation of endocytosis	BP	Any process that activates or increases the frequency, rate or extent of endocytosis.	7	81	0.0266824
GO:0051928	positive regulation of calcium ion transport	BP	Any process that activates or increases the frequency, rate or extent of the directed movement of calcium ions into, out of or within a cell, or between cells, by means of some agent such as a transporter or pore.	6	66	0.0268648
GO:0009205	purine ribonucleoside triphosphate metabolic process	BP	The chemical reactions and pathways involving purine ribonucleoside triphosphate, a compound consisting of a purine base linked to a ribose sugar esterified with triphosphate on the sugar.	21	505	0.0278584
GO:0009207	purine ribonucleoside triphosphate catabolic process	BP	The chemical reactions and pathways resulting in the breakdown of purine ribonucleoside triphosphate, a compound consisting of a purine base linked to a ribose sugar esterified with triphosphate on the sugar.	20	457	0.02856
GO:1901136	carbohydrate derivative catabolic process	BP	The chemical reactions and pathways resulting in the breakdown of carbohydrate derivative.	22	547	0.02856
GO:0007187	G-protein coupled receptor signaling pathway, coupled to cyclic nucleotide second messenger	BP	The series of molecular signals generated as a consequence of a G-protein coupled receptor binding to its physiological ligand, where the pathway proceeds with activation or inhibition of a nucleotide cyclase activity and a subsequent change in the concentration of a cyclic nucleotide.	8	108	0.0286034
GO:0044275	cellular carbohydrate catabolic process	BP	The chemical reactions and pathways resulting in the breakdown of carbohydrates, any of a group of organic compounds based of the general formula Cx(H2O)y, as carried out by individual cells.	5	42	0.0286034
GO:0009146	purine nucleoside triphosphate catabolic process	BP	The chemical reactions and pathways resulting in the breakdown of purine nucleoside triphosphate, a compound consisting of a purine base linked to a ribose or deoxyribose sugar esterified with triphosphate on the sugar.	20	459	0.0292699
GO:0032516	positive regulation of phosphoprotein phosphatase activity	BP	Any process that activates or increases the activity of a phosphoprotein phosphatase.	3	8	0.0292997
GO:0043549	regulation of kinase activity	BP	Any process that modulates the frequency, rate or extent of kinase activity, the catalysis of the transfer of a phosphate group, usually from ATP, to a substrate molecule.	22	522	0.0292997
GO:0044092	negative regulation of molecular function	BP	Any process that stops or reduces the rate or extent of a molecular function, an elemental biological activity occurring at the molecular level, such as catalysis or binding.	25	734	0.0292997
GO:0051493	regulation of cytoskeleton organization	BP	Any process that modulates the frequency, rate or extent of the formation, arrangement of constituent parts, or disassembly of cytoskeletal structures.	15	277	0.0292997
GO:0009203	ribonucleoside triphosphate catabolic process	BP	The chemical reactions and pathways resulting in the breakdown of a ribonucleoside triphosphate, a compound consisting of a nucleobase linked to a ribose sugar esterified with triphosphate on the sugar.	20	458	0.029393
GO:0031109	microtubule polymerization or depolymerization	BP	Assembly or disassembly of microtubules by the addition or removal of tubulin heterodimers from a microtubule.	6	61	0.0294552
GO:0009144	purine nucleoside triphosphate metabolic process	BP	The chemical reactions and pathways involving purine nucleoside triphosphate, a compound consisting of a purine base linked to a ribose or deoxyribose sugar esterified with triphosphate on the sugar.	21	510	0.0297277
GO:0043516	regulation of DNA damage response, signal transduction by p53 class mediator	BP	Any process that modulates the frequency, rate or extent of the cascade of processes induced by the cell cycle regulator phosphoprotein p53, or an equivalent protein, in response to the detection of DNA damage.	4	26	0.0297277
GO:0048812	neuron projection morphogenesis	BP	The process in which the anatomical structures of a neuron projection are generated and organized. A neuron projection is any process extending from a neural cell, such as axons or dendrites.	20	405	0.0299214
GO:0009199	ribonucleoside triphosphate metabolic process	BP	The chemical reactions and pathways involving a ribonucleoside triphosphate, a compound consisting of a nucleobase linked to a ribose sugar esterified with triphosphate on the sugar.	21	508	0.0302602
GO:0010676	positive regulation of cellular carbohydrate metabolic process	BP	Any process that increases the rate, extent or frequency of the chemical reactions and pathways involving carbohydrates, any of a group of organic compounds based of the general formula Cx(H2O)y, as carried out by individual cells.	5	40	0.0302602
GO:0018108	peptidyl-tyrosine phosphorylation	BP	The phosphorylation of peptidyl-tyrosine to form peptidyl-O4'-phospho-L-tyrosine.	12	215	0.0305359
GO:0045444	fat cell differentiation	BP	The process in which a relatively unspecialized cell acquires specialized features of an adipocyte, an animal connective tissue cell specialized for the synthesis and storage of fat.	9	128	0.0310696
GO:0002376	immune system process	BP	Any process involved in the development or functioning of the immune system, an organismal system for calibrated responses to potential internal or invasive threats.	40	1406	0.0313375
GO:0006941	striated muscle contraction	BP	A process in which force is generated within striated muscle tissue, resulting in the shortening of the muscle. Force generation involves a chemo-mechanical energy conversion step that is carried out by the actin/myosin complex activity, which generates force through ATP hydrolysis. Striated muscle is a type of muscle in which the repeating units (sarcomeres) of the contractile myofibrils are arr…	7	87	0.0314642
GO:0018212	peptidyl-tyrosine modification	BP	The modification of peptidyl-tyrosine.	12	217	0.0319799
GO:0031327	negative regulation of cellular biosynthetic process	BP	Any process that stops, prevents, or reduces the frequency, rate or extent of the chemical reactions and pathways resulting in the formation of substances, carried out by individual cells.	34	1016	0.0328715
GO:0009143	nucleoside triphosphate catabolic process	BP	The chemical reactions and pathways resulting in the breakdown of a nucleoside triphosphate, a compound consisting of a nucleobase linked to a deoxyribose or ribose sugar esterified with triphosphate on the sugar.	20	465	0.0329608
GO:0006152	purine nucleoside catabolic process	BP	The chemical reactions and pathways resulting in the breakdown of purine nucleoside, one of a family of organic molecules consisting of a purine base covalently bonded to a sugar ribose (a ribonucleoside) or deoxyribose (a deoxyribonucleoside).	20	468	0.0331685
GO:0046130	purine ribonucleoside catabolic process	BP	The chemical reactions and pathways resulting in the breakdown of any purine ribonucleoside, a nucleoside in which purine base is linked to a ribose (beta-D-ribofuranose) molecule.	20	468	0.0331685
GO:0009116	nucleoside metabolic process	BP	The chemical reactions and pathways involving a nucleoside, a nucleobase linked to either beta-D-ribofuranose (a ribonucleoside) or 2-deoxy-beta-D-ribofuranose, (a deoxyribonucleoside), e.g. adenosine, guanosine, inosine, cytidine, uridine and deoxyadenosine, deoxyguanosine, deoxycytidine and thymidine (= deoxythymidine).	23	606	0.0332658
GO:0042326	negative regulation of phosphorylation	BP	Any process that stops, prevents or decreases the rate of addition of phosphate groups to a molecule.	12	226	0.0338991
GO:0071902	positive regulation of protein serine/threonine kinase activity	BP	Any process that increases the rate, frequency, or extent of protein serine/threonine kinase activity.	12	200	0.0341369
GO:0006942	regulation of striated muscle contraction	BP	Any process that modulates the frequency, rate or extent of striated muscle contraction.	6	58	0.0345855
GO:0042454	ribonucleoside catabolic process	BP	The chemical reactions and pathways resulting in the breakdown of any ribonucleoside, a nucleoside in which purine or pyrimidine base is linked to a ribose (beta-D-ribofuranose) molecule.	20	472	0.034616
GO:0030855	epithelial cell differentiation	BP	The process in which a relatively unspecialized cell acquires specialized features of an epithelial cell, any of the cells making up an epithelium.	20	508	0.0346896
GO:0033554	cellular response to stress	BP	Any process that results in a change in state or activity of a cell (in terms of movement, secretion, enzyme production, gene expression, etc.) as a result of a stimulus indicating the organism is under stress. The stress is usually, but not necessarily, exogenous (e.g. temperature, humidity, ionizing radiation).	34	1047	0.0349643
GO:0060191	regulation of lipase activity	BP	Any process that modulates the frequency, rate or extent of lipase activity, the hydrolysis of a lipid or phospholipid.	6	65	0.0349643
GO:0009164	nucleoside catabolic process	BP	The chemical reactions and pathways resulting in the breakdown of any one of a family of organic molecules consisting of a purine or pyrimidine base covalently bonded to a sugar ribose (a ribonucleoside) or deoxyribose (a deoxyribonucleoside).	20	474	0.0360365
GO:0043087	regulation of GTPase activity	BP	Any process that modulates the rate of GTP hydrolysis by a GTPase.	13	209	0.0360365
GO:0070295	renal water absorption	BP	A renal system process in which water is taken up from the collecting ducts and proximal and distal loops of the nephron.	2	4	0.0362816
GO:1901657	glycosyl compound metabolic process	BP	The chemical reactions and pathways involving glycosyl compound.	23	617	0.0370528
GO:0031099	regeneration	BP	The regrowth of a lost or destroyed body part, such as an organ or tissue.	6	65	0.0374422
GO:0045934	negative regulation of nucleobase-containing compound metabolic process	BP	Any cellular process that stops, prevents, or reduces the frequency, rate or extent of the chemical reactions and pathways involving nucleobases, nucleosides, nucleotides and nucleic acids.	32	951	0.0375894
GO:0016265	death	BP	A permanent cessation of all vital functions: the end of life; can be applied to a whole organism or to a part of an organism.	44	1521	0.0377846
GO:0015844	monoamine transport	BP	The directed movement of monoamines, organic compounds that contain one amino group that is connected to an aromatic ring by an ethylene group (-CH2-CH2-), into, out of or within a cell, or between cells, by means of some agent such as a transporter or pore.	6	65	0.0381829
GO:0043405	regulation of MAP kinase activity	BP	Any process that modulates the frequency, rate or extent of MAP kinase activity.	12	209	0.0381911
GO:1901658	glycosyl compound catabolic process	BP	The chemical reactions and pathways resulting in the breakdown of glycosyl compound.	20	478	0.0381911
GO:0009141	nucleoside triphosphate metabolic process	BP	The chemical reactions and pathways involving a nucleoside triphosphate, a compound consisting of a nucleobase linked to a deoxyribose or ribose sugar esterified with triphosphate on the sugar.	21	525	0.0384725
GO:0010629	negative regulation of gene expression	BP	Any process that decreases the frequency, rate or extent of gene expression. Gene expression is the process in which a gene's coding sequence is converted into a mature gene product or products (proteins or RNA). This includes the production of an RNA transcript as well as any processing to produce a mature RNA product or an mRNA (for protein-coding genes) and the translation of that mRNA into pr…	32	977	0.0385011
GO:0016310	phosphorylation	BP	The process of introducing a phosphate group into a molecule, usually with the formation of a phosphoric ester, a phosphoric anhydride or a phosphoric amide.	46	1457	0.0393502
GO:0009890	negative regulation of biosynthetic process	BP	Any process that stops, prevents, or reduces the rate of the chemical reactions and pathways resulting in the formation of substances.	34	1037	0.0395622
GO:0051155	positive regulation of striated muscle cell differentiation	BP	Any process that activates or increases the frequency, rate or extent of striated muscle cell differentiation.	4	26	0.0404026
GO:0043255	regulation of carbohydrate biosynthetic process	BP	Any process that modulates the frequency, rate or extent of the chemical reactions and pathways resulting in the formation of carbohydrates.	6	62	0.0407977
GO:0060761	negative regulation of response to cytokine stimulus	BP	Any process that decreases the rate, frequency, or extent of a response to cytokine stimulus.	4	27	0.0409393
GO:0009059	macromolecule biosynthetic process	BP	The chemical reactions and pathways resulting in the formation of a macromolecule, any molecule of high relative molecular mass, the structure of which essentially comprises the multiple repetition of units derived, actually or conceptually, from molecules of low relative molecular mass.	88	3527	0.0411617
GO:0048589	developmental growth	BP	The increase in size or mass of an entire organism, a part of an organism or a cell, where the increase in size or mass has the specific outcome of the progression of the organism over time from one condition to another.	15	293	0.041323
GO:0055007	cardiac muscle cell differentiation	BP	The process in which a cardiac muscle precursor cell acquires specialized features of a cardiac muscle cell. Cardiac muscle cells are striated muscle cells that are responsible for heart contraction.	7	81	0.0418401
GO:0006816	calcium ion transport	BP	The directed movement of calcium (Ca) ions into, out of or within a cell, or between cells, by means of some agent such as a transporter or pore.	14	279	0.0420276
GO:0043406	positive regulation of MAP kinase activity	BP	Any process that activates or increases the frequency, rate or extent of MAP kinase activity.	10	151	0.0420276
GO:0045892	negative regulation of transcription, DNA-dependent	BP	Any process that stops, prevents, or reduces the frequency, rate or extent of cellular DNA-dependent transcription.	29	836	0.0420276
GO:0050886	endocrine process	BP	The process that involves the secretion of or response to endocrine hormones. An endocrine hormone is a hormone released into the circulatory system.	6	72	0.0420276
GO:0051149	positive regulation of muscle cell differentiation	BP	Any process that activates or increases the frequency, rate or extent of muscle cell differentiation.	5	43	0.0420276
GO:0032956	regulation of actin cytoskeleton organization	BP	Any process that modulates the frequency, rate or extent of the formation, arrangement of constituent parts, or disassembly of cytoskeletal structures comprising actin filaments and their associated proteins.	11	181	0.0427817
GO:0043517	positive regulation of DNA damage response, signal transduction by p53 class mediator	BP	Any process that activates, maintains or increases the rate of the cascade of processes induced by the cell cycle regulator phosphoprotein p53, or an equivalent protein, in response to the detection of DNA damage.	3	12	0.0431672
GO:0014002	astrocyte development	BP	The process aimed at the progression of an astrocyte over time, from initial commitment of the cell to a specific fate, to the fully functional differentiated cell. An astrocyte is the most abundant type of glial cell. Astrocytes provide support for neurons and regulate the environment in which they function.	3	12	0.0434648
GO:0051172	negative regulation of nitrogen compound metabolic process	BP	Any process that stops, prevents, or reduces the frequency, rate or extent of the chemical reactions and pathways involving nitrogen or nitrogenous compounds.	32	967	0.0435215
GO:0015793	glycerol transport	BP	The directed movement of glycerol into, out of or within a cell, or between cells, by means of some agent such as a transporter or pore. Glycerol is 1,2,3-propanetriol, a sweet, hygroscopic, viscous liquid, widely distributed in nature as a constituent of many lipids.	2	5	0.0435839
GO:0007205	protein kinase C-activating G-protein coupled receptor signaling pathway	BP	The series of molecular signals generated as a consequence of a G-protein coupled receptor binding to its physiological ligand, where the pathway proceeds with activation of protein kinase C (PKC). PKC is activated by second messengers including diacylglycerol (DAG).	4	28	0.0441945
GO:0007264	small GTPase mediated signal transduction	BP	Any series of molecular signals in which a small monomeric GTPase relays one or more of the signals.	19	424	0.0444105
GO:0055085	transmembrane transport	BP	The process in which a solute is transported from one side of a membrane to the other.	29	808	0.0452233
GO:0001666	response to hypoxia	BP	Any process that results in a change in state or activity of a cell or an organism (in terms of movement, secretion, enzyme production, gene expression, etc.) as a result of a stimulus indicating lowered oxygen tension. Hypoxia, defined as a decline in O2 levels below normoxic levels of 20.8 - 20.95%, results in metabolic adaptation at both the cellular and organismal level.	9	134	0.0454814
GO:0010524	positive regulation of calcium ion transport into cytosol	BP	Any process that increases the rate of the directed movement of calcium ions into the cytosol of a cell. The cytosol is that part of the cytoplasm that does not contain membranous or particulate subcellular components.	4	32	0.0457115
GO:0003273	cell migration involved in endocardial cushion formation	BP	The orderly movement of a cell from one site to another that will contribute to the formation of an endocardial cushion. The endocardial cushion is a specialized region of mesenchymal cells that will give rise to the heart septa and valves.	2	3	0.0458201
GO:0035051	cardiocyte differentiation	BP	The process in which a relatively unspecialized cell acquires the specialized structural and/or functional features of a cell that will form part of the cardiac organ of an individual.	8	108	0.0458201
GO:0035809	regulation of urine volume	BP	Any process that modulates the amount of urine excreted from the body over a unit of time.	3	16	0.0463205
GO:0001570	vasculogenesis	BP	The differentiation of endothelial cells from progenitor cells during blood vessel development, and the de novo formation of blood vessels and tubes.	7	83	0.0463224
GO:0034645	cellular macromolecule biosynthetic process	BP	The chemical reactions and pathways resulting in the formation of a macromolecule, any molecule of high relative molecular mass, the structure of which essentially comprises the multiple repetition of units derived, actually or conceptually, from molecules of low relative molecular mass, carried out by individual cells.	86	3437	0.0463224
GO:0001503	ossification	BP	The formation of bone or of a bony substance, or the conversion of fibrous tissue or of cartilage into bone or a bony substance.	14	293	0.0465931
GO:0001649	osteoblast differentiation	BP	The process whereby a relatively unspecialized cell acquires the specialized features of an osteoblast, a mesodermal or neural crest cell that gives rise to bone.	9	145	0.0465931
GO:0044236	multicellular organismal metabolic process	BP	The chemical reactions and pathways in a single multicellular organism that occur at the tissue, organ, or organismal level. These processes, unlike cellular metabolism, can include transport of substances between cells when that transport is required.	6	74	0.0465931
GO:0071363	cellular response to growth factor stimulus	BP	Any process that results in a change in state or activity of a cell (in terms of movement, secretion, enzyme production, gene expression, etc.) as a result of a growth factor stimulus.	15	306	0.0480563
GO:0048585	negative regulation of response to stimulus	BP	Any process that stops, prevents, or reduces the frequency, rate or extent of a response to a stimulus. Response to stimulus is a change in state or activity of a cell or an organism (in terms of movement, secretion, enzyme production, gene expression, etc.) as a result of a stimulus.	30	879	0.0483557
GO:0048638	regulation of developmental growth	BP	Any process that modulates the frequency, rate or extent of developmental growth.	9	133	0.0484396
GO:0048871	multicellular organismal homeostasis	BP	Any process involved in the maintenance of an internal steady state at the level of the multicellular organism.	11	201	0.0487973
GO:0005979	regulation of glycogen biosynthetic process	BP	Any process that modulates the frequency, rate or extent of the chemical reactions and pathways resulting in the formation of glycogen.	4	27	0.0492525
GO:0010962	regulation of glucan biosynthetic process	BP	Any process that modulates the rate, frequency, or extent of glucan biosynthesis. Glucan biosynthetic processes are the chemical reactions and pathways resulting in the formation of glucans, polysaccharides consisting only of glucose residues.	4	27	0.0492525
