# Supplementary material for: LPA receptor activity is basal specific and coincident with early pregnancy and involution during mammary gland postnatal development
Source: Sci Rep. 2016 Nov 3;6:35810. doi: 10.1038/srep35810 (PMC5093903; doi:10.1038/srep35810)
Supplement: Supplementary Table 6 [file srep35810-s6.xls]

## Sheet: S6a. GOsig_MF
Table S6a: GO Analysis of Molecular Functions of Genes Upregulated in L10 and Lactation Basal Cells and Downregulated by Igf1r Overexpression
Time Point/Stage	Category ID	Term	Ontology	Definition	Number DE Genes	Number Genes in Category	FDR
L10	GO:0003674	molecular_function	MF	Elemental activities, such as catalysis or binding, describing the actions of a gene product at the molecular level. A given gene product may exhibit one or more molecular functions.	323	19568	2.04021e-21
	GO:0005488	binding	MF	The selective, non-covalent, often stoichiometric, interaction of a molecule with one or more specific sites on another molecule.	241	10911	1.32894e-17
	GO:0005515	protein binding	MF	Interacting selectively and non-covalently with any protein or protein complex (a complex of two or more proteins that may include other nonprotein molecules).	173	6520	8.36388e-16
	GO:0046983	protein dimerization activity	MF	The formation of a protein dimer, a macromolecular structure consists of two noncovalently associated identical or nonidentical subunits.	39	998	1.91515e-06
	GO:0008092	cytoskeletal protein binding	MF	Interacting selectively and non-covalently with any protein component of any cytoskeleton (actin, microtubule, or intermediate filament cytoskeleton).	31	662	7.99955e-05
	GO:0030234	enzyme regulator activity	MF	Modulates the activity of an enzyme.	33	868	0.000202445
	GO:0003700	sequence-specific DNA binding transcription factor activity	MF	Interacting selectively and non-covalently with a specific DNA sequence in order to modulate transcription. The transcription factor may or may not also interact selectively with a protein or macromolecular complex.	30	802	0.000451548
	GO:0001071	nucleic acid binding transcription factor activity	MF	Interacting selectively and non-covalently with a DNA or RNA sequence in order to modulate transcription. The transcription factor may or may not also interact selectively with a protein or macromolecular complex.	30	804	0.000479224
	GO:0046982	protein heterodimerization activity	MF	Interacting selectively and non-covalently with a nonidentical protein to form a heterodimer.	19	424	0.00116842
	GO:0046872	metal ion binding	MF	Interacting selectively and non-covalently with any metal ion.	83	3535	0.00314672
	GO:0043565	sequence-specific DNA binding	MF	Interacting selectively and non-covalently with DNA of a specific nucleotide composition, e.g. GC-rich DNA binding, or with a specific sequence motif or type of DNA e.g. promotor binding or rDNA binding.	24	647	0.00340041
	GO:0043169	cation binding	MF	Interacting selectively and non-covalently with cations, charged atoms or groups of atoms with a net positive charge.	83	3611	0.00527705
	GO:0043167	ion binding	MF	Interacting selectively and non-covalently with ions, charged atoms or groups of atoms.	116	5521	0.00665993
	GO:0003779	actin binding	MF	Interacting selectively and non-covalently with monomeric or multimeric forms of actin, including actin filaments.	17	345	0.00880797
	GO:0060589	nucleoside-triphosphatase regulator activity	MF	Modulates the rate of NTP hydrolysis by a NTPase.	19	396	0.0119777
	GO:0005212	structural constituent of eye lens	MF	The action of a molecule that contributes to the structural integrity of the lens of an eye.	3	23	0.0218044
	GO:0030695	GTPase regulator activity	MF	Modulates the rate of GTP hydrolysis by a GTPase.	18	384	0.0227665
	GO:0050840	extracellular matrix binding	MF	Interacting selectively and non-covalently with a component of the extracellular matrix.	5	40	0.0229392
	GO:0004117	calmodulin-dependent cyclic-nucleotide phosphodiesterase activity	MF	Catalysis of the reaction: nucleoside 3',5'-cyclic phosphate + H2O = nucleoside 5'-phosphate; catalytic activity is regulated by calmodulin.	2	3	0.0239241
	GO:0048101	calcium- and calmodulin-regulated 3',5'-cyclic-GMP phosphodiesterase activity	MF	Catalysis of the reaction: guanosine 3',5'-cyclic phosphate + H2O = guanosine 5'-phosphate. The reaction is calmodulin and calcium-sensitive.	2	3	0.0239241
	GO:0042803	protein homodimerization activity	MF	Interacting selectively and non-covalently with an identical protein to form a homodimer.	20	616	0.0257444
	GO:0008179	adenylate cyclase binding	MF	Interacting selectively and non-covalently with the enzyme adenylate cyclase.	3	12	0.0360901
	GO:0097367	carbohydrate derivative binding	MF	Interacting selectively and non-covalently with a carbohydrate derivative.	9	174	0.0465491
	GO:0005216	ion channel activity	MF	Catalysis of facilitated diffusion of an ion (by an energy-independent process) by passage through a transmembrane aqueous pore or channel without evidence for a carrier-mediated mechanism.	15	350	0.049918
Lactation	GO:0003674	molecular_function	MF	Elemental activities, such as catalysis or binding, describing the actions of a gene product at the molecular level. A given gene product may exhibit one or more molecular functions.	402	19568	2.20774e-25
	GO:0005515	protein binding	MF	Interacting selectively and non-covalently with any protein or protein complex (a complex of two or more proteins that may include other nonprotein molecules).	228	6520	1.44143e-24
	GO:0005488	binding	MF	The selective, non-covalent, often stoichiometric, interaction of a molecule with one or more specific sites on another molecule.	305	10911	3.31642e-23
	GO:0046983	protein dimerization activity	MF	The formation of a protein dimer, a macromolecular structure consists of two noncovalently associated identical or nonidentical subunits.	48	998	7.49586e-08
	GO:0008092	cytoskeletal protein binding	MF	Interacting selectively and non-covalently with any protein component of any cytoskeleton (actin, microtubule, or intermediate filament cytoskeleton).	38	662	5.34884e-06
	GO:0046982	protein heterodimerization activity	MF	Interacting selectively and non-covalently with a nonidentical protein to form a heterodimer.	24	424	7.22867e-05
	GO:0003779	actin binding	MF	Interacting selectively and non-covalently with monomeric or multimeric forms of actin, including actin filaments.	24	345	7.74623e-05
	GO:0005102	receptor binding	MF	Interacting selectively and non-covalently with one or more specific sites on a receptor molecule, a macromolecule that undergoes combination with a hormone, neurotransmitter, drug or intracellular messenger to initiate a change in cell function.	43	1187	0.00026208
	GO:0003700	sequence-specific DNA binding transcription factor activity	MF	Interacting selectively and non-covalently with a specific DNA sequence in order to modulate transcription. The transcription factor may or may not also interact selectively with a protein or macromolecular complex.	35	802	0.000306593
	GO:0001071	nucleic acid binding transcription factor activity	MF	Interacting selectively and non-covalently with a DNA or RNA sequence in order to modulate transcription. The transcription factor may or may not also interact selectively with a protein or macromolecular complex.	35	804	0.00032766
	GO:0043565	sequence-specific DNA binding	MF	Interacting selectively and non-covalently with DNA of a specific nucleotide composition, e.g. GC-rich DNA binding, or with a specific sequence motif or type of DNA e.g. promotor binding or rDNA binding.	30	647	0.000456976
	GO:0046872	metal ion binding	MF	Interacting selectively and non-covalently with any metal ion.	104	3535	0.00046174
	GO:0042803	protein homodimerization activity	MF	Interacting selectively and non-covalently with an identical protein to form a homodimer.	28	616	0.000572832
	GO:0030234	enzyme regulator activity	MF	Modulates the activity of an enzyme.	36	868	0.00086037
	GO:0043169	cation binding	MF	Interacting selectively and non-covalently with cations, charged atoms or groups of atoms with a net positive charge.	104	3611	0.00101758
	GO:0005509	calcium ion binding	MF	Interacting selectively and non-covalently with calcium ions (Ca2+).	27	544	0.0013435
	GO:0042802	identical protein binding	MF	Interacting selectively and non-covalently with an identical protein or proteins.	36	940	0.00140992
	GO:0043167	ion binding	MF	Interacting selectively and non-covalently with ions, charged atoms or groups of atoms.	145	5521	0.00192396
	GO:0005198	structural molecule activity	MF	The action of a molecule that contributes to the structural integrity of a complex or assembly within or outside a cell.	18	421	0.00282726
	GO:0008179	adenylate cyclase binding	MF	Interacting selectively and non-covalently with the enzyme adenylate cyclase.	4	12	0.00372685
	GO:0060589	nucleoside-triphosphatase regulator activity	MF	Modulates the rate of NTP hydrolysis by a NTPase.	23	396	0.00451633
	GO:0019838	growth factor binding	MF	Interacting selectively and non-covalently with any growth factor, proteins or polypeptides that stimulate a cell or organism to grow or proliferate.	10	111	0.00658271
	GO:0005178	integrin binding	MF	Interacting selectively and non-covalently with an integrin.	8	72	0.00768385
	GO:0030695	GTPase regulator activity	MF	Modulates the rate of GTP hydrolysis by a GTPase.	22	384	0.00840011
	GO:0005518	collagen binding	MF	Interacting selectively and non-covalently with collagen, a group of fibrous proteins of very high tensile strength that form the main component of connective tissue in animals. Collagen is highly enriched in glycine (some regions are 33% glycine) and proline, occurring predominantly as 3-hydroxyproline (about 20%).	6	42	0.0121569
	GO:0019899	enzyme binding	MF	Interacting selectively and non-covalently with any enzyme.	43	1244	0.0138363
	GO:0008191	metalloendopeptidase inhibitor activity	MF	Stops, prevents or reduces the activity of metalloendopeptidases, enzymes that catalyze the hydrolysis of nonterminal peptide bonds in a polypeptide chain and contain a chelated metal ion at their active sites which is essential to their catalytic activity.	3	11	0.0140419
	GO:0048551	metalloenzyme inhibitor activity	MF	Stops, prevents or reduces the activity of a metalloenzyme. A metalloenzyme is any enzyme that contains metal.	3	11	0.0140419
	GO:1901618	organic hydroxy compound transmembrane transporter activity	MF	Catalysis of the transfer of organic hydroxy compound from one side of the membrane to the other.	4	20	0.0186591
	GO:0010576	metalloenzyme regulator activity	MF	Modulates the activity of a metalloenzyme. A metalloenzyme is any enzyme that contains metal.	3	13	0.0191291
	GO:0005212	structural constituent of eye lens	MF	The action of a molecule that contributes to the structural integrity of the lens of an eye.	3	23	0.0243565
	GO:0004117	calmodulin-dependent cyclic-nucleotide phosphodiesterase activity	MF	Catalysis of the reaction: nucleoside 3',5'-cyclic phosphate + H2O = nucleoside 5'-phosphate; catalytic activity is regulated by calmodulin.	2	3	0.0274044
	GO:0048101	calcium- and calmodulin-regulated 3',5'-cyclic-GMP phosphodiesterase activity	MF	Catalysis of the reaction: guanosine 3',5'-cyclic phosphate + H2O = guanosine 5'-phosphate. The reaction is calmodulin and calcium-sensitive.	2	3	0.0274044
	GO:0022838	substrate-specific channel activity	MF	Catalysis of energy-independent facilitated diffusion, mediated by passage of a specific solute through a transmembrane aqueous pore or channel. Stereospecificity is not exhibited but this transport may be specific for a particular molecular species or class of molecules.	18	359	0.0320833
	GO:0005520	insulin-like growth factor binding	MF	Interacting selectively and non-covalently with an insulin-like growth factor, any member of a group of polypeptides that are structurally homologous to insulin and share many of its biological activities, but are immunologically distinct from it.	4	25	0.0331265
	GO:0005085	guanyl-nucleotide exchange factor activity	MF	Stimulates the exchange of guanyl nucleotides associated with a GTPase. Under normal cellular physiological conditions, the concentration of GTP is higher than that of GDP, favoring the replacement of GDP by GTP in association with the GTPase.	12	168	0.0331685
	GO:0015665	alcohol transmembrane transporter activity	MF	Catalysis of the transfer of an alcohol from one side of the membrane to the other. An alcohol is any carbon compound that contains a hydroxyl group.	3	12	0.0349643
	GO:0004999	vasoactive intestinal polypeptide receptor activity	MF	Combining with vasoactive intestinal polypeptide to initiate a change in cell activity.	2	3	0.0376845
	GO:0050840	extracellular matrix binding	MF	Interacting selectively and non-covalently with a component of the extracellular matrix.	5	40	0.0408194
	GO:0015267	channel activity	MF	Catalysis of energy-independent facilitated diffusion, mediated by passage of a solute through a transmembrane aqueous pore or channel. Stereospecificity is not exhibited but this transport may be specific for a particular molecular species or class of molecules.	18	374	0.0420276
	GO:0022803	passive transmembrane transporter activity	MF	Catalysis of the transfer of a solute from one side of the membrane to the other, down the solute's concentration gradient.	18	374	0.0420276
	GO:0005096	GTPase activator activity	MF	Increases the activity of a GTPase, an enzyme that catalyzes the hydrolysis of GTP.	13	209	0.046475
	GO:0097367	carbohydrate derivative binding	MF	Interacting selectively and non-covalently with a carbohydrate derivative.	10	174	0.0469397
L10 and Lactation	GO:0003674	molecular_function	MF	Elemental activities, such as catalysis or binding, describing the actions of a gene product at the molecular level. A given gene product may exhibit one or more molecular functions.	291	19568	2.32538e-20
	GO:0005488	binding	MF	The selective, non-covalent, often stoichiometric, interaction of a molecule with one or more specific sites on another molecule.	221	10911	7.56693e-18
	GO:0005515	protein binding	MF	Interacting selectively and non-covalently with any protein or protein complex (a complex of two or more proteins that may include other nonprotein molecules).	159	6520	1.06815e-15
	GO:0046983	protein dimerization activity	MF	The formation of a protein dimer, a macromolecular structure consists of two noncovalently associated identical or nonidentical subunits.	37	998	1.14157e-06
	GO:0008092	cytoskeletal protein binding	MF	Interacting selectively and non-covalently with any protein component of any cytoskeleton (actin, microtubule, or intermediate filament cytoskeleton).	29	662	8.81507e-05
	GO:0046872	metal ion binding	MF	Interacting selectively and non-covalently with any metal ion.	79	3535	0.000683228
	GO:0046982	protein heterodimerization activity	MF	Interacting selectively and non-covalently with a nonidentical protein to form a heterodimer.	18	424	0.00100554
	GO:0043169	cation binding	MF	Interacting selectively and non-covalently with cations, charged atoms or groups of atoms with a net positive charge.	79	3611	0.00127645
	GO:0003700	sequence-specific DNA binding transcription factor activity	MF	Interacting selectively and non-covalently with a specific DNA sequence in order to modulate transcription. The transcription factor may or may not also interact selectively with a protein or macromolecular complex.	26	802	0.00241534
	GO:0030234	enzyme regulator activity	MF	Modulates the activity of an enzyme.	28	868	0.00242202
	GO:0001071	nucleic acid binding transcription factor activity	MF	Interacting selectively and non-covalently with a DNA or RNA sequence in order to modulate transcription. The transcription factor may or may not also interact selectively with a protein or macromolecular complex.	26	804	0.00251608
	GO:0043167	ion binding	MF	Interacting selectively and non-covalently with ions, charged atoms or groups of atoms.	108	5521	0.00274104
	GO:0003779	actin binding	MF	Interacting selectively and non-covalently with monomeric or multimeric forms of actin, including actin filaments.	17	345	0.00331193
	GO:0043565	sequence-specific DNA binding	MF	Interacting selectively and non-covalently with DNA of a specific nucleotide composition, e.g. GC-rich DNA binding, or with a specific sequence motif or type of DNA e.g. promotor binding or rDNA binding.	22	647	0.0045091
	GO:0050840	extracellular matrix binding	MF	Interacting selectively and non-covalently with a component of the extracellular matrix.	5	40	0.015442
	GO:0005212	structural constituent of eye lens	MF	The action of a molecule that contributes to the structural integrity of the lens of an eye.	3	23	0.0168269
	GO:0042803	protein homodimerization activity	MF	Interacting selectively and non-covalently with an identical protein to form a homodimer.	19	616	0.0189298
	GO:0004117	calmodulin-dependent cyclic-nucleotide phosphodiesterase activity	MF	Catalysis of the reaction: nucleoside 3',5'-cyclic phosphate + H2O = nucleoside 5'-phosphate; catalytic activity is regulated by calmodulin.	2	3	0.0192288
	GO:0048101	calcium- and calmodulin-regulated 3',5'-cyclic-GMP phosphodiesterase activity	MF	Catalysis of the reaction: guanosine 3',5'-cyclic phosphate + H2O = guanosine 5'-phosphate. The reaction is calmodulin and calcium-sensitive.	2	3	0.0192288
	GO:0060589	nucleoside-triphosphatase regulator activity	MF	Modulates the rate of NTP hydrolysis by a NTPase.	17	396	0.0229366
	GO:0005198	structural molecule activity	MF	The action of a molecule that contributes to the structural integrity of a complex or assembly within or outside a cell.	13	421	0.0262977
	GO:0008179	adenylate cyclase binding	MF	Interacting selectively and non-covalently with the enzyme adenylate cyclase.	3	12	0.0298549
	GO:0009975	cyclase activity	MF	Catalysis of a ring closure reaction.	4	24	0.0409894
	GO:0016849	phosphorus-oxygen lyase activity	MF	Catalysis of the cleavage of a phosphorus-oxygen bond by other means than by hydrolysis or oxidation, or conversely adding a group to a double bond.	4	24	0.0430243
	GO:0005509	calcium ion binding	MF	Interacting selectively and non-covalently with calcium ions (Ca2+).	18	544	0.0434527
	GO:0005516	calmodulin binding	MF	Interacting selectively and non-covalently with calmodulin, a calcium-binding protein with many roles, both in the calcium-bound and calcium-free states.	9	147	0.0440047
	GO:0030695	GTPase regulator activity	MF	Modulates the rate of GTP hydrolysis by a GTPase.	16	384	0.044591

## Sheet: S6b. Transc_Factors
Table S6b: Genes in Sequence-Specific DNA Binding Transcription Factor Activity Category Upregulated During Lactation in Basal Cells
Category	Gene Names
GO:0003700	Cbfa2t3
GO:0003700	Dbp
GO:0003700	Ebf1
GO:0003700	Epas1
GO:0003700	Hic1
GO:0003700	Hopx
GO:0003700	Hoxa2
GO:0003700	Hoxc6
GO:0003700	Hoxc8
GO:0003700	Hoxd8
GO:0003700	Hsf4
GO:0003700	Id3
GO:0003700	Klf2
GO:0003700	Klf4
GO:0003700	Meox2
GO:0003700	Nfatc1
GO:0003700	Nfatc4
GO:0003700	Nr2f2
GO:0003700	Runx1t1
GO:0003700	Snai2
GO:0003700	Sox6
GO:0003700	Tbx15
GO:0003700	Tbx2
GO:0003700	Tbx5
GO:0003700	Tef
GO:0003700	Zeb2
